# Supplementary material for: Genome-wide patterns of copy number variation in the Chinese yak genome
Source: BMC Genomics. 2016 May 20;17:379. doi: 10.1186/s12864-016-2702-6 (PMC4875690; doi:10.1186/s12864-016-2702-6)
Supplement: Additional file 1: — Basic information relating to yak used in this study, their types, geographical distributions and resequencing data used in the CNV analysis. (XLS 45 kb) [file 12864_2016_2702_MOESM1_ESM.xls]

## Sheet: Table S1
Table S1 Basic information relating to yak used in this study, their types, geographical distributions and resequencing data used in the CNV analysis.
Sample ID1	Accession2	Location	Geographic coordinates	Altitude	Number of clear reads	Total base number	Mapping rate (%)	Coverage (%)	Effective depth
DYG02	PRJNA285834	Tianzhu, Gansu	103°8′30″E 36°58′18″N	2398	196440638	19144354892	88.584	98.1178	6.35268
DYG03	PRJNA285834	Tianzhu, Gansu	103°8′30″E 36°58′18″N	2398	210307778	20414239844	84.4904	97.9217	6.45046
DYG04	PRJNA285834	Tianzhu, Gansu	103°8′30″E 36°58′18″N	2398	201526534	19634285176	92.1549	98.1115	6.84774
DYG05	PRJNA285834	Tianzhu, Gansu	103°8′30″E 36°58′18″N	2398	193884762	18868686330	85.4026	97.4898	6.0606
DYG06	PRJNA285834	Tianzhu, Gansu	103°8′30″E 36°58′18″N	2398	195727408	19004675827	86.9058	97.712	6.24857
DYG07	PRJNA285834	Tianzhu, Gansu	103°8′30″E 36°58′18″N	2398	206843898	20089506531	89.6756	98.2452	6.83593
DYG09	PRJNA285834	Tianzhu, Gansu	103°8′30″E 36°58′18″N	2398	193438842	18753494892	91.5615	98.2142	6.46643
DYG47	PRJNA285834	Hezuo, Gansu	102°54′39″E 35°0′1″N	2884	169666630	14845459931	84.4696	96.7182	4.75068
DYG53	PRJNA285834	Maqu, Gansu	102°4′22″E 33°59′52″N	3749	221832020	19692662571	89.3286	98.6841	6.67114
DYG63	PRJNA285834	Maqu, Gansu	102°4′22″E 33°59′52″N	3749	199081926	19535462016	91.3263	97.735	6.82856
DYG64	PRJNA285834	Maqu, Gansu	102°4′22″E 33°59′52″N	3749	174171126	16946742858	93.1697	97.9439	6.03509
DYG66	PRJNA285834	Tianzhu, Gansu	103°8′30″E 36°58′18″N	2398	251981244	23834203170	90.5148	99.053	8.12626
DYG67	PRJNA285834	Maqu, Gansu	102°4′22″E 33°59′52″N	3749	244568484	23878433517	93.336	99.0876	8.50748
DYG69	PRJNA285834	Tianzhu, Gansu	103°8′30″E 36°58′18″N	2398	191610974	18722401160	93.6157	98.2891	6.72392
DYG70	PRJNA285834	Tianzhu, Gansu	103°8′30″E 36°58′18″N	2398	193500070	18906013831	93.0701	98.171	6.70735
DYQ24	PRJNA285834	Yushu, Qinghai	97°0′32″E 32°59′36″N	3696	224609064	21852490473	91.9423	98.7671	7.43455
DYQ25	PRJNA285834	Jianzha, Qinghai	102°1′52″E 35°56′18″N	2063	209414172	20418407679	91.5625	98.2947	6.90154
DYQ26	PRJNA285834	Jianzha, Qinghai	102°1′52″E 35°56′18″N	2063	194467320	18924476559	91.9188	97.931	6.44097
DYQ28	PRJNA285834	Wudaoliang, Qinghai	93°5′1″E 35°13′3″N	4616	204140552	19879560272	92.3054	98.4137	6.80753
DYQ29	PRJNA285834	Wudaoliang, Qinghai	93°5′1″E 35°13′3″N	4616	196773390	19148379069	92.589	98.3272	6.57882
DYQ30	PRJNA285834	Wudaoliang, Qinghai	93°5′1″E 35°13′3″N	4616	240695742	23224390473	91.0415	98.8748	7.74981
DYG45	PRJNA285834	Maqu, Gansu	102°4′22″E 33°59′52″N	3749	182280836	17832984641	92.866	98.3368	6.30849
DYG46	PRJNA285834	Maqu, Gansu	102°4′22″E 33°59′52″N	3749	240473810	23373838325	93.8865	99.1353	8.3
DYQ51	PRJNA285834	Jianzha, Qinghai	102°1′52″E 35°56′18″N	2063	189157812	16827969858	86.8562	98.0205	5.57001
DYQ57	PRJNA285834	Yushu, Qinghai	97°0′32″E 32°59′36″N	3696	213390496	18246505407	88.0779	98.2684	6.14948
DYQ60	PRJNA285834	Jianzha, Qinghai	102°1′52″E 35°56′18″N	2063	232854094	20606930451	90.4195	98.6976	7.17157
DYS100	PRJNA285834	Kangding, Sichuan	101°57′26″E 29°59′54″N	2861	153157156	15144681991	90.0344	96.8822	5.15603
DYS101	PRJNA285834	Kangding, Sichuan	101°57′26″E 29°59′54″N	2861	152903228	15116159519	93.1374	97.3088	5.25717
DYS32	PRJNA285834	Dege, Sichuan	98°34′51″E 31°48′22″N	3290	195297638	18877420796	92.3219	98.0421	6.5095
DYS33	PRJNA285834	Dege, Sichuan	98°34′51″E 31°48′22″N	3290	236178368	22710107714	91.1544	98.6845	7.73301
DYS34	PRJNA285834	Hongyuan, Sichuan	102°32′40″E 32°47′27″N	3492	187514740	18269291455	93.7013	98.3616	6.59783
DYS35	PRJNA285834	Hongyuan, Sichuan	102°32′40″E 32°47′27″N	3492	191789530	18527298172	94.802	98.4767	6.6604
DYS36	PRJNA285834	Ruoergai, Sichuan	102°57′42″E 33°34′33″N	3442	183177108	17794392642	92.992	98.0605	6.37477
DYS37	PRJNA285834	Hongyuan, Sichuan	102°32′40″E 32°47′27″N	3492	237104068	22908513820	91.0552	98.9033	7.64078
DYS38	PRJNA285834	Hongyuan, Sichuan	102°32′40″E 32°47′27″N	3492	253329566	24622573964	94.0557	99.1873	8.82763
DYS39	PRJNA285834	Aba, Sichuan	101°42′24″E 32°54′9″N	3276	213237072	20835676773	90.9802	98.6952	7.11525
DYS40	PRJNA285834	Hongyuan, Sichuan	102°32′40″E 32°47′27″N	3492	184272902	17643120578	93.6969	97.977	6.20032
DYS41	PRJNA285834	Hongyuan, Sichuan	102°32′40″E 32°47′27″N	3492	191755704	18706057653	92.9029	98.4287	6.60103
DYS42	PRJNA285834	Aba, Sichuan	101°42′24″E 32°54′9″N	3276	237592484	23255208845	94.2025	98.9556	8.40754
DYS43	PRJNA285834	Aba, Sichuan	101°42′24″E 32°54′9″N	3276	212957478	20824205805	93.2227	98.5456	7.41417
DYS49	PRJNA285834	Hongyuan, Sichuan	102°32′40″E 32°47′27″N	3492	227501224	20206762284	90.5001	98.794	7.01093
DYS52	PRJNA285834	Ruoergai, Sichuan	102°57′42″E 33°34′33″N	3442	193232124	17095380042	89.6412	98.2851	5.87297
DYS72	PRJNA285834	Aba, Sichuan	101°42′24″E 32°54′9″N	3276	180932372	17387875496	91.4841	97.8256	6.05618
DYS74	PRJNA285834	Shiqu, Sichuan	98°6′10″E 32°58′44″N	4178	199878616	19579278664	93.8394	98.3799	7.04919
DYS75	PRJNA285834	Dege, Sichuan	98°34′51″E 31°48′22″N	3290	220153118	21541381388	91.9484	98.7296	7.51771
DYS76	PRJNA285834	Kangding, Sichuan	101°57′26″E 29°59′54″N	2861	200614730	19651914899	89.8931	97.9726	6.72743
DYS77	PRJNA285834	Shiqu, Sichuan	98°6′10″E 32°58′44″N	4178	207172372	20281556242	92.4813	98.6834	7.15534
DYS78	PRJNA285834	Hongyuan, Sichuan	102°32′40″E 32°47′27″N	3492	219448184	21445896722	90.6081	98.2241	7.36911
DYS94	PRJNA285834	Jiulong, Sichuan	101°30' 26" E 29°0'1" N	2900	151607922	14922763914	88.6003	96.8709	4.90305
DYS96	PRJNA285834	Jiulong, Sichuan	101°30' 26" E 29°0'1" N	2900	151550854	15049515388	92.8173	97.729	5.43438
DYS97	PRJNA285834	Jiulong, Sichuan	101°30' 26" E 29°0'1" N	2900	152470658	15054679034	90.793	97.5809	5.27441
DYS99	PRJNA285834	Kangding, Sichuan	101°57′26″E 29°59′54″N	2861	152610172	15049152499	90.7365	97.0999	5.17992
DYQ81	PRJNA285834	Nangqian, Qinghai	96°28′50″E 32°12′12″N	3646	220818574	21204170440	92.2519	98.8487	7.49695
DYQ82	PRJNA285834	Nangqian, Qinghai	96°28′50″E 32°12′12″N	3646	202080954	19253582211	93.703	98.72	6.93379
DYQ83	PRJNA285834	Nangqian, Qinghai	96°28′50″E 32°12′12″N	3646	241480492	23270751787	93.8152	99.1891	8.38258
DYX11	PRJNA285834	Zedang, Tibet	91°47′9″E 29°14′26″N	3713	207617180	20325093614	92.6739	98.4853	7.07165
DYX12	PRJNA285834	Yadong, Tibet	88°54′25″E 27°29′5″N	3054	201268040	19683613418	92.6094	98.274	6.81299
DYS13	PRJNA285834	Dege Sichuan	99°12′3″E 31°55′27″N	3866	199046330	19504036160	92.4512	98.3836	6.71113
DYX14	PRJNA285834	Jiangda, Tibet	98°13′6″E 31°29′57″N	3613	202241500	19831612486	92.9804	98.4078	6.89047
DYX15	PRJNA285834	Jilong, Tibet	85°17′51″E 28°51′9″N	4114	200146470	19626414531	93.1904	98.6027	6.9424
DYX19	PRJNA285834	Nielamu, Tibet	85°58′56″E 28°9′19″N	3743	198223242	19453253487	91.8903	98.0619	6.62048
DYX20	PRJNA285834	Nielamu, Tibet	85°58′56″E 28°9′19″N	3743	206662464	20282450526	91.6101	98.1727	6.8866
DYX55	PRJNA285834	Dangxiong, Tibet	91°6′4″E 30°28′23″N	4293	242092370	21431102847	89.5186	98.7171	7.32388
DYX56	PRJNA285834	Namucuo, Tibet	90°38′22″E 30°39′52″N	4724	179101328	15837831237	88.5984	97.7499	5.35294
DYX59	PRJNA285834	Lhasa, Tibet	91°8′27″E 29°38′44″N	3657	197262396	17455459503	86.3095	98.0015	5.69394
WYX01	PRJNA285834	Kokohili region			177165654	15591293911	80.3748	96.1525	4.70802
WYX02	PRJNA285834	Kokohili region			188375506	16402558587	84.6387	96.6634	5.08071
WYX03	PRJNA285834	Kokohili region			174108050	15235670902	83.3199	96.1761	4.74282
WYX04	PRJNA285834	Kokohili region			190001104	16772599530	87.9833	97.9557	5.61084
WYX05	PRJNA285834	Kokohili region			256686394	22823893875	85.0419	98.786	7.37091
WYX06	PRJNA285834	Kokohili region			262427884	23314232007	88.4775	98.9589	7.87452
WYX09	PRJNA285834	Kokohili region			284266720	25207332543	90.234	99.0198	8.64395
WYX15	PRJNA285834	Kokohili region			246273040	21843905616	89.4591	98.7731	7.45631
WYX16	PRJNA285834	Kokohili region			218105582	19377492051	87.746	98.5209	6.45484
WYX17	PRJNA285834	Kokohili region			257619512	22864253490	88.0379	98.8878	7.64194
WYX18	PRJNA285834	Kokohili region			222741656	21774571109	86.8233	98.428	6.90419
WYX20P	PRJNA285834	Kokohili region			199618468	19546084615	93.2303	98.5215	6.93755
WYX29	PRJNA285834	Kokohili region			307052154	29642299521	57.1029	95.6185	5.9478
WYX31	PRJNA285834	Kokohili region			264538932	25474673937	71.634	97.6991	6.80164
1 D represent domestic individuals , W represent wild individuals.
2 Genomic data of the 79 individuals are from Qiu et al. (2015)..
