# Supplementary material for: Genome-wide patterns of copy number variation in the Chinese yak genome
Source: BMC Genomics. 2016 May 20;17:379. doi: 10.1186/s12864-016-2702-6 (PMC4875690; doi:10.1186/s12864-016-2702-6)
Supplement: Additional file 2: — List of all 98,441 CNV events in this study. (XLSX 2719 kb) [file 12864_2016_2702_MOESM2_ESM.xlsx]

## Sheet: Table S2
Table S2 List of all 98,441 CNV events in this study.
Individual	CNV type	Coordinates	CNV size	Copy Number
DYG02	duplication	scaffold32_1:57001-81000	24000	40
DYG02	duplication	scaffold62_1:98501-128500	30000	90
DYG02	deletion	scaffold27_1:909501-915500	6000	0
DYG02	deletion	scaffold25_1:144501-150500	6000	0
DYG02	duplication	scaffold67_1:4501-40000	35500	3
DYG02	deletion	scaffold18_1:155001-161000	6000	0
DYG02	deletion	scaffold18_1:229501-236500	7000	0
DYG02	deletion	scaffold5_1:623001-629000	6000	0
DYG02	duplication	scaffold5_1:1002501-1021500	19000	3
DYG02	deletion	scaffold14_1:537501-543500	6000	0
DYG02	deletion	scaffold14_1:994501-1002000	7500	0
DYG02	deletion	scaffold34_1:196001-203500	7500	0
DYG02	deletion	scaffold23_1:893001-899500	6500	0
DYG02	deletion	scaffold41_1:151001-157500	6500	0
DYG02	deletion	scaffold41_1:456501-463000	6500	0
DYG02	deletion	scaffold76_1:42501-53000	10500	0
DYG02	deletion	scaffold89_2:72501-78500	6000	0
DYG02	deletion	scaffold96_1:251001-259500	8500	0
DYG02	duplication	scaffold96_1:261501-270500	9000	3
DYG02	deletion	scaffold96_1:381001-389000	8000	0
DYG02	deletion	scaffold98_1:31501-40500	9000	0
DYG02	deletion	scaffold65_1:377501-384500	7000	0
DYG02	deletion	scaffold22_1:46001-54500	8500	0
DYG02	deletion	scaffold35_1:635501-642000	6500	0
DYG02	deletion	scaffold35_1:760501-768000	7500	0
DYG02	deletion	scaffold57_1:326001-339000	13000	0
DYG02	deletion	scaffold57_1:874501-880500	6000	0
DYG02	deletion	scaffold53_1:156501-163000	6500	0
DYG02	deletion	scaffold52_1:790501-797000	6500	0
DYG02	deletion	scaffold70_3:126001-134500	8500	0
DYG02	deletion	scaffold70_3:2267501-2276000	8500	0
DYG02	deletion	scaffold77_1:1563001-1569000	6000	0
DYG02	deletion	scaffold104_1:412501-420500	8000	0
DYG02	duplication	scaffold133_1:1001-10500	9500	5
DYG02	deletion	scaffold17_1:1307001-1314000	7000	0
DYG02	deletion	scaffold80_2:1-9000	9000	0
DYG02	duplication	scaffold143_1:2501-80500	78000	3
DYG02	duplication	scaffold143_1:82001-154000	72000	3
DYG02	deletion	scaffold146_1:264001-270000	6000	0
DYG02	deletion	scaffold99_1:638001-644500	6500	0
DYG02	deletion	scaffold46_1:513501-521000	7500	0
DYG02	deletion	scaffold106_1:434001-440000	6000	0
DYG02	deletion	scaffold61_1:163501-170000	6500	0
DYG02	deletion	scaffold61_1:1477501-1484500	7000	0
DYG02	deletion	scaffold61_1:1808501-1814500	6000	0
DYG02	deletion	scaffold124_1:654001-662500	8500	0
DYG02	deletion	scaffold127_1:1055501-1072500	17000	1
DYG02	deletion	scaffold140_1:938501-945500	7000	0
DYG02	duplication	scaffold111_1:1376501-1391000	14500	4
DYG02	deletion	scaffold162_1:136501-144500	8000	0
DYG02	deletion	scaffold63_1:2146001-2159500	13500	1
DYG02	duplication	scaffold86_1:44501-75500	31000	5
DYG02	deletion	scaffold86_1:1863001-1873000	10000	0
DYG02	duplication	scaffold144_1:1-17000	17000	28
DYG02	deletion	scaffold161_1:119501-127000	7500	0
DYG02	duplication	scaffold156_1:1-11000	11000	5
DYG02	deletion	scaffold156_1:450001-457500	7500	0
DYG02	deletion	scaffold171_1:405501-413000	7500	0
DYG02	deletion	scaffold171_1:481501-488000	6500	0
DYG02	deletion	scaffold177_1:184501-190500	6000	0
DYG02	deletion	scaffold64_1:1432501-1442000	9500	0
DYG02	deletion	scaffold64_1:1614501-1622000	7500	0
DYG02	deletion	scaffold160_1:37501-44000	6500	0
DYG02	deletion	scaffold136_1:396001-404500	8500	0
DYG02	deletion	scaffold136_1:2014001-2020500	6500	0
DYG02	deletion	scaffold55_1:877501-885000	7500	0
DYG02	deletion	scaffold130_1:2287501-2294000	6500	0
DYG02	deletion	scaffold167_1:135001-141000	6000	0
DYG02	deletion	scaffold204_1:218001-224500	6500	0
DYG02	duplication	scaffold36_1:10001-24500	14500	5
DYG02	deletion	scaffold36_1:24501-30500	6000	0
DYG02	deletion	scaffold36_1:3284001-3290000	6000	0
DYG02	deletion	scaffold174_1:818001-824000	6000	0
DYG02	deletion	scaffold191_1:1194501-1201000	6500	0
DYG02	deletion	scaffold209_1:71001-79500	8500	0
DYG02	deletion	scaffold209_1:661501-669500	8000	0
DYG02	deletion	scaffold209_1:810001-817000	7000	0
DYG02	deletion	scaffold194_1:409001-417500	8500	0
DYG02	duplication	scaffold201_1:610001-615000	5000	11
DYG02	deletion	scaffold173_1:13501-20000	6500	0
DYG02	deletion	scaffold91_1:1254001-1261500	7500	0
DYG02	deletion	scaffold145_1:516501-523500	7000	0
DYG02	deletion	scaffold228_1:1345501-1352500	7000	0
DYG02	deletion	scaffold199_1:594001-600000	6000	0
DYG02	deletion	scaffold166_1:528001-534000	6000	0
DYG02	deletion	scaffold227_1:853001-859000	6000	0
DYG02	deletion	scaffold218_1:1815001-1822000	7000	0
DYG02	deletion	scaffold81_1:140001-147000	7000	0
DYG02	deletion	scaffold81_1:5446501-5452500	6000	0
DYG02	deletion	scaffold163_2:1351001-1359000	8000	0
DYG02	deletion	scaffold190_1:2121501-2127500	6000	0
DYG02	deletion	scaffold73_1:1580501-1588000	7500	0
DYG02	deletion	scaffold73_1:3048001-3057000	9000	0
DYG02	deletion	scaffold73_1:3815001-3828000	13000	0
DYG02	duplication	scaffold245_1:1707501-1730000	22500	4
DYG02	duplication	scaffold245_1:1733001-1764000	31000	4
DYG02	deletion	scaffold184_1:365501-373000	7500	0
DYG02	deletion	scaffold184_1:838501-848500	10000	0
DYG02	deletion	scaffold254_1:358501-365000	6500	0
DYG02	deletion	scaffold254_1:548501-555000	6500	0
DYG02	deletion	scaffold212_1:22001-29500	7500	0
DYG02	deletion	scaffold203_1:3145501-3157500	12000	0
DYG02	deletion	scaffold231_2:9501-16000	6500	0
DYG02	deletion	scaffold231_2:684501-690500	6000	0
DYG02	deletion	scaffold207_1:216501-225000	8500	0
DYG02	deletion	scaffold207_3:630001-636000	6000	0
DYG02	deletion	scaffold265_1:708001-715500	7500	0
DYG02	deletion	scaffold274_1:1-13000	13000	0
DYG02	deletion	scaffold286_1:11501-18000	6500	0
DYG02	deletion	scaffold255_1:190001-196500	6500	0
DYG02	duplication	scaffold294_1:1-9000	9000	4
DYG02	duplication	scaffold294_1:262501-279500	17000	5
DYG02	duplication	scaffold294_1:300501-320000	19500	5
DYG02	deletion	scaffold142_1:2707001-2714500	7500	0
DYG02	deletion	scaffold208_1:609501-617000	7500	0
DYG02	deletion	scaffold249_1:807001-815500	8500	0
DYG02	deletion	scaffold239_1:1806501-1814000	7500	0
DYG02	duplication	scaffold296_1:66001-81000	15000	4
DYG02	deletion	scaffold306_1:792501-801500	9000	0
DYG02	deletion	scaffold252_1:1868501-1880000	11500	0
DYG02	deletion	scaffold328_1:22501-29500	7000	0
DYG02	deletion	scaffold234_1:370001-377000	7000	0
DYG02	deletion	scaffold234_1:2332501-2338500	6000	0
DYG02	deletion	scaffold251_1:1487501-1494500	7000	0
DYG02	deletion	scaffold251_1:1891501-1898000	6500	0
DYG02	deletion	scaffold279_1:3060001-3068500	8500	0
DYG02	deletion	scaffold266_1:1168001-1174500	6500	0
DYG02	deletion	scaffold272_1:245501-252500	7000	0
DYG02	deletion	scaffold272_1:770001-776000	6000	0
DYG02	deletion	scaffold310_1:389501-397000	7500	0
DYG02	deletion	scaffold223_1:2441001-2448000	7000	0
DYG02	deletion	scaffold223_1:3178501-3186000	7500	0
DYG02	deletion	scaffold250_1:1900001-1908500	8500	0
DYG02	deletion	scaffold276_1:926001-932500	6500	0
DYG02	duplication	scaffold276_1:2815501-2829500	14000	6
DYG02	deletion	scaffold337_1:48501-56500	8000	0
DYG02	deletion	scaffold275_3:97501-103500	6000	0
DYG02	deletion	scaffold182_1:102501-109500	7000	0
DYG02	deletion	scaffold182_1:121001-127000	6000	0
DYG02	deletion	scaffold182_1:335001-341000	6000	0
DYG02	deletion	scaffold182_1:1382001-1388500	6500	0
DYG02	deletion	scaffold182_1:2036001-2044500	8500	0
DYG02	deletion	scaffold182_1:2657001-2664500	7500	0
DYG02	duplication	scaffold269_2:1428001-1433000	5000	8
DYG02	deletion	scaffold314_1:1771501-1779000	7500	0
DYG02	deletion	scaffold323_1:1081501-1087500	6000	0
DYG02	deletion	scaffold319_1:1034001-1040500	6500	0
DYG02	deletion	scaffold290_1:1750001-1757500	7500	0
DYG02	deletion	scaffold290_1:2466001-2473000	7000	0
DYG02	deletion	scaffold317_1:1005501-1013000	7500	0
DYG02	deletion	scaffold317_1:1593001-1601000	8000	0
DYG02	deletion	scaffold281_3:29001-38000	9000	0
DYG02	deletion	scaffold305_1:948001-954500	6500	0
DYG02	deletion	scaffold305_1:1031501-1038000	6500	0
DYG02	deletion	scaffold347_1:1360501-1368500	8000	0
DYG02	deletion	scaffold357_2:610501-622500	12000	0
DYG02	deletion	scaffold380_1:380501-387000	6500	0
DYG02	deletion	scaffold380_1:524501-532000	7500	0
DYG02	deletion	scaffold313_1:477501-484500	7000	0
DYG02	deletion	scaffold378_1:81001-87500	6500	0
DYG02	deletion	scaffold378_1:164001-172000	8000	0
DYG02	deletion	scaffold352_1:1011501-1017500	6000	0
DYG02	deletion	scaffold352_1:1110501-1117500	7000	0
DYG02	deletion	scaffold371_2:217501-226000	8500	0
DYG02	deletion	scaffold373_1:406001-418000	12000	1
DYG02	deletion	scaffold398_1:277001-283000	6000	0
DYG02	deletion	scaffold213_1:2715501-2730000	14500	0
DYG02	deletion	scaffold213_1:4518001-4526500	8500	0
DYG02	deletion	scaffold360_1:1535001-1544000	9000	0
DYG02	deletion	scaffold360_1:2302001-2308000	6000	0
DYG02	deletion	scaffold350_1:470001-476500	6500	0
DYG02	deletion	scaffold350_1:1455001-1462500	7500	0
DYG02	deletion	scaffold382_1:259001-265000	6000	0
DYG02	deletion	scaffold320_1:3144001-3150500	6500	0
DYG02	deletion	scaffold392_1:127001-133500	6500	0
DYG02	deletion	scaffold395_1:17501-23500	6000	0
DYG02	deletion	scaffold344_1:526001-532500	6500	0
DYG02	deletion	scaffold344_1:1157501-1163500	6000	0
DYG02	deletion	scaffold344_1:1409001-1415000	6000	0
DYG02	deletion	scaffold344_1:1529001-1536500	7500	0
DYG02	deletion	scaffold379_1:1089501-1097000	7500	0
DYG02	deletion	scaffold364_1:1709501-1717500	8000	0
DYG02	deletion	scaffold412_1:720001-726500	6500	0
DYG02	deletion	scaffold429_1:746001-754500	8500	0
DYG02	deletion	scaffold376_1:382001-391000	9000	0
DYG02	deletion	scaffold376_1:2137001-2145000	8000	0
DYG02	deletion	scaffold387_1:1727501-1733500	6000	0
DYG02	deletion	scaffold388_1:191001-198000	7000	0
DYG02	deletion	scaffold423_1:1501-9000	7500	0
DYG02	deletion	scaffold423_1:1246501-1253500	7000	0
DYG02	duplication	scaffold384_2:2526001-2539500	13500	10
DYG02	deletion	scaffold462_1:154001-162000	8000	0
DYG02	deletion	scaffold394_1:1717001-1724500	7500	0
DYG02	deletion	scaffold345_1:2822501-2829500	7000	0
DYG02	deletion	scaffold456_1:373001-380000	7000	0
DYG02	deletion	scaffold336_1:1468001-1476000	8000	0
DYG02	deletion	scaffold336_1:5335001-5343000	8000	0
DYG02	deletion	scaffold454_1:503001-510000	7000	0
DYG02	deletion	scaffold439_1:1774001-1780500	6500	0
DYG02	deletion	scaffold420_1:32501-43500	11000	1
DYG02	deletion	scaffold450_2:1014001-1022000	8000	0
DYG02	deletion	scaffold307_1:978501-986000	7500	0
DYG02	deletion	scaffold307_1:1227001-1234000	7000	0
DYG02	deletion	scaffold404_1:1842501-1848500	6000	0
DYG02	deletion	scaffold404_1:1992501-1999000	6500	0
DYG02	deletion	scaffold417_1:440001-446000	6000	0
DYG02	deletion	scaffold417_1:2455001-2463500	8500	0
DYG02	deletion	scaffold501_1:107001-116500	9500	0
DYG02	duplication	scaffold501_1:189501-238500	49000	39
DYG02	duplication	scaffold501_1:286501-307500	21000	23
DYG02	duplication	scaffold386_1:3691001-3703000	12000	5
DYG02	deletion	scaffold487_1:35501-42500	7000	0
DYG02	deletion	scaffold487_1:173501-179500	6000	0
DYG02	deletion	scaffold509_1:125001-131500	6500	0
DYG02	deletion	scaffold509_1:435501-444000	8500	0
DYG02	deletion	scaffold514_1:1001-9500	8500	0
DYG02	deletion	scaffold458_1:1124501-1132000	7500	0
DYG02	duplication	scaffold444_2:369001-408500	39500	3
DYG02	deletion	scaffold444_2:2672001-2678500	6500	0
DYG02	deletion	scaffold502_1:23001-31000	8000	0
DYG02	deletion	scaffold449_1:547501-555000	7500	0
DYG02	deletion	scaffold426_1:1339501-1345500	6000	0
DYG02	deletion	scaffold440_1:694501-702500	8000	0
DYG02	deletion	scaffold503_1:870001-878500	8500	0
DYG02	deletion	scaffold374_1:2397501-2405000	7500	0
DYG02	deletion	scaffold437_1:1719001-1726500	7500	0
DYG02	deletion	scaffold437_2:521001-528500	7500	0
DYG02	deletion	scaffold555_1:463001-469500	6500	0
DYG02	deletion	scaffold543_1:21501-33000	11500	1
DYG02	deletion	scaffold543_1:2476001-2483000	7000	0
DYG02	deletion	scaffold500_1:294501-301500	7000	0
DYG02	deletion	scaffold500_1:1203501-1210000	6500	0
DYG02	deletion	scaffold504_1:1220501-1228500	8000	0
DYG02	deletion	scaffold399_1:173501-183500	10000	0
DYG02	deletion	scaffold399_1:364001-371000	7000	0
DYG02	deletion	scaffold399_1:843501-849500	6000	0
DYG02	deletion	scaffold399_2:1044001-1051500	7500	0
DYG02	deletion	scaffold497_1:2835501-2843500	8000	0
DYG02	deletion	scaffold497_1:3469501-3477500	8000	0
DYG02	deletion	scaffold497_1:3544501-3551000	6500	0
DYG02	deletion	scaffold523_1:912501-926000	13500	0
DYG02	deletion	scaffold523_1:1693001-1701500	8500	0
DYG02	deletion	scaffold435_3:1351001-1358500	7500	0
DYG02	deletion	scaffold435_3:1416501-1425500	9000	0
DYG02	deletion	scaffold511_1:2247501-2255500	8000	0
DYG02	deletion	scaffold576_1:962001-971000	9000	0
DYG02	deletion	scaffold455_1:959001-965000	6000	0
DYG02	deletion	scaffold455_1:1170501-1178000	7500	0
DYG02	deletion	scaffold455_1:4888001-4896500	8500	0
DYG02	deletion	scaffold557_1:1427501-1435000	7500	0
DYG02	deletion	scaffold526_1:2387001-2395000	8000	0
DYG02	deletion	scaffold556_1:1602501-1611000	8500	0
DYG02	deletion	scaffold563_1:337001-345000	8000	0
DYG02	deletion	scaffold563_1:470501-477000	6500	0
DYG02	duplication	scaffold640_1:6001-34000	28000	73
DYG02	deletion	scaffold640_1:49501-59500	10000	0
DYG02	deletion	scaffold634_1:821001-828500	7500	0
DYG02	deletion	scaffold558_1:340501-347500	7000	0
DYG02	deletion	scaffold558_1:1042501-1052000	9500	0
DYG02	deletion	scaffold448_1:30001-38500	8500	0
DYG02	deletion	scaffold448_1:99501-107500	8000	0
DYG02	deletion	scaffold448_1:1549501-1556500	7000	0
DYG02	deletion	scaffold600_1:788501-794500	6000	0
DYG02	deletion	scaffold542_1:1522501-1529000	6500	0
DYG02	deletion	scaffold669_1:13501-22000	8500	0
DYG02	deletion	scaffold605_1:86001-94500	8500	0
DYG02	deletion	scaffold605_1:913501-919500	6000	0
DYG02	deletion	scaffold505_1:1910001-1918000	8000	0
DYG02	deletion	scaffold505_1:4082501-4090000	7500	0
DYG02	deletion	scaffold673_1:57501-64500	7000	0
DYG02	deletion	scaffold675_1:1-10500	10500	0
DYG02	deletion	scaffold582_1:2542501-2548500	6000	0
DYG02	deletion	scaffold608_1:155001-161000	6000	0
DYG02	duplication	scaffold680_1:9501-33000	23500	3
DYG02	deletion	scaffold537_1:3088001-3094000	6000	0
DYG02	deletion	scaffold650_2:182501-189500	7000	0
DYG02	deletion	scaffold684_1:22501-53500	31000	1
DYG02	deletion	scaffold616_2:1753501-1759500	6000	0
DYG02	deletion	scaffold690_1:38501-47000	8500	0
DYG02	deletion	scaffold637_1:244001-251500	7500	0
DYG02	duplication	scaffold637_1:724501-745000	20500	5
DYG02	duplication	scaffold671_1:192501-210500	18000	5
DYG02	deletion	scaffold597_1:1518501-1526000	7500	0
DYG02	deletion	scaffold597_1:2171001-2180000	9000	0
DYG02	deletion	scaffold613_1:3558501-3567500	9000	0
DYG02	deletion	scaffold688_1:113501-120000	6500	0
DYG02	deletion	scaffold643_1:2038001-2047000	9000	0
DYG02	duplication	scaffold728_1:15501-48000	32500	4
DYG02	deletion	scaffold699_2:420001-426000	6000	0
DYG02	deletion	scaffold719_1:184501-191500	7000	0
DYG02	deletion	scaffold656_1:451501-459500	8000	0
DYG02	deletion	scaffold623_1:836501-845000	8500	0
DYG02	deletion	scaffold635_1:1487001-1494000	7000	0
DYG02	deletion	scaffold676_1:1388501-1395000	6500	0
DYG02	deletion	scaffold715_1:1062501-1069000	6500	0
DYG02	deletion	scaffold590_1:2390501-2399500	9000	0
DYG02	deletion	scaffold590_1:3680501-3687000	6500	0
DYG02	deletion	scaffold751_1:167501-176500	9000	0
DYG02	deletion	scaffold652_1:809501-816500	7000	0
DYG02	deletion	scaffold568_1:1533501-1541500	8000	0
DYG02	deletion	scaffold607_1:2016501-2022500	6000	0
DYG02	deletion	scaffold607_1:2183501-2190000	6500	0
DYG02	deletion	scaffold735_1:271001-278000	7000	0
DYG02	duplication	scaffold743_1:349001-373000	24000	3
DYG02	deletion	scaffold661_1:1038501-1047000	8500	0
DYG02	deletion	scaffold660_1:2193501-2201000	7500	0
DYG02	deletion	scaffold660_1:3042001-3048500	6500	0
DYG02	deletion	scaffold707_2:1105001-1111000	6000	0
DYG02	deletion	scaffold665_1:35501-43500	8000	0
DYG02	deletion	scaffold599_3:681001-687000	6000	0
DYG02	deletion	scaffold678_1:2289001-2297000	8000	0
DYG02	deletion	scaffold731_1:1619001-1629000	10000	0
DYG02	deletion	scaffold697_1:918001-925500	7500	0
DYG02	deletion	scaffold667_1:2466501-2476000	9500	0
DYG02	deletion	scaffold750_1:65501-71500	6000	0
DYG02	deletion	scaffold750_1:404001-413000	9000	0
DYG02	deletion	scaffold755_1:224501-232000	7500	0
DYG02	deletion	scaffold726_1:1256001-1267000	11000	0
DYG02	deletion	scaffold726_1:1320501-1331000	10500	0
DYG02	deletion	scaffold717_2:990501-996500	6000	0
DYG02	deletion	scaffold664_1:2784501-2792500	8000	0
DYG02	deletion	scaffold664_1:2823501-2831000	7500	0
DYG02	deletion	scaffold664_1:3075501-3084000	8500	0
DYG02	deletion	scaffold724_1:356501-365000	8500	0
DYG02	deletion	scaffold724_1:574001-582500	8500	0
DYG02	deletion	scaffold710_1:792501-800500	8000	0
DYG02	deletion	scaffold658_1:803001-809000	6000	0
DYG02	deletion	scaffold817_1:74001-80000	6000	0
DYG02	deletion	scaffold754_1:892501-898500	6000	0
DYG02	deletion	scaffold811_1:100501-106500	6000	0
DYG02	duplication	scaffold811_1:342001-353000	11000	4
DYG02	deletion	scaffold804_1:275001-281500	6500	0
DYG02	deletion	scaffold804_1:334501-341500	7000	0
DYG02	deletion	scaffold577_1:3778501-3784500	6000	0
DYG02	deletion	scaffold577_1:3910501-3918000	7500	0
DYG02	deletion	scaffold577_1:5770501-5776500	6000	0
DYG02	deletion	scaffold577_1:6183501-6190000	6500	0
DYG02	deletion	scaffold791_1:552001-558000	6000	0
DYG02	deletion	scaffold795_2:80501-87000	6500	0
DYG02	deletion	scaffold777_1:223501-230500	7000	0
DYG02	deletion	scaffold734_1:2598001-2604000	6000	0
DYG02	deletion	scaffold848_1:2001-9000	7000	0
DYG02	deletion	scaffold766_1:940001-946000	6000	0
DYG02	deletion	scaffold839_1:200501-207500	7000	0
DYG02	deletion	scaffold836_1:567001-575500	8500	0
DYG02	deletion	scaffold810_1:689501-696000	6500	0
DYG02	deletion	scaffold779_1:316001-325000	9000	0
DYG02	deletion	scaffold823_1:1106001-1112000	6000	0
DYG02	deletion	scaffold834_1:16501-23500	7000	0
DYG02	deletion	scaffold797_1:322501-328500	6000	0
DYG02	deletion	scaffold797_1:1914501-1921000	6500	0
DYG02	deletion	scaffold835_1:509501-516000	6500	0
DYG02	deletion	scaffold854_1:372001-378500	6500	0
DYG02	duplication	scaffold844_1:439501-446500	7000	4
DYG02	deletion	scaffold686_1:686501-694000	7500	0
DYG02	deletion	scaffold686_1:4291001-4299000	8000	0
DYG02	duplication	scaffold853_1:634501-674500	40000	3
DYG02	deletion	scaffold849_1:305501-312500	7000	0
DYG02	deletion	scaffold850_2:112001-120000	8000	0
DYG02	deletion	scaffold850_2:281001-289000	8000	0
DYG02	deletion	scaffold765_1:1853001-1860500	7500	0
DYG02	deletion	scaffold873_1:183001-195000	12000	0
DYG02	deletion	scaffold737_1:2795001-2806500	11500	0
DYG02	deletion	scaffold809_1:1114501-1122500	8000	0
DYG02	deletion	scaffold809_1:2559001-2567000	8000	0
DYG02	deletion	scaffold809_1:2844501-2856000	11500	0
DYG02	duplication	scaffold872_1:444001-656500	212500	6
DYG02	duplication	scaffold872_1:658001-749500	91500	6
DYG02	deletion	scaffold813_1:247501-253500	6000	0
DYG02	deletion	scaffold740_1:467501-477000	9500	0
DYG02	deletion	scaffold740_1:4511501-4517500	6000	0
DYG02	duplication	scaffold907_1:1-19000	19000	5
DYG02	duplication	scaffold907_1:70001-84500	14500	7
DYG02	deletion	scaffold806_1:1673001-1679500	6500	0
DYG02	duplication	scaffold865_1:1029501-1050000	20500	3
DYG02	deletion	scaffold865_1:1423001-1429000	6000	0
DYG02	deletion	scaffold864_1:158501-174500	16000	0
DYG02	deletion	scaffold864_1:563001-571000	8000	0
DYG02	deletion	scaffold864_1:697001-705500	8500	0
DYG02	deletion	scaffold864_1:2440001-2447500	7500	0
DYG02	deletion	scaffold910_1:33501-42000	8500	0
DYG02	deletion	scaffold889_1:778501-787500	9000	0
DYG02	deletion	scaffold843_1:736501-743000	6500	0
DYG02	deletion	scaffold888_1:472001-478000	6000	0
DYG02	deletion	scaffold761_2:502501-508500	6000	0
DYG02	duplication	scaffold876_1:51001-66000	15000	4
DYG02	duplication	scaffold876_1:89001-104500	15500	3
DYG02	deletion	scaffold838_1:1500001-1507500	7500	0
DYG02	deletion	scaffold901_1:1195501-1203000	7500	0
DYG02	deletion	scaffold825_1:8501-14500	6000	0
DYG02	deletion	scaffold825_1:122001-128000	6000	0
DYG02	deletion	scaffold825_1:380501-389500	9000	0
DYG02	deletion	scaffold825_1:1873001-1881000	8000	0
DYG02	deletion	scaffold917_1:730001-738500	8500	0
DYG02	deletion	scaffold862_1:1089001-1098000	9000	0
DYG02	deletion	scaffold862_1:2210001-2217500	7500	0
DYG02	deletion	scaffold885_1:916501-923500	7000	0
DYG02	deletion	scaffold885_1:1364001-1370000	6000	0
DYG02	deletion	scaffold644_1:571001-578500	7500	0
DYG02	deletion	scaffold644_1:1671001-1678500	7500	0
DYG02	deletion	scaffold644_1:5463501-5471500	8000	0
DYG02	deletion	scaffold878_1:1974501-1984500	10000	0
DYG02	deletion	scaffold878_1:3572501-3579000	6500	0
DYG02	deletion	scaffold878_2:97501-105500	8000	0
DYG02	deletion	scaffold938_1:62001-70500	8500	0
DYG02	deletion	scaffold785_1:3864501-3873000	8500	0
DYG02	deletion	scaffold937_1:319001-329000	10000	0
DYG02	deletion	scaffold914_1:321001-330000	9000	0
DYG02	deletion	scaffold914_1:613001-623000	10000	0
DYG02	deletion	scaffold920_1:1339501-1354000	14500	1
DYG02	deletion	scaffold892_1:896501-903000	6500	0
DYG02	deletion	scaffold892_1:2554001-2560000	6000	0
DYG02	deletion	scaffold915_1:713501-721000	7500	0
DYG02	deletion	scaffold940_1:571001-578000	7000	0
DYG02	deletion	scaffold940_1:895501-903000	7500	0
DYG02	deletion	scaffold940_1:953501-959500	6000	0
DYG02	deletion	scaffold976_1:38501-44500	6000	0
DYG02	deletion	scaffold993_1:32001-40500	8500	0
DYG02	deletion	scaffold950_1:180001-189500	9500	0
DYG02	deletion	scaffold950_1:693001-703000	10000	0
DYG02	duplication	scaffold1005_1:1-22500	22500	14
DYG02	duplication	scaffold1005_1:147001-167500	20500	7
DYG02	deletion	scaffold941_1:430001-437500	7500	0
DYG02	deletion	scaffold941_1:514501-524500	10000	0
DYG02	deletion	scaffold1029_1:14001-21000	7000	0
DYG02	deletion	scaffold963_1:477501-485000	7500	0
DYG02	deletion	scaffold963_1:1098501-1105000	6500	0
DYG02	deletion	scaffold1002_1:1254501-1262500	8000	0
DYG02	deletion	scaffold851_1:646501-652500	6000	0
DYG02	deletion	scaffold851_1:1172501-1178500	6000	0
DYG02	deletion	scaffold1025_1:665001-671000	6000	0
DYG02	duplication	scaffold1056_1:41501-56500	15000	4
DYG02	deletion	scaffold965_1:211501-219500	8000	0
DYG02	deletion	scaffold1042_1:651001-662000	11000	0
DYG02	deletion	scaffold931_1:1357501-1363500	6000	0
DYG02	deletion	scaffold931_1:2586501-2594500	8000	0
DYG02	deletion	scaffold987_1:1505501-1512000	6500	0
DYG02	deletion	scaffold935_1:3503501-3509500	6000	0
DYG02	deletion	scaffold967_1:1834501-1843500	9000	0
DYG02	deletion	scaffold1033_1:131501-137500	6000	0
DYG02	duplication	scaffold1055_4:157501-167500	10000	5
DYG02	deletion	scaffold995_1:448001-456000	8000	0
DYG02	duplication	scaffold1031_1:918501-931500	13000	4
DYG02	duplication	scaffold1076_1:29001-44500	15500	3
DYG02	deletion	scaffold1074_1:475001-482500	7500	0
DYG02	deletion	scaffold1062_1:550001-559500	9500	0
DYG02	deletion	scaffold1086_1:7501-14500	7000	0
DYG02	duplication	scaffold1086_1:14501-59000	44500	23
DYG02	duplication	scaffold1086_1:133001-160500	27500	30
DYG02	deletion	scaffold1066_1:508501-516000	7500	0
DYG02	deletion	scaffold1008_1:713501-720500	7000	0
DYG02	deletion	scaffold970_1:128001-134000	6000	0
DYG02	deletion	scaffold970_1:372001-382500	10500	0
DYG02	deletion	scaffold970_1:2299001-2306000	7000	0
DYG02	deletion	scaffold1020_1:470001-482000	12000	0
DYG02	deletion	scaffold991_1:1224501-1230500	6000	0
DYG02	duplication	scaffold1102_1:231001-240500	9500	4
DYG02	deletion	scaffold1099_1:17501-29500	12000	0
DYG02	duplication	scaffold1116_1:45501-56500	11000	4
DYG02	deletion	scaffold1063_1:870001-877500	7500	0
DYG02	deletion	scaffold1001_1:2208001-2214000	6000	0
DYG02	deletion	scaffold1034_1:223001-231000	8000	0
DYG02	deletion	scaffold1082_1:207001-215000	8000	0
DYG02	deletion	scaffold1082_1:402501-410000	7500	0
DYG02	deletion	scaffold1092_1:1544001-1554500	10500	0
DYG02	deletion	scaffold1112_1:50501-56500	6000	0
DYG02	deletion	scaffold1021_1:890001-896500	6500	0
DYG02	deletion	scaffold1018_1:734501-740500	6000	0
DYG02	deletion	scaffold1131_1:110001-118500	8500	0
DYG02	deletion	scaffold1134_1:380501-387500	7000	0
DYG02	deletion	scaffold1109_1:297501-304000	6500	0
DYG02	deletion	scaffold1160_1:57501-64000	6500	0
DYG02	deletion	scaffold1093_1:365001-372000	7000	0
DYG02	deletion	scaffold1072_1:987501-995000	7500	0
DYG02	deletion	scaffold1073_1:2310001-2319000	9000	0
DYG02	deletion	scaffold1115_1:48501-55000	6500	0
DYG02	deletion	scaffold1115_1:458001-467000	9000	0
DYG02	deletion	scaffold1115_1:626001-637500	11500	0
DYG02	duplication	scaffold1191_1:1-30500	30500	22
DYG02	deletion	scaffold1103_1:691501-698500	7000	0
DYG02	deletion	scaffold1181_1:210501-218000	7500	0
DYG02	deletion	scaffold1144_1:924501-937000	12500	1
DYG02	deletion	scaffold1144_1:1617501-1623500	6000	0
DYG02	deletion	scaffold1083_1:618001-629500	11500	0
DYG02	deletion	scaffold1201_1:41001-47000	6000	0
DYG02	deletion	scaffold1084_1:1177501-1184500	7000	0
DYG02	deletion	scaffold1204_1:134001-140500	6500	0
DYG02	deletion	scaffold1140_1:255501-264000	8500	0
DYG02	deletion	scaffold1140_1:2171001-2177000	6000	0
DYG02	deletion	scaffold1164_1:615501-622500	7000	0
DYG02	deletion	scaffold1030_1:1544501-1552000	7500	0
DYG02	deletion	scaffold1222_1:546001-556500	10500	1
DYG02	deletion	scaffold1213_1:893501-905500	12000	0
DYG02	deletion	scaffold1231_1:27001-33000	6000	0
DYG02	duplication	scaffold1260_1:8501-33000	24500	3
DYG02	deletion	scaffold1199_1:1611501-1618000	6500	0
DYG02	deletion	scaffold1184_1:276001-282500	6500	0
DYG02	deletion	scaffold1184_1:345001-361000	16000	1
DYG02	deletion	scaffold1203_1:116501-127500	11000	0
DYG02	deletion	scaffold1203_1:578501-584500	6000	0
DYG02	deletion	scaffold1203_1:1241501-1249500	8000	0
DYG02	deletion	scaffold1196_1:2283001-2291000	8000	0
DYG02	deletion	scaffold1194_1:922501-928500	6000	0
DYG02	deletion	scaffold1255_2:214501-222000	7500	0
DYG02	deletion	scaffold1182_1:2133001-2139500	6500	0
DYG02	deletion	scaffold1182_1:2256001-2262000	6000	0
DYG02	deletion	scaffold1279_1:942501-951500	9000	0
DYG02	deletion	scaffold1288_1:160001-167500	7500	0
DYG02	duplication	scaffold1299_1:196501-210500	14000	8
DYG02	deletion	scaffold1252_1:593501-600500	7000	0
DYG02	deletion	scaffold1218_1:177001-183000	6000	0
DYG02	deletion	scaffold1271_1:538501-546000	7500	0
DYG02	deletion	scaffold1271_1:963001-970000	7000	0
DYG02	deletion	scaffold1266_1:38501-46000	7500	0
DYG02	deletion	scaffold1270_1:764001-771000	7000	0
DYG02	duplication	scaffold1238_1:1917001-1936500	19500	4
DYG02	duplication	scaffold1328_1:1-18000	18000	870
DYG02	duplication	scaffold1328_1:272501-326500	54000	13
DYG02	deletion	scaffold1180_1:1676501-1684500	8000	0
DYG02	deletion	scaffold1180_1:2528001-2534000	6000	0
DYG02	deletion	scaffold1276_1:1115001-1123500	8500	0
DYG02	deletion	scaffold1261_1:957001-965500	8500	0
DYG02	deletion	scaffold1327_1:269001-276000	7000	0
DYG02	deletion	scaffold1308_1:443001-450000	7000	0
DYG02	deletion	scaffold1330_1:298501-305000	6500	0
DYG02	deletion	scaffold1322_1:385001-391500	6500	0
DYG02	deletion	scaffold1367_1:18501-25500	7000	0
DYG02	duplication	scaffold1326_1:13501-30500	17000	4
DYG02	deletion	scaffold1346_1:173001-180000	7000	0
DYG02	duplication	scaffold1409_1:3501-12500	9000	4
DYG02	deletion	scaffold1389_1:5501-12500	7000	0
DYG02	deletion	scaffold1241_1:392001-399500	7500	0
DYG02	deletion	scaffold1356_1:488501-498000	9500	0
DYG02	deletion	scaffold1356_1:655501-663000	7500	0
DYG02	deletion	scaffold1280_1:461001-468000	7000	0
DYG02	duplication	scaffold1423_1:16001-24500	8500	6
DYG02	duplication	scaffold1446_1:1001-9500	8500	5
DYG02	deletion	scaffold1251_1:3375501-3381500	6000	0
DYG02	deletion	scaffold1336_1:159501-166500	7000	0
DYG02	deletion	scaffold1454_3:9001-18000	9000	0
DYG02	deletion	scaffold1235_1:2654001-2661500	7500	0
DYG02	duplication	scaffold1466_1:187001-195500	8500	5
DYG02	deletion	scaffold1433_1:293001-301500	8500	0
DYG02	deletion	scaffold1436_1:469501-479000	9500	0
DYG02	deletion	scaffold1434_1:741001-748500	7500	0
DYG02	deletion	scaffold1424_1:25501-31500	6000	0
DYG02	duplication	scaffold1482_1:1-21500	21500	5
DYG02	duplication	scaffold1482_1:108501-147000	38500	3
DYG02	deletion	scaffold1338_1:1916501-1924500	8000	0
DYG02	deletion	scaffold1390_1:240001-249000	9000	0
DYG02	deletion	scaffold1422_1:644501-655000	10500	0
DYG02	deletion	scaffold1418_1:15501-22000	6500	0
DYG02	deletion	scaffold1418_1:447001-455500	8500	0
DYG02	deletion	scaffold1418_1:926501-933500	7000	0
DYG02	deletion	scaffold1516_1:31501-37500	6000	0
DYG02	deletion	scaffold1516_1:46001-53000	7000	0
DYG02	deletion	scaffold1426_1:666501-672500	6000	0
DYG02	deletion	scaffold1426_1:718001-726000	8000	0
DYG02	deletion	scaffold1493_1:412501-419500	7000	0
DYG02	duplication	scaffold1535_1:78501-85000	6500	7
DYG02	deletion	scaffold1442_1:269501-276500	7000	0
DYG02	deletion	scaffold1376_1:1412001-1420500	8500	1
DYG02	deletion	scaffold1556_1:27001-33500	6500	0
DYG02	deletion	scaffold1402_1:486001-492500	6500	0
DYG02	deletion	scaffold1402_1:899501-906500	7000	0
DYG02	deletion	scaffold1402_1:1390501-1397500	7000	0
DYG02	deletion	scaffold1520_1:364501-374500	10000	1
DYG02	deletion	scaffold1565_1:164001-170000	6000	0
DYG02	deletion	scaffold1371_1:673501-679500	6000	0
DYG02	deletion	scaffold1371_1:892001-901000	9000	0
DYG02	deletion	scaffold1592_1:1-22500	22500	0
DYG02	deletion	scaffold1576_1:62501-88000	25500	1
DYG02	deletion	scaffold1576_1:118001-125500	7500	1
DYG02	deletion	scaffold1522_2:1-11000	11000	0
DYG02	deletion	scaffold1594_1:49501-56500	7000	0
DYG02	deletion	scaffold1564_1:145001-152000	7000	0
DYG02	deletion	scaffold1599_1:52001-59000	7000	0
DYG02	deletion	scaffold1333_1:315501-326000	10500	0
DYG02	duplication	scaffold1333_1:2363001-2508000	145000	3
DYG02	duplication	scaffold1333_1:2769001-2807500	38500	3
DYG02	deletion	scaffold1333_1:2911001-2917500	6500	0
DYG02	deletion	scaffold1611_1:22001-28500	6500	0
DYG02	deletion	scaffold1607_1:90501-113500	23000	1
DYG02	deletion	scaffold1569_2:127501-143500	16000	0
DYG02	deletion	scaffold1452_1:374001-381000	7000	0
DYG02	deletion	scaffold1452_1:1637001-1643000	6000	0
DYG02	deletion	scaffold1534_1:402001-409500	7500	0
DYG02	deletion	scaffold1613_1:395001-401000	6000	0
DYG02	deletion	scaffold1572_1:530501-538000	7500	0
DYG02	deletion	scaffold1624_1:449001-456500	7500	0
DYG02	deletion	scaffold1642_1:106001-114500	8500	0
DYG02	deletion	scaffold1399_1:355501-361500	6000	0
DYG02	deletion	scaffold1399_1:2337501-2344000	6500	0
DYG02	deletion	scaffold1524_1:232001-238000	6000	0
DYG02	deletion	scaffold1524_2:434501-441500	7000	0
DYG02	duplication	scaffold1678_1:9001-29000	20000	5
DYG02	deletion	scaffold1648_1:286001-292000	6000	0
DYG02	deletion	scaffold1684_1:28001-34000	6000	0
DYG02	deletion	scaffold1655_3:97501-105500	8000	0
DYG02	deletion	scaffold1596_1:976501-984500	8000	0
DYG02	deletion	scaffold1604_1:679501-686000	6500	0
DYG02	deletion	scaffold1628_1:300501-306500	6000	0
DYG02	deletion	scaffold1671_1:799001-805500	6500	0
DYG02	duplication	scaffold1722_1:1-31000	31000	8
DYG02	deletion	scaffold1629_1:1105501-1111500	6000	0
DYG02	deletion	scaffold1695_1:389501-398000	8500	1
DYG02	deletion	scaffold1713_2:15501-24500	9000	0
DYG02	deletion	scaffold1623_1:1357001-1364500	7500	0
DYG02	deletion	scaffold1660_2:733501-740000	6500	0
DYG02	deletion	scaffold1491_1:1555501-1565000	9500	0
DYG02	deletion	scaffold1491_1:3797001-3804500	7500	0
DYG02	deletion	scaffold1491_1:3815501-3823500	8000	0
DYG02	deletion	scaffold1680_1:561501-568000	6500	0
DYG02	deletion	scaffold1656_1:620501-627500	7000	0
DYG02	deletion	scaffold1740_1:2501-9500	7000	0
DYG02	deletion	scaffold1723_1:1-7000	7000	0
DYG02	duplication	scaffold1748_1:9001-33500	24500	4
DYG02	duplication	scaffold1758_1:22501-48000	25500	6
DYG02	deletion	scaffold1616_2:144001-150000	6000	0
DYG02	deletion	scaffold1616_2:1232001-1239000	7000	0
DYG02	deletion	scaffold1698_1:888001-894000	6000	0
DYG02	deletion	scaffold1710_1:580501-587500	7000	0
DYG02	deletion	scaffold1672_1:320501-327000	6500	0
DYG02	deletion	scaffold1773_1:1-71000	71000	0
DYG02	deletion	scaffold1714_1:404001-411000	7000	0
DYG02	deletion	scaffold1786_1:1-20000	20000	0
DYG02	deletion	scaffold1470_1:405001-411000	6000	0
DYG02	deletion	scaffold1470_1:2117501-2124500	7000	0
DYG02	deletion	scaffold1741_1:190001-196500	6500	0
DYG02	deletion	scaffold1627_1:782001-788000	6000	0
DYG02	deletion	scaffold1627_1:1974501-1982000	7500	0
DYG02	deletion	scaffold1700_1:191501-200500	9000	0
DYG02	deletion	scaffold1700_1:872001-880500	8500	0
DYG02	deletion	scaffold1749_1:369001-375500	6500	0
DYG02	deletion	scaffold1731_1:962501-969000	6500	0
DYG02	deletion	scaffold1751_1:737501-747500	10000	0
DYG02	deletion	scaffold1640_1:846501-854000	7500	0
DYG02	deletion	scaffold1737_1:920001-930000	10000	0
DYG02	deletion	scaffold1744_1:853001-860000	7000	0
DYG02	deletion	scaffold1785_1:97001-106500	9500	0
DYG02	deletion	scaffold1759_1:293501-300000	6500	0
DYG02	deletion	scaffold1829_1:1-34000	34000	1
DYG02	deletion	scaffold1708_1:674501-683000	8500	0
DYG02	deletion	scaffold1708_1:871001-879500	8500	0
DYG02	duplication	scaffold1850_1:16001-32500	16500	4
DYG02	duplication	scaffold1850_1:50001-58500	8500	4
DYG02	deletion	scaffold1743_1:142001-149500	7500	0
DYG02	deletion	scaffold1743_1:1089501-1097000	7500	0
DYG02	deletion	scaffold1767_1:990001-996500	6500	0
DYG02	deletion	scaffold1767_1:1184501-1192000	7500	0
DYG02	duplication	scaffold1871_1:51001-89000	38000	5
DYG02	deletion	scaffold1811_1:1159501-1173000	13500	0
DYG02	deletion	scaffold1793_1:513501-521000	7500	0
DYG02	deletion	scaffold1857_1:49001-55000	6000	0
DYG02	deletion	scaffold1870_1:14001-22000	8000	0
DYG02	deletion	scaffold1870_1:28501-81500	53000	0
DYG02	deletion	scaffold1824_1:663001-671000	8000	0
DYG02	deletion	scaffold1801_1:263501-270500	7000	0
DYG02	deletion	scaffold1801_1:636001-643000	7000	0
DYG02	duplication	scaffold1883_1:163501-182000	18500	4
DYG02	duplication	scaffold1903_1:8501-27500	19000	3
DYG02	deletion	scaffold1814_1:651001-658500	7500	0
DYG02	deletion	scaffold1814_1:689001-695500	6500	0
DYG02	deletion	scaffold1873_1:811501-820500	9000	0
DYG02	deletion	scaffold1831_1:427001-433000	6000	0
DYG02	deletion	scaffold1875_1:327501-336000	8500	0
DYG02	duplication	scaffold1922_1:1501-10500	9000	5
DYG02	deletion	scaffold1838_1:135001-144000	9000	0
DYG02	deletion	scaffold1750_1:457001-465500	8500	0
DYG02	deletion	scaffold1926_1:146501-153000	6500	0
DYG02	deletion	scaffold1867_1:79001-88000	9000	0
DYG02	deletion	scaffold1867_3:11001-18500	7500	0
DYG02	deletion	scaffold1927_1:126501-134000	7500	0
DYG02	deletion	scaffold1826_1:123001-130000	7000	0
DYG02	deletion	scaffold1826_3:1175501-1182500	7000	0
DYG02	deletion	scaffold1983_1:31501-38500	7000	0
DYG02	deletion	scaffold1961_1:62501-71000	8500	0
DYG02	deletion	scaffold1954_1:32501-41000	8500	0
DYG02	duplication	scaffold1997_1:39501-62000	22500	6
DYG02	deletion	scaffold1960_1:35501-42500	7000	0
DYG02	deletion	scaffold1888_1:177501-184000	6500	0
DYG02	deletion	scaffold1888_1:745501-751500	6000	0
DYG02	deletion	scaffold1965_1:218501-228500	10000	0
DYG02	deletion	scaffold2024_1:180001-225500	45500	0
DYG02	deletion	scaffold1914_1:650001-657000	7000	0
DYG02	deletion	scaffold1941_1:1439001-1445000	6000	0
DYG02	deletion	scaffold1959_1:26501-33500	7000	0
DYG02	deletion	scaffold1766_3:987001-995500	8500	0
DYG02	deletion	scaffold1912_1:33001-40500	7500	0
DYG02	deletion	scaffold1889_1:398501-406500	8000	0
DYG02	deletion	scaffold1948_1:175001-183000	8000	0
DYG02	deletion	scaffold2051_1:55501-62000	6500	0
DYG02	deletion	scaffold2061_1:1-17000	17000	0
DYG02	deletion	scaffold2064_1:62001-68000	6000	0
DYG02	deletion	scaffold2040_1:327001-340500	13500	0
DYG02	deletion	scaffold2028_1:1-8500	8500	0
DYG02	deletion	scaffold2004_1:1283001-1291500	8500	0
DYG02	deletion	scaffold1951_1:24501-33500	9000	0
DYG02	deletion	scaffold1957_1:1039501-1046000	6500	0
DYG02	deletion	scaffold1957_1:1852001-1859500	7500	0
DYG02	deletion	scaffold1859_1:427001-435000	8000	0
DYG02	deletion	scaffold1859_1:975501-985000	9500	0
DYG02	deletion	scaffold1906_1:1828001-1834000	6000	0
DYG02	deletion	scaffold1978_1:476501-484500	8000	0
DYG02	duplication	scaffold2110_1:29001-63000	34000	3
DYG02	deletion	scaffold2121_1:69501-75500	6000	0
DYG02	duplication	scaffold2038_1:1353001-1364500	11500	8
DYG02	deletion	scaffold1907_1:2363001-2369500	6500	0
DYG02	deletion	scaffold1976_1:1404501-1411000	6500	0
DYG02	deletion	scaffold2096_1:538001-544000	6000	0
DYG02	duplication	scaffold2105_2:428501-458500	30000	9
DYG02	deletion	scaffold2079_1:81501-88500	7000	0
DYG02	deletion	scaffold2079_1:670001-677000	7000	0
DYG02	duplication	scaffold2170_1:1-125500	125500	3
DYG02	deletion	scaffold2168_1:2001-10500	8500	0
DYG02	duplication	scaffold2168_1:71501-89000	17500	3
DYG02	deletion	scaffold2159_1:111501-119000	7500	0
DYG02	deletion	scaffold2190_1:1-26500	26500	0
DYG02	duplication	scaffold2188_1:4501-53000	48500	57
DYG02	duplication	scaffold2048_2:271001-302500	31500	3
DYG02	deletion	scaffold2100_1:309501-315500	6000	0
DYG02	duplication	scaffold2166_1:333001-346500	13500	3
DYG02	duplication	scaffold2166_1:442001-498500	56500	3
DYG02	deletion	scaffold2151_1:427501-443000	15500	1
DYG02	deletion	scaffold2223_1:8001-15500	7500	0
DYG02	deletion	scaffold2235_1:39001-45000	6000	0
DYG02	deletion	scaffold2158_1:360501-370500	10000	0
DYG02	deletion	scaffold2136_1:785001-791000	6000	0
DYG02	deletion	scaffold2074_1:331501-338000	6500	0
DYG02	duplication	scaffold2231_1:383001-400500	17500	8
DYG02	duplication	scaffold2231_1:408001-420500	12500	9
DYG02	deletion	scaffold2085_1:911001-919000	8000	0
DYG02	deletion	scaffold2210_1:230501-237000	6500	0
DYG02	duplication	scaffold2163_1:1-5500	5500	54
DYG02	deletion	scaffold2258_1:56501-64000	7500	0
DYG02	deletion	scaffold2213_1:433501-439500	6000	0
DYG02	deletion	scaffold2270_1:220001-226000	6000	0
DYG02	deletion	scaffold2226_1:295001-303000	8000	0
DYG02	deletion	scaffold2191_1:584001-592000	8000	0
DYG02	deletion	scaffold2221_1:1136501-1146500	10000	0
DYG02	deletion	scaffold2095_1:1629501-1636500	7000	0
DYG02	deletion	scaffold2260_2:149001-156000	7000	0
DYG02	deletion	scaffold2229_2:1169001-1175500	6500	0
DYG02	duplication	scaffold2387_1:43001-70500	27500	73
DYG02	deletion	scaffold2279_1:616501-624000	7500	0
DYG02	deletion	scaffold2336_1:32001-38500	6500	0
DYG02	deletion	scaffold2344_1:213501-220500	7000	0
DYG02	deletion	scaffold2175_1:1179501-1188500	9000	0
DYG02	deletion	scaffold2237_1:446501-454000	7500	0
DYG02	deletion	scaffold2237_1:504001-522000	18000	1
DYG02	duplication	scaffold2404_1:51501-63500	12000	5
DYG02	deletion	scaffold2350_1:349001-355000	6000	0
DYG02	duplication	scaffold2414_1:33501-57000	23500	6
DYG02	deletion	scaffold2422_1:6501-16500	10000	0
DYG02	duplication	scaffold2420_1:20001-34000	14000	4
DYG02	duplication	scaffold2429_1:1-28000	28000	6
DYG02	deletion	scaffold2391_1:479001-487000	8000	0
DYG02	duplication	scaffold2426_1:29501-41500	12000	6
DYG02	deletion	scaffold2409_2:268001-275000	7000	0
DYG02	deletion	scaffold2456_1:5001-11000	6000	0
DYG02	deletion	scaffold2343_1:252001-260000	8000	0
DYG02	deletion	scaffold2427_1:22501-30000	7500	0
DYG02	deletion	scaffold2427_1:370001-378000	8000	0
DYG02	deletion	scaffold2325_1:83501-92000	8500	0
DYG02	deletion	scaffold2325_1:226001-232500	6500	0
DYG02	deletion	scaffold2219_1:513001-521000	8000	0
DYG02	deletion	scaffold2481_1:1-25000	25000	1
DYG02	duplication	scaffold2471_1:22001-51500	29500	5
DYG02	deletion	scaffold2471_1:51501-61000	9500	0
DYG02	deletion	scaffold2479_1:143001-149000	6000	0
DYG02	deletion	scaffold2401_1:404501-413000	8500	0
DYG02	deletion	scaffold2485_1:646501-653500	7000	0
DYG02	deletion	scaffold2536_1:30501-37500	7000	0
DYG02	deletion	scaffold2306_1:119001-128500	9500	0
DYG02	deletion	scaffold2312_1:1088501-1103500	15000	0
DYG02	deletion	scaffold2447_1:393501-402000	8500	0
DYG02	deletion	scaffold2487_1:877001-887000	10000	0
DYG02	deletion	scaffold2564_1:55001-61500	6500	0
DYG02	deletion	scaffold2595_1:1-22000	22000	1
DYG02	duplication	scaffold2603_1:63501-102000	38500	4
DYG02	deletion	scaffold2618_1:17501-35500	18000	1
DYG02	deletion	scaffold2619_1:103501-111500	8000	0
DYG02	deletion	scaffold2563_1:23001-30000	7000	0
DYG02	deletion	scaffold2469_1:292501-299000	6500	0
DYG02	deletion	scaffold2469_1:942501-948500	6000	0
DYG02	deletion	scaffold2592_1:110501-118500	8000	0
DYG02	deletion	scaffold2430_1:635001-645000	10000	0
DYG02	deletion	scaffold2430_2:247501-253500	6000	0
DYG02	deletion	scaffold2629_1:110001-118500	8500	0
DYG02	deletion	scaffold2599_1:120501-130500	10000	0
DYG02	deletion	scaffold2589_1:612001-621500	9500	0
DYG02	duplication	scaffold2501_1:39501-80000	40500	3
DYG02	deletion	scaffold2501_2:102501-111000	8500	0
DYG02	deletion	scaffold2570_1:997001-1004000	7000	0
DYG02	deletion	scaffold2664_1:1-110000	110000	0
DYG02	deletion	scaffold2580_2:266001-276500	10500	0
DYG02	deletion	scaffold2488_1:677501-685500	8000	0
DYG02	duplication	scaffold2646_1:1-36500	36500	4
DYG02	deletion	scaffold2684_1:1-74500	74500	0
DYG02	deletion	scaffold2643_1:219001-225500	6500	0
DYG02	deletion	scaffold2643_1:410001-417000	7000	0
DYG02	deletion	scaffold2643_1:654501-662500	8000	0
DYG02	deletion	scaffold2644_1:421001-429500	8500	0
DYG02	deletion	scaffold2645_2:19001-26500	7500	0
DYG02	deletion	scaffold2550_1:748001-754000	6000	0
DYG02	deletion	scaffold2615_1:258501-266500	8000	0
DYG02	deletion	scaffold2677_1:153501-168000	14500	0
DYG02	deletion	scaffold2474_2:1871001-1878500	7500	0
DYG02	deletion	scaffold2601_1:374001-381500	7500	0
DYG02	deletion	scaffold2547_1:354001-363000	9000	0
DYG02	deletion	scaffold2731_1:58501-69000	10500	0
DYG02	deletion	scaffold2725_1:1-74500	74500	0
DYG02	deletion	scaffold2738_1:44501-50500	6000	0
DYG02	duplication	scaffold2738_1:61001-72500	11500	5
DYG02	deletion	scaffold2617_1:9001-16500	7500	0
DYG02	deletion	scaffold2661_1:132501-140000	7500	0
DYG02	deletion	scaffold2746_1:71001-77000	6000	0
DYG02	duplication	scaffold2755_1:1-22500	22500	30
DYG02	duplication	scaffold2755_1:25501-31500	6000	21
DYG02	deletion	scaffold2761_1:35001-43000	8000	0
DYG02	deletion	scaffold2686_1:91001-99000	8000	0
DYG02	deletion	scaffold2634_2:82501-91000	8500	0
DYG02	deletion	scaffold2754_1:121501-128000	6500	0
DYG02	deletion	scaffold2680_1:871001-877500	6500	0
DYG02	deletion	scaffold2688_1:367501-376500	9000	0
DYG02	duplication	scaffold2820_1:14001-127500	113500	6
DYG02	duplication	scaffold2820_1:141001-173500	32500	6
DYG02	deletion	scaffold2745_1:77501-84500	7000	0
DYG02	deletion	scaffold2765_1:632501-641000	8500	0
DYG02	duplication	scaffold2865_1:87001-113500	26500	643
DYG02	deletion	scaffold2714_1:922501-932000	9500	0
DYG02	deletion	scaffold2821_1:13001-52000	39000	1
DYG02	deletion	scaffold2821_1:53001-180000	127000	0
DYG02	deletion	scaffold2898_1:17501-24000	6500	0
DYG02	duplication	scaffold2887_1:1-6000	6000	8
DYG02	deletion	scaffold2829_1:265501-271500	6000	0
DYG02	deletion	scaffold2869_1:54001-62000	8000	0
DYG02	deletion	scaffold2856_1:38501-46000	7500	0
DYG02	deletion	scaffold2784_1:1361501-1376000	14500	1
DYG02	duplication	scaffold2889_1:45501-62000	16500	6
DYG02	deletion	scaffold2870_1:20001-27500	7500	0
DYG02	deletion	scaffold2870_1:80501-87000	6500	0
DYG02	deletion	scaffold2836_1:332001-345500	13500	0
DYG02	deletion	scaffold2882_2:338501-345000	6500	0
DYG02	duplication	scaffold2899_1:112501-186000	73500	6
DYG02	duplication	scaffold2899_1:189501-198000	8500	6
DYG02	duplication	scaffold2936_1:15001-29500	14500	7
DYG02	duplication	scaffold2962_1:4501-18000	13500	7
DYG02	deletion	scaffold2727_1:1572501-1578500	6000	0
DYG02	duplication	scaffold2909_1:27501-34500	7000	4
DYG02	deletion	scaffold2846_1:436001-449500	13500	0
DYG02	deletion	scaffold2976_1:10501-17000	6500	0
DYG02	deletion	scaffold2994_1:1501-8500	7000	0
DYG02	duplication	scaffold3009_1:1-35000	35000	3
DYG02	deletion	scaffold2941_1:81501-89000	7500	0
DYG02	deletion	scaffold3027_1:1-21000	21000	1
DYG02	deletion	scaffold2774_1:1021001-1028500	7500	0
DYG02	duplication	scaffold2990_1:1-9500	9500	8
DYG02	deletion	scaffold2837_2:39001-47500	8500	0
DYG02	duplication	scaffold3034_1:106001-155000	49000	3
DYG02	duplication	scaffold3052_1:1-31500	31500	3
DYG02	deletion	scaffold3052_1:120501-126500	6000	0
DYG02	deletion	scaffold3103_1:105001-111500	6500	0
DYG02	deletion	scaffold3101_1:43001-51000	8000	0
DYG02	duplication	scaffold3125_1:1-8000	8000	7
DYG02	duplication	scaffold3109_1:8001-13000	5000	5
DYG02	deletion	scaffold3136_1:1-13000	13000	1
DYG02	deletion	scaffold3104_1:1-8500	8500	0
DYG02	deletion	scaffold3058_1:135501-147500	12000	0
DYG02	deletion	scaffold3086_1:94001-100000	6000	0
DYG02	deletion	scaffold3086_1:387501-394000	6500	0
DYG02	deletion	scaffold2709_1:689501-696500	7000	0
DYG02	duplication	scaffold3156_1:1-18500	18500	4
DYG02	deletion	scaffold3163_1:6001-17000	11000	1
DYG02	duplication	scaffold3169_1:17001-47000	30000	6
DYG02	deletion	scaffold3129_1:333501-347000	13500	1
DYG02	deletion	scaffold2912_1:926501-933000	6500	0
DYG02	duplication	scaffold3199_1:12001-24000	12000	8
DYG02	deletion	scaffold3092_1:161001-167500	6500	0
DYG02	deletion	scaffold3211_1:3501-15000	11500	1
DYG02	deletion	scaffold3160_1:291001-298000	7000	0
DYG02	deletion	scaffold3214_1:1-6500	6500	0
DYG02	deletion	scaffold3111_1:100501-107500	7000	0
DYG02	deletion	scaffold3166_1:47001-53000	6000	0
DYG02	deletion	scaffold3210_1:197001-203500	6500	0
DYG02	deletion	scaffold3100_1:170501-179500	9000	0
DYG02	deletion	scaffold3256_1:76501-87500	11000	0
DYG02	duplication	scaffold3257_1:19501-39500	20000	4
DYG02	duplication	scaffold3286_1:1-9000	9000	9
DYG02	duplication	scaffold3297_1:1001-7500	6500	8
DYG02	duplication	scaffold3276_1:19001-47500	28500	60
DYG02	duplication	scaffold3276_1:49501-69500	20000	199
DYG02	deletion	scaffold3305_1:32501-41000	8500	1
DYG02	duplication	scaffold3327_1:1001-11000	10000	5
DYG02	duplication	scaffold3304_1:20001-36000	16000	4
DYG02	deletion	scaffold3337_1:1-7000	7000	0
DYG02	deletion	scaffold3332_1:1-19500	19500	0
DYG02	deletion	scaffold3306_1:1-76000	76000	0
DYG02	deletion	scaffold3331_1:5501-13500	8000	0
DYG02	deletion	scaffold3179_1:231501-241500	10000	0
DYG02	deletion	scaffold3335_1:87001-95000	8000	0
DYG02	duplication	scaffold3350_1:8001-54500	46500	37
DYG02	deletion	scaffold3356_1:58001-64000	6000	0
DYG02	duplication	scaffold3422_1:38501-57500	19000	3
DYG02	duplication	scaffold3413_1:1501-29500	28000	5
DYG02	duplication	scaffold3413_1:34501-42000	7500	5
DYG02	duplication	scaffold3413_1:43501-80500	37000	5
DYG02	deletion	scaffold3438_1:1-70500	70500	0
DYG02	deletion	scaffold3363_1:76501-85500	9000	0
DYG02	deletion	scaffold3139_1:999501-1007500	8000	0
DYG02	duplication	scaffold3431_1:3501-12000	8500	4
DYG02	duplication	scaffold3431_1:15501-28000	12500	4
DYG02	deletion	scaffold3502_1:37501-46000	8500	0
DYG02	duplication	scaffold3515_1:1-10000	10000	4
DYG02	duplication	scaffold3527_1:48501-67500	19000	7
DYG02	deletion	scaffold3572_1:1-8000	8000	0
DYG02	deletion	scaffold3541_1:63001-71500	8500	0
DYG02	deletion	scaffold3510_1:65001-72000	7000	0
DYG02	deletion	scaffold3510_1:93001-99500	6500	0
DYG02	duplication	scaffold3528_1:2501-18500	16000	10
DYG02	deletion	scaffold3528_1:27001-34500	7500	0
DYG02	deletion	scaffold3395_1:277001-283500	6500	0
DYG02	deletion	scaffold3559_1:13001-23000	10000	0
DYG02	duplication	scaffold3570_1:2501-9000	6500	9
DYG02	deletion	scaffold3537_1:130001-160000	30000	1
DYG02	deletion	scaffold3644_1:1-28000	28000	0
DYG02	deletion	scaffold3396_1:250001-258500	8500	0
DYG02	deletion	scaffold3396_1:411001-418500	7500	0
DYG02	duplication	scaffold3666_1:1-22500	22500	14
DYG02	deletion	scaffold3637_1:53501-60500	7000	0
DYG02	deletion	scaffold3563_1:202001-208000	6000	0
DYG02	deletion	scaffold3680_1:48001-56000	8000	0
DYG02	deletion	scaffold3542_1:400501-407000	6500	0
DYG02	duplication	scaffold3741_1:1-18500	18500	4
DYG02	deletion	scaffold3620_1:23501-29500	6000	0
DYG02	duplication	scaffold3788_1:2501-8500	6000	4
DYG02	deletion	scaffold3584_1:146501-152500	6000	0
DYG02	deletion	scaffold3584_1:388501-394500	6000	0
DYG02	deletion	scaffold3779_1:4001-53000	49000	0
DYG02	deletion	scaffold3731_1:246001-252000	6000	0
DYG02	deletion	scaffold3774_1:4501-14500	10000	0
DYG02	duplication	scaffold3815_1:1-8000	8000	4
DYG02	duplication	scaffold3795_1:33501-71000	37500	5
DYG02	deletion	scaffold3347_1:532001-541500	9500	0
DYG02	deletion	scaffold3832_1:1-60000	60000	0
DYG02	duplication	scaffold3879_1:1-12500	12500	9
DYG02	duplication	scaffold3882_1:21001-33500	12500	3
DYG02	duplication	scaffold3868_1:1-14000	14000	7
DYG02	deletion	scaffold3845_1:65001-71500	6500	0
DYG02	deletion	scaffold3917_1:1-10000	10000	0
DYG02	deletion	scaffold3890_1:90001-96000	6000	0
DYG02	duplication	scaffold3871_1:34001-47500	13500	3
DYG02	deletion	scaffold3904_1:13001-19000	6000	0
DYG02	duplication	scaffold3886_1:22501-32000	9500	4
DYG02	deletion	scaffold3789_1:174501-180500	6000	0
DYG02	deletion	scaffold4014_1:501-7500	7000	0
DYG02	duplication	scaffold3997_1:1-17000	17000	4
DYG02	deletion	scaffold3920_1:275001-281500	6500	0
DYG02	deletion	scaffold3983_1:1-6500	6500	0
DYG02	deletion	scaffold3999_2:18001-26000	8000	0
DYG02	deletion	scaffold4044_1:166501-174000	7500	0
DYG02	deletion	scaffold3842_1:98501-107000	8500	0
DYG02	deletion	scaffold4071_1:1-16500	16500	0
DYG02	duplication	scaffold3966_1:25501-45500	20000	3
DYG02	duplication	scaffold3966_1:48001-132500	84500	3
DYG02	duplication	scaffold3966_1:134501-164000	29500	3
DYG02	deletion	scaffold4022_1:1501-9000	7500	0
DYG02	duplication	scaffold4022_1:51001-64500	13500	5
DYG02	deletion	scaffold3711_1:189001-195500	6500	0
DYG02	deletion	scaffold3711_1:523501-531000	7500	0
DYG02	deletion	scaffold3711_1:553501-561000	7500	0
DYG02	deletion	scaffold3950_1:111501-120500	9000	0
DYG02	deletion	scaffold3992_1:122001-130000	8000	0
DYG02	duplication	scaffold4103_1:87001-109000	22000	4
DYG02	duplication	scaffold4190_1:9501-18500	9000	4
DYG02	duplication	scaffold4174_1:1-16000	16000	10
DYG02	duplication	scaffold4229_1:13501-21500	8000	4
DYG02	duplication	scaffold4211_1:2501-19500	17000	7
DYG02	deletion	scaffold3793_1:307501-314000	6500	0
DYG02	deletion	scaffold4273_1:23001-30500	7500	0
DYG02	duplication	scaffold4279_1:1-41000	41000	7
DYG02	deletion	scaffold4321_1:9001-23500	14500	1
DYG02	deletion	scaffold4208_1:172001-180500	8500	0
DYG02	deletion	scaffold4340_1:1-25000	25000	0
DYG02	duplication	scaffold4410_1:1-19000	19000	5
DYG02	duplication	scaffold4184_1:1-16500	16500	5
DYG02	deletion	scaffold4418_1:1-12500	12500	0
DYG02	duplication	scaffold4374_1:1-19000	19000	5
DYG02	deletion	scaffold4469_1:1-12500	12500	0
DYG02	deletion	scaffold3956_1:127001-133500	6500	0
DYG02	deletion	scaffold3956_1:332001-338500	6500	0
DYG02	deletion	scaffold3956_1:494501-502000	7500	0
DYG02	deletion	scaffold4476_1:1-14500	14500	0
DYG02	duplication	scaffold4471_1:9501-31000	21500	3
DYG02	deletion	scaffold4524_1:25001-32000	7000	0
DYG02	deletion	scaffold4550_1:7001-32000	25000	0
DYG02	deletion	scaffold4601_1:2001-9000	7000	0
DYG02	duplication	scaffold4594_1:31501-43000	11500	4
DYG02	duplication	scaffold4618_1:7501-22500	15000	4
DYG02	deletion	scaffold4599_1:2501-10500	8000	0
DYG02	deletion	scaffold4579_1:1-23000	23000	1
DYG02	deletion	scaffold4661_1:2501-11500	9000	0
DYG02	deletion	scaffold4655_1:20501-27500	7000	0
DYG02	deletion	scaffold4679_1:1-8000	8000	0
DYG02	deletion	scaffold4702_1:1-19500	19500	1
DYG02	duplication	scaffold4685_1:1-11000	11000	13
DYG02	deletion	scaffold4699_1:1-14500	14500	0
DYG02	duplication	scaffold4667_1:1-24500	24500	3
DYG02	duplication	scaffold4712_1:1-15500	15500	17
DYG02	deletion	scaffold4712_1:25501-33500	8000	0
DYG02	duplication	scaffold4754_1:1-12000	12000	5
DYG02	duplication	scaffold4751_1:12501-26500	14000	5
DYG02	deletion	scaffold4824_1:1-14500	14500	0
DYG02	deletion	scaffold4825_1:1-7000	7000	0
DYG02	deletion	scaffold4831_1:1-9500	9500	1
DYG02	deletion	scaffold4932_1:1-18000	18000	0
DYG02	deletion	scaffold4870_1:3001-11500	8500	0
DYG02	duplication	scaffold4870_1:17501-31000	13500	4
DYG02	deletion	scaffold4262_1:103501-109500	6000	0
DYG02	duplication	scaffold4920_1:5001-18000	13000	4
DYG02	deletion	scaffold4498_1:115001-123500	8500	0
DYG02	deletion	scaffold4765_1:220001-227500	7500	0
DYG02	duplication	scaffold5044_1:1-18000	18000	5
DYG02	duplication	scaffold4994_1:1-20500	20500	6
DYG02	deletion	scaffold5015_1:12501-18500	6000	0
DYG02	duplication	scaffold5046_1:1-11000	11000	30
DYG02	duplication	scaffold5036_1:17501-24000	6500	10
DYG02	deletion	scaffold5057_1:1-6500	6500	0
DYG02	deletion	scaffold4858_1:58001-64500	6500	0
DYG02	deletion	scaffold4880_1:70001-76000	6000	0
DYG02	deletion	scaffold5067_1:1-17500	17500	0
DYG02	deletion	scaffold5234_1:1-8500	8500	0
DYG02	deletion	scaffold5197_1:8501-21000	12500	1
DYG02	duplication	scaffold5286_1:1-12500	12500	4
DYG02	duplication	scaffold5286_1:15001-22000	7000	5
DYG02	duplication	scaffold5210_1:1-18500	18500	5
DYG02	deletion	scaffold5356_1:1-6500	6500	0
DYG02	deletion	scaffold5201_1:40001-48000	8000	0
DYG02	duplication	scaffold5396_1:1-7500	7500	4
DYG02	duplication	scaffold5318_1:4501-21000	16500	6
DYG02	duplication	scaffold5340_1:1-11000	11000	4
DYG02	deletion	scaffold5361_1:12501-24500	12000	1
DYG02	duplication	scaffold5431_1:1-33500	33500	4
DYG02	duplication	scaffold5468_1:1-10500	10500	6
DYG02	duplication	scaffold5536_1:1-4500	4500	4
DYG02	deletion	scaffold4691_1:272501-278500	6000	0
DYG02	duplication	scaffold5620_1:1-15500	15500	6
DYG02	duplication	scaffold5628_1:1-12000	12000	5
DYG02	deletion	scaffold5663_2:1-11000	11000	0
DYG02	duplication	scaffold5722_1:1-6500	6500	47
DYG02	deletion	scaffold5748_1:1-8000	8000	0
DYG02	duplication	scaffold5552_1:4501-49000	44500	4
DYG02	duplication	scaffold5579_1:1-30500	30500	6
DYG02	deletion	scaffold5701_1:1-11000	11000	0
DYG02	deletion	scaffold5871_1:1-11000	11000	0
DYG02	duplication	scaffold5795_1:1-22000	22000	4
DYG02	deletion	scaffold5354_1:60501-68000	7500	0
DYG02	deletion	scaffold5881_1:3501-11000	7500	0
DYG02	duplication	scaffold6167_1:501-4500	4000	13
DYG02	deletion	scaffold6237_1:1-13000	13000	1
DYG02	duplication	scaffold5770_1:2001-11500	9500	6
DYG02	deletion	scaffold6319_1:1-9500	9500	0
DYG02	deletion	scaffold6216_1:1-16500	16500	0
DYG02	deletion	scaffold6491_1:3001-9500	6500	0
DYG02	deletion	scaffold6543_1:1-11000	11000	0
DYG02	deletion	scaffold6330_1:22001-32500	10500	1
DYG02	deletion	scaffold6616_1:1-7000	7000	0
DYG02	deletion	scaffold6559_1:1-11000	11000	0
DYG02	deletion	scaffold6720_1:1-8000	8000	0
DYG02	duplication	scaffold6747_1:1-15500	15500	6
DYG02	deletion	scaffold6829_1:1-10000	10000	0
DYG02	duplication	scaffold6649_1:1-19500	19500	4
DYG02	deletion	scaffold6771_1:1-11500	11500	0
DYG02	deletion	scaffold7018_1:1-8500	8500	0
DYG02	deletion	scaffold7121_1:5501-14000	8500	0
DYG02	duplication	scaffold7002_1:1-9000	9000	9
DYG02	duplication	scaffold7002_1:11001-21500	10500	8
DYG02	duplication	scaffold7327_1:1501-12000	10500	6
DYG02	duplication	scaffold7634_1:2001-11000	9000	11
DYG02	duplication	scaffold7820_1:1-4000	4000	11
DYG02	deletion	scaffold7959_1:1-11000	11000	0
DYG02	deletion	scaffold8230_1:1-10500	10500	0
DYG02	deletion	scaffold8026_1:1-6500	6500	0
DYG02	deletion	scaffold8753_1:1001-8500	7500	0
DYG02	deletion	scaffold8760_1:501-16000	15500	0
DYG02	deletion	scaffold8728_1:6501-13500	7000	0
DYG02	duplication	scaffold8656_1:2001-11500	9500	4
DYG02	deletion	scaffold9716_1:3501-12000	8500	0
DYG02	deletion	scaffold9621_1:1-14500	14500	0
DYG02	deletion	scaffold8548_1:4001-11500	7500	0
DYG02	deletion	scaffold10164_1:4501-13500	9000	0
DYG02	deletion	scaffold10920_1:1-7500	7500	0
DYG02	deletion	scaffold11047_1:1-6500	6500	0
DYG02	deletion	scaffold11130_1:1-10000	10000	0
DYG02	deletion	scaffold11182_1:1-9500	9500	0
DYG02	deletion	scaffold11264_1:1-10500	10500	0
DYG02	deletion	scaffold11591_1:1501-8500	7000	0
DYG02	duplication	scaffold11553_1:1-10000	10000	78
DYG02	deletion	scaffold11845_1:1-6500	6500	0
DYG02	deletion	scaffold12146_1:1-10000	10000	0
DYG02	deletion	scaffold12485_1:1-6500	6500	0
DYG02	deletion	scaffold12525_1:1-11000	11000	0
DYG02	deletion	scaffold12622_1:1-9000	9000	0
DYG02	deletion	scaffold13002_1:1-8500	8500	0
DYG02	deletion	scaffold13243_1:1-7000	7000	0
DYG02	deletion	scaffold13018_1:3501-9500	6000	0
DYG02	duplication	scaffold13287_1:1-9000	9000	9
DYG02	duplication	C99884199_1:1-3500	3500	24
DYG02	duplication	C99886253_1:1-3500	3500	23
DYG03	duplication	scaffold32_1:57001-81000	24000	46
DYG03	duplication	scaffold50_1:6501-16000	9500	4
DYG03	duplication	scaffold62_1:87001-128500	41500	72
DYG03	deletion	scaffold42_1:290001-297500	7500	0
DYG03	deletion	scaffold27_1:909501-918000	8500	0
DYG03	deletion	scaffold18_1:155001-162000	7000	0
DYG03	deletion	scaffold18_1:230501-236500	6000	0
DYG03	deletion	scaffold5_1:623001-629000	6000	0
DYG03	deletion	scaffold34_1:196501-203500	7000	0
DYG03	deletion	scaffold41_1:457001-463000	6000	0
DYG03	deletion	scaffold76_1:42501-53000	10500	0
DYG03	duplication	scaffold45_1:1405501-1411500	6000	7
DYG03	deletion	scaffold47_1:966501-975000	8500	0
DYG03	deletion	scaffold96_1:250501-259500	9000	0
DYG03	deletion	scaffold96_1:381501-389500	8000	0
DYG03	deletion	scaffold98_1:31501-40500	9000	0
DYG03	deletion	scaffold22_1:46001-54500	8500	0
DYG03	deletion	scaffold35_1:635501-642000	6500	0
DYG03	deletion	scaffold35_1:760501-768000	7500	0
DYG03	deletion	scaffold57_1:874501-880500	6000	0
DYG03	deletion	scaffold53_1:156501-163000	6500	0
DYG03	deletion	scaffold11_1:2502501-2508500	6000	0
DYG03	deletion	scaffold52_1:790501-797000	6500	0
DYG03	deletion	scaffold70_3:2267501-2276000	8500	0
DYG03	deletion	scaffold77_1:1563001-1569000	6000	0
DYG03	deletion	scaffold104_1:412501-420500	8000	0
DYG03	duplication	scaffold133_1:1-10500	10500	6
DYG03	deletion	scaffold17_1:1308001-1314000	6000	0
DYG03	deletion	scaffold80_2:1-9000	9000	0
DYG03	deletion	scaffold146_1:264001-270000	6000	0
DYG03	deletion	scaffold99_1:638001-644500	6500	0
DYG03	deletion	scaffold46_1:513501-521000	7500	0
DYG03	deletion	scaffold106_1:434001-440000	6000	0
DYG03	deletion	scaffold61_1:163501-170000	6500	0
DYG03	deletion	scaffold61_1:1477501-1484500	7000	0
DYG03	deletion	scaffold61_1:1808501-1814500	6000	0
DYG03	deletion	scaffold124_1:654001-662500	8500	0
DYG03	deletion	scaffold140_1:938501-946000	7500	0
DYG03	deletion	scaffold19_1:3399001-3405000	6000	0
DYG03	deletion	scaffold162_1:137001-144500	7500	0
DYG03	duplication	scaffold86_1:44001-63000	19000	4
DYG03	duplication	scaffold86_1:64001-77500	13500	4
DYG03	deletion	scaffold86_1:1863001-1872500	9500	0
DYG03	deletion	scaffold86_1:2291501-2297500	6000	0
DYG03	duplication	scaffold144_1:1-17000	17000	23
DYG03	duplication	scaffold156_1:1-11000	11000	6
DYG03	deletion	scaffold156_1:65501-74500	9000	0
DYG03	deletion	scaffold156_1:449501-457500	8000	0
DYG03	duplication	scaffold126_1:1012501-1055500	43000	3
DYG03	deletion	scaffold171_1:405501-412500	7000	0
DYG03	deletion	scaffold171_1:482001-489000	7000	0
DYG03	deletion	scaffold177_1:184501-190500	6000	0
DYG03	deletion	scaffold64_1:1433501-1441500	8000	0
DYG03	deletion	scaffold64_1:1614501-1623000	8500	0
DYG03	deletion	scaffold160_1:37501-44000	6500	0
DYG03	deletion	scaffold136_1:396001-404500	8500	0
DYG03	deletion	scaffold115_1:2166001-2172000	6000	0
DYG03	deletion	scaffold167_1:135001-141000	6000	0
DYG03	deletion	scaffold204_1:218501-224500	6000	0
DYG03	deletion	scaffold36_1:24501-30500	6000	0
DYG03	deletion	scaffold174_1:818001-824000	6000	0
DYG03	deletion	scaffold209_1:71001-79500	8500	0
DYG03	deletion	scaffold209_1:661501-669500	8000	0
DYG03	deletion	scaffold209_1:810001-817500	7500	0
DYG03	deletion	scaffold194_1:409001-417000	8000	0
DYG03	duplication	scaffold220_1:125501-146000	20500	6
DYG03	deletion	scaffold91_1:1253501-1261500	8000	0
DYG03	deletion	scaffold145_1:516501-523500	7000	0
DYG03	deletion	scaffold214_1:808501-817500	9000	0
DYG03	deletion	scaffold217_1:533001-539000	6000	0
DYG03	deletion	scaffold228_1:1345501-1352500	7000	0
DYG03	deletion	scaffold199_1:371001-377500	6500	0
DYG03	deletion	scaffold188_1:199001-207000	8000	0
DYG03	deletion	scaffold166_1:528001-534000	6000	0
DYG03	deletion	scaffold227_1:853001-859000	6000	0
DYG03	deletion	scaffold218_1:1815001-1821500	6500	0
DYG03	deletion	scaffold81_1:140001-147000	7000	0
DYG03	deletion	scaffold81_1:5446501-5452500	6000	0
DYG03	deletion	scaffold163_2:1351001-1359500	8500	0
DYG03	duplication	scaffold267_1:29501-45000	15500	5
DYG03	deletion	scaffold73_1:3048001-3057000	9000	0
DYG03	deletion	scaffold73_1:3817501-3832000	14500	1
DYG03	duplication	scaffold245_1:1711001-1730000	19000	3
DYG03	deletion	scaffold184_1:365501-373000	7500	0
DYG03	deletion	scaffold212_1:22001-29500	7500	0
DYG03	deletion	scaffold203_1:2641001-2648500	7500	0
DYG03	deletion	scaffold203_1:3145001-3157500	12500	0
DYG03	deletion	scaffold185_1:443001-449000	6000	0
DYG03	deletion	scaffold231_2:9501-16000	6500	0
DYG03	deletion	scaffold207_1:217001-225000	8000	0
DYG03	deletion	scaffold207_3:630001-636000	6000	0
DYG03	deletion	scaffold265_1:708001-715500	7500	0
DYG03	deletion	scaffold286_1:11501-18000	6500	0
DYG03	deletion	scaffold255_1:190001-196500	6500	0
DYG03	duplication	scaffold294_1:1-9000	9000	4
DYG03	deletion	scaffold142_1:2707001-2714000	7000	0
DYG03	deletion	scaffold208_1:609501-617000	7500	0
DYG03	deletion	scaffold249_1:776001-782000	6000	0
DYG03	deletion	scaffold249_1:807001-815500	8500	0
DYG03	deletion	scaffold239_1:1806501-1814000	7500	0
DYG03	duplication	scaffold296_1:64501-83500	19000	3
DYG03	deletion	scaffold296_1:171501-177500	6000	0
DYG03	deletion	scaffold306_1:793001-801500	8500	0
DYG03	deletion	scaffold318_1:306501-314500	8000	0
DYG03	deletion	scaffold252_1:1868501-1880000	11500	0
DYG03	deletion	scaffold328_1:22501-30000	7500	0
DYG03	deletion	scaffold234_1:370001-377000	7000	0
DYG03	deletion	scaffold234_1:2332501-2338500	6000	0
DYG03	deletion	scaffold251_1:1891501-1898000	6500	0
DYG03	deletion	scaffold279_1:3060001-3068000	8000	0
DYG03	deletion	scaffold266_1:1168001-1174500	6500	0
DYG03	deletion	scaffold272_1:245501-252500	7000	0
DYG03	deletion	scaffold310_1:389501-396500	7000	0
DYG03	deletion	scaffold223_1:2441001-2448000	7000	0
DYG03	deletion	scaffold223_1:3178001-3188000	10000	0
DYG03	deletion	scaffold276_1:503001-510500	7500	0
DYG03	deletion	scaffold276_1:926001-932500	6500	0
DYG03	deletion	scaffold276_1:1262001-1268000	6000	0
DYG03	duplication	scaffold276_1:2815001-2829500	14500	6
DYG03	deletion	scaffold337_1:48501-56500	8000	0
DYG03	deletion	scaffold182_1:121001-127000	6000	0
DYG03	deletion	scaffold182_1:1382001-1388500	6500	0
DYG03	deletion	scaffold182_1:2036001-2044500	8500	0
DYG03	deletion	scaffold182_1:2657001-2664000	7000	0
DYG03	duplication	scaffold363_1:41501-50000	8500	4
DYG03	deletion	scaffold314_1:1771501-1779000	7500	0
DYG03	deletion	scaffold323_1:1081501-1087500	6000	0
DYG03	deletion	scaffold290_1:1750001-1757500	7500	0
DYG03	deletion	scaffold290_1:2466001-2473000	7000	0
DYG03	deletion	scaffold317_1:1006001-1013000	7000	0
DYG03	deletion	scaffold317_1:1593501-1601000	7500	0
DYG03	deletion	scaffold281_3:29001-37000	8000	0
DYG03	deletion	scaffold305_1:948001-954500	6500	0
DYG03	deletion	scaffold305_1:1031501-1038000	6500	0
DYG03	deletion	scaffold347_1:1360501-1368500	8000	0
DYG03	deletion	scaffold380_1:380501-387000	6500	0
DYG03	deletion	scaffold380_1:524501-532000	7500	0
DYG03	deletion	scaffold313_1:477501-484000	6500	0
DYG03	deletion	scaffold309_1:664001-675000	11000	0
DYG03	deletion	scaffold309_1:2143001-2149000	6000	0
DYG03	deletion	scaffold378_1:163501-171500	8000	0
DYG03	deletion	scaffold352_1:1011501-1017500	6000	0
DYG03	deletion	scaffold352_1:1110501-1117500	7000	0
DYG03	deletion	scaffold405_1:157501-164000	6500	0
DYG03	deletion	scaffold371_2:217501-226000	8500	0
DYG03	duplication	scaffold411_1:1-18000	18000	4
DYG03	deletion	scaffold373_1:411501-418000	6500	0
DYG03	deletion	scaffold398_1:277001-283000	6000	0
DYG03	deletion	scaffold213_1:2715001-2730000	15000	0
DYG03	deletion	scaffold213_1:4518001-4526500	8500	0
DYG03	deletion	scaffold213_1:5646501-5652500	6000	0
DYG03	deletion	scaffold360_1:1534501-1544000	9500	0
DYG03	deletion	scaffold360_1:2301501-2308000	6500	0
DYG03	deletion	scaffold350_1:470001-476500	6500	0
DYG03	deletion	scaffold350_1:1455001-1462500	7500	0
DYG03	deletion	scaffold320_1:3144001-3150500	6500	0
DYG03	deletion	scaffold418_1:88001-95000	7000	0
DYG03	deletion	scaffold392_1:127001-133500	6500	0
DYG03	deletion	scaffold395_1:17501-23500	6000	0
DYG03	deletion	scaffold344_1:526001-532500	6500	0
DYG03	deletion	scaffold344_1:1157501-1163500	6000	0
DYG03	deletion	scaffold344_1:1409001-1415000	6000	0
DYG03	deletion	scaffold344_1:1529501-1536000	6500	0
DYG03	deletion	scaffold379_1:1089501-1098000	8500	0
DYG03	deletion	scaffold364_1:1709501-1717500	8000	0
DYG03	deletion	scaffold429_1:746001-754500	8500	0
DYG03	deletion	scaffold376_1:2137001-2145000	8000	0
DYG03	deletion	scaffold387_1:1727501-1733500	6000	0
DYG03	deletion	scaffold388_1:191001-198000	7000	0
DYG03	deletion	scaffold419_1:882001-891000	9000	0
DYG03	deletion	scaffold423_1:1501-9000	7500	0
DYG03	deletion	scaffold423_1:1246001-1253500	7500	0
DYG03	duplication	scaffold384_2:2526001-2539500	13500	10
DYG03	deletion	scaffold462_1:154001-161500	7500	0
DYG03	deletion	scaffold345_1:2822501-2829500	7000	0
DYG03	deletion	scaffold345_1:2899501-2907000	7500	0
DYG03	deletion	scaffold456_1:267501-275500	8000	0
DYG03	deletion	scaffold456_1:373001-379500	6500	0
DYG03	deletion	scaffold336_1:1468001-1475500	7500	0
DYG03	deletion	scaffold336_1:5335001-5343500	8500	0
DYG03	deletion	scaffold407_2:1501501-1507500	6000	0
DYG03	deletion	scaffold454_1:503001-511000	8000	0
DYG03	deletion	scaffold439_1:1774001-1781000	7000	0
DYG03	deletion	scaffold420_1:802001-810500	8500	0
DYG03	deletion	scaffold450_2:1015501-1022000	6500	0
DYG03	deletion	scaffold307_1:978501-986000	7500	0
DYG03	deletion	scaffold307_1:1227001-1234500	7500	0
DYG03	deletion	scaffold404_1:1842501-1848500	6000	0
DYG03	deletion	scaffold404_1:1992501-1999000	6500	0
DYG03	deletion	scaffold417_1:440001-446500	6500	0
DYG03	deletion	scaffold417_1:2456001-2463000	7000	0
DYG03	deletion	scaffold501_1:107001-116500	9500	0
DYG03	duplication	scaffold501_1:265501-307500	42000	32
DYG03	deletion	scaffold386_1:2204501-2213500	9000	0
DYG03	duplication	scaffold386_1:3690001-3704500	14500	5
DYG03	deletion	scaffold487_1:35501-42500	7000	0
DYG03	deletion	scaffold487_1:173001-179500	6500	0
DYG03	deletion	scaffold521_1:11501-27500	16000	1
DYG03	deletion	scaffold489_1:536001-547000	11000	0
DYG03	deletion	scaffold509_1:125001-131500	6500	0
DYG03	deletion	scaffold509_1:435501-444000	8500	0
DYG03	deletion	scaffold514_1:1001-10000	9000	0
DYG03	deletion	scaffold458_1:1124501-1132500	8000	0
DYG03	deletion	scaffold458_1:1464501-1474000	9500	0
DYG03	deletion	scaffold444_2:2672001-2678500	6500	0
DYG03	deletion	scaffold502_1:23501-31000	7500	0
DYG03	deletion	scaffold440_1:694501-702500	8000	0
DYG03	duplication	scaffold440_1:2948501-3053500	105000	3
DYG03	deletion	scaffold503_1:870001-878500	8500	0
DYG03	deletion	scaffold374_1:2397501-2405000	7500	0
DYG03	deletion	scaffold437_1:1719001-1726000	7000	0
DYG03	deletion	scaffold437_2:521501-528500	7000	0
DYG03	deletion	scaffold437_2:2566501-2574000	7500	0
DYG03	deletion	scaffold555_1:463001-469500	6500	0
DYG03	deletion	scaffold522_1:1105501-1111500	6000	0
DYG03	deletion	scaffold543_1:2476501-2483000	6500	0
DYG03	deletion	scaffold500_1:295001-301500	6500	0
DYG03	deletion	scaffold500_1:1204001-1210000	6000	0
DYG03	deletion	scaffold500_1:1484001-1496000	12000	0
DYG03	deletion	scaffold504_1:1220501-1228500	8000	0
DYG03	deletion	scaffold399_1:173501-184000	10500	0
DYG03	deletion	scaffold399_1:364001-371000	7000	0
DYG03	deletion	scaffold399_1:441001-448500	7500	0
DYG03	deletion	scaffold399_2:906501-914000	7500	0
DYG03	deletion	scaffold399_2:1044001-1051000	7000	0
DYG03	deletion	scaffold497_1:2835501-2843500	8000	0
DYG03	deletion	scaffold497_1:3469501-3477000	7500	0
DYG03	deletion	scaffold497_1:3544501-3551000	6500	0
DYG03	deletion	scaffold523_1:912501-926000	13500	0
DYG03	deletion	scaffold523_1:1693001-1701500	8500	0
DYG03	deletion	scaffold523_1:1742501-1748500	6000	0
DYG03	deletion	scaffold435_3:1351001-1358500	7500	0
DYG03	deletion	scaffold435_3:1416501-1425500	9000	0
DYG03	deletion	scaffold576_1:962001-970500	8500	0
DYG03	deletion	scaffold455_1:1170501-1178000	7500	0
DYG03	deletion	scaffold455_1:4357001-4368500	11500	0
DYG03	deletion	scaffold455_1:4887501-4896500	9000	0
DYG03	deletion	scaffold557_1:1427501-1435000	7500	0
DYG03	deletion	scaffold526_1:2387001-2395000	8000	0
DYG03	deletion	scaffold556_1:1602501-1611000	8500	0
DYG03	deletion	scaffold563_1:470501-477000	6500	0
DYG03	duplication	scaffold640_1:1-34000	34000	74
DYG03	deletion	scaffold640_1:49001-59500	10500	0
DYG03	deletion	scaffold634_1:821001-828500	7500	0
DYG03	deletion	scaffold558_1:340501-347500	7000	0
DYG03	deletion	scaffold558_1:1043001-1052000	9000	0
DYG03	deletion	scaffold448_1:30001-38500	8500	0
DYG03	deletion	scaffold448_1:99501-108000	8500	0
DYG03	deletion	scaffold448_1:1549501-1556500	7000	0
DYG03	deletion	scaffold632_1:169001-176000	7000	0
DYG03	duplication	scaffold649_1:97001-112000	15000	4
DYG03	deletion	scaffold659_1:1-16500	16500	1
DYG03	deletion	scaffold600_1:788501-794500	6000	0
DYG03	deletion	scaffold600_1:2145001-2151000	6000	0
DYG03	deletion	scaffold542_1:1521501-1528500	7000	0
DYG03	deletion	scaffold669_1:13501-22000	8500	0
DYG03	deletion	scaffold605_1:86501-94500	8000	0
DYG03	deletion	scaffold605_1:639001-645000	6000	0
DYG03	deletion	scaffold605_1:744001-750000	6000	0
DYG03	deletion	scaffold605_1:913501-919500	6000	0
DYG03	deletion	scaffold505_1:1089001-1096500	7500	0
DYG03	deletion	scaffold505_1:1910001-1918000	8000	0
DYG03	deletion	scaffold505_1:4083001-4090000	7000	0
DYG03	deletion	scaffold673_1:57501-64500	7000	0
DYG03	deletion	scaffold608_1:154501-161000	6500	0
DYG03	deletion	scaffold680_1:52501-63500	11000	0
DYG03	deletion	scaffold537_1:3088001-3094000	6000	0
DYG03	deletion	scaffold650_2:182501-190000	7500	0
DYG03	deletion	scaffold684_1:1-58000	58000	1
DYG03	deletion	scaffold616_2:1753501-1759500	6000	0
DYG03	deletion	scaffold690_1:37501-47000	9500	0
DYG03	duplication	scaffold671_1:191501-210500	19000	5
DYG03	deletion	scaffold597_1:1518501-1526000	7500	0
DYG03	deletion	scaffold597_1:2171001-2180000	9000	0
DYG03	deletion	scaffold613_1:3558501-3568500	10000	0
DYG03	deletion	scaffold720_1:7501-17500	10000	0
DYG03	deletion	scaffold643_1:2040001-2046500	6500	0
DYG03	duplication	scaffold728_1:5501-48000	42500	4
DYG03	deletion	scaffold719_1:184501-191500	7000	0
DYG03	deletion	scaffold656_1:452001-459500	7500	0
DYG03	deletion	scaffold623_1:836001-844500	8500	0
DYG03	deletion	scaffold635_1:412001-418000	6000	0
DYG03	deletion	scaffold635_1:1487001-1494000	7000	0
DYG03	deletion	scaffold676_1:133001-139000	6000	0
DYG03	deletion	scaffold676_1:1388001-1395000	7000	0
DYG03	deletion	scaffold715_1:1062001-1069000	7000	0
DYG03	deletion	scaffold590_1:2391001-2397500	6500	0
DYG03	deletion	scaffold590_1:3680501-3687000	6500	0
DYG03	deletion	scaffold652_1:809501-816500	7000	0
DYG03	deletion	scaffold607_1:2016501-2023000	6500	0
DYG03	deletion	scaffold607_1:2183501-2190000	6500	0
DYG03	deletion	scaffold735_1:271001-278000	7000	0
DYG03	deletion	scaffold661_1:1038501-1047000	8500	0
DYG03	deletion	scaffold660_1:2193501-2201000	7500	0
DYG03	deletion	scaffold660_1:3042501-3048500	6000	0
DYG03	deletion	scaffold665_1:35501-43500	8000	0
DYG03	deletion	scaffold599_2:596001-602500	6500	0
DYG03	deletion	scaffold678_1:2289001-2297500	8500	0
DYG03	duplication	scaffold760_5:623001-694500	71500	3
DYG03	deletion	scaffold731_1:1621001-1629000	8000	0
DYG03	deletion	scaffold697_1:918001-925500	7500	0
DYG03	deletion	scaffold667_1:1845001-1852000	7000	0
DYG03	deletion	scaffold667_1:2466501-2476000	9500	0
DYG03	deletion	scaffold750_1:65501-71500	6000	0
DYG03	deletion	scaffold750_1:404001-413000	9000	0
DYG03	deletion	scaffold755_1:128001-134000	6000	0
DYG03	deletion	scaffold755_1:224501-232000	7500	0
DYG03	deletion	scaffold726_1:1253501-1265000	11500	0
DYG03	deletion	scaffold717_2:990501-996500	6000	0
DYG03	deletion	scaffold664_1:2784501-2792500	8000	0
DYG03	deletion	scaffold664_1:2823501-2831000	7500	0
DYG03	deletion	scaffold664_1:3075501-3083500	8000	0
DYG03	deletion	scaffold724_1:357001-365000	8000	0
DYG03	deletion	scaffold724_1:574001-582000	8000	0
DYG03	deletion	scaffold798_1:361001-371500	10500	0
DYG03	deletion	scaffold658_1:421001-427500	6500	0
DYG03	deletion	scaffold658_1:733001-743500	10500	0
DYG03	deletion	scaffold658_1:803001-809000	6000	0
DYG03	deletion	scaffold817_1:41001-47500	6500	0
DYG03	deletion	scaffold817_1:73501-80000	6500	0
DYG03	deletion	scaffold754_1:892501-899000	6500	0
DYG03	deletion	scaffold811_1:100501-106500	6000	0
DYG03	duplication	scaffold811_1:328501-353500	25000	4
DYG03	deletion	scaffold804_1:275001-281500	6500	0
DYG03	deletion	scaffold804_1:334501-341500	7000	0
DYG03	deletion	scaffold577_1:3778501-3784500	6000	0
DYG03	deletion	scaffold577_1:3910501-3918000	7500	0
DYG03	deletion	scaffold577_1:6183501-6190000	6500	0
DYG03	deletion	scaffold791_1:552001-558000	6000	0
DYG03	deletion	scaffold795_2:80501-86500	6000	0
DYG03	deletion	scaffold777_1:223501-230500	7000	0
DYG03	deletion	scaffold734_1:1118501-1125000	6500	0
DYG03	deletion	scaffold734_1:2598001-2604000	6000	0
DYG03	deletion	scaffold848_1:2001-9500	7500	0
DYG03	duplication	scaffold848_1:90501-133000	42500	3
DYG03	deletion	scaffold766_1:940001-946000	6000	0
DYG03	deletion	scaffold839_1:200501-206500	6000	0
DYG03	deletion	scaffold836_1:567001-575500	8500	0
DYG03	deletion	scaffold810_1:619501-628000	8500	0
DYG03	deletion	scaffold810_1:689501-697000	7500	0
DYG03	deletion	scaffold779_1:316001-325000	9000	0
DYG03	deletion	scaffold786_1:211501-222000	10500	1
DYG03	deletion	scaffold823_1:1106001-1112000	6000	0
DYG03	deletion	scaffold823_1:1880001-1886000	6000	0
DYG03	deletion	scaffold834_1:16501-23500	7000	0
DYG03	deletion	scaffold797_1:322501-328500	6000	0
DYG03	deletion	scaffold797_1:1914501-1921000	6500	0
DYG03	deletion	scaffold835_1:509501-516000	6500	0
DYG03	deletion	scaffold854_1:372001-378000	6000	0
DYG03	deletion	scaffold686_1:685001-694000	9000	0
DYG03	duplication	scaffold856_1:729501-738000	8500	4
DYG03	deletion	scaffold850_2:281501-289000	7500	0
DYG03	deletion	scaffold765_1:1853001-1860500	7500	0
DYG03	deletion	scaffold873_1:188501-195000	6500	0
DYG03	deletion	scaffold737_1:2798501-2815000	16500	1
DYG03	deletion	scaffold809_1:1115001-1122500	7500	0
DYG03	deletion	scaffold809_1:2559001-2567000	8000	0
DYG03	deletion	scaffold809_1:2844501-2856000	11500	0
DYG03	duplication	scaffold872_1:444001-656500	212500	7
DYG03	duplication	scaffold872_1:658001-749500	91500	7
DYG03	deletion	scaffold740_1:4511501-4519000	7500	0
DYG03	duplication	scaffold907_1:41501-84500	43000	4
DYG03	deletion	scaffold806_1:1673001-1679500	6500	0
DYG03	duplication	scaffold865_1:1029501-1060000	30500	3
DYG03	deletion	scaffold864_1:562501-571000	8500	0
DYG03	deletion	scaffold864_1:697501-705500	8000	0
DYG03	deletion	scaffold864_1:2440001-2448000	8000	0
DYG03	deletion	scaffold910_1:33001-43500	10500	0
DYG03	deletion	scaffold831_2:1370501-1380500	10000	0
DYG03	deletion	scaffold843_1:736501-743000	6500	0
DYG03	deletion	scaffold761_2:261501-272000	10500	0
DYG03	deletion	scaffold761_2:502501-508500	6000	0
DYG03	duplication	scaffold876_1:19001-104000	85000	3
DYG03	deletion	scaffold876_1:1437001-1449500	12500	0
DYG03	deletion	scaffold857_1:1281001-1288500	7500	0
DYG03	deletion	scaffold838_1:1500501-1507500	7000	0
DYG03	deletion	scaffold901_1:1195501-1203000	7500	0
DYG03	deletion	scaffold825_1:8501-15000	6500	0
DYG03	deletion	scaffold825_1:122001-128000	6000	0
DYG03	deletion	scaffold825_1:380501-389500	9000	0
DYG03	deletion	scaffold917_1:730501-738000	7500	0
DYG03	duplication	scaffold891_1:998501-1008000	9500	5
DYG03	deletion	scaffold862_1:1089001-1097500	8500	0
DYG03	deletion	scaffold885_1:916501-924000	7500	0
DYG03	deletion	scaffold885_1:1364001-1370000	6000	0
DYG03	deletion	scaffold644_1:571001-579500	8500	0
DYG03	deletion	scaffold644_1:1671001-1678000	7000	0
DYG03	deletion	scaffold644_1:5463501-5471500	8000	0
DYG03	deletion	scaffold878_1:3572501-3579000	6500	0
DYG03	deletion	scaffold878_2:98001-105500	7500	0
DYG03	deletion	scaffold938_1:62001-70500	8500	0
DYG03	deletion	scaffold785_1:3865001-3872000	7000	0
DYG03	deletion	scaffold937_1:317501-329000	11500	0
DYG03	deletion	scaffold914_1:321001-330000	9000	0
DYG03	deletion	scaffold914_1:615001-623000	8000	0
DYG03	duplication	scaffold971_1:178501-197500	19000	3
DYG03	deletion	scaffold892_1:896501-903000	6500	0
DYG03	deletion	scaffold892_1:2554001-2560000	6000	0
DYG03	deletion	scaffold940_1:422501-429000	6500	0
DYG03	deletion	scaffold940_1:572001-578000	6000	0
DYG03	deletion	scaffold940_1:896001-903000	7000	0
DYG03	deletion	scaffold940_1:953501-959500	6000	0
DYG03	deletion	scaffold993_1:33001-41000	8000	0
DYG03	deletion	scaffold950_1:693001-700000	7000	0
DYG03	duplication	scaffold1005_1:1-22500	22500	13
DYG03	duplication	scaffold1005_1:147001-174000	27000	7
DYG03	deletion	scaffold941_1:429501-437500	8000	0
DYG03	deletion	scaffold941_1:514501-524000	9500	0
DYG03	deletion	scaffold941_1:1769001-1775500	6500	0
DYG03	deletion	scaffold963_1:478001-484500	6500	0
DYG03	deletion	scaffold963_1:1098501-1105000	6500	0
DYG03	deletion	scaffold1002_1:1254501-1262500	8000	0
DYG03	deletion	scaffold851_1:646501-652500	6000	0
DYG03	deletion	scaffold1025_1:664501-671000	6500	0
DYG03	duplication	scaffold1056_1:41501-56500	15000	4
DYG03	deletion	scaffold972_2:736001-743000	7000	0
DYG03	deletion	scaffold965_1:211501-220000	8500	0
DYG03	deletion	scaffold965_1:1086501-1099500	13000	1
DYG03	deletion	scaffold931_1:1357501-1363500	6000	0
DYG03	deletion	scaffold931_1:2587001-2594500	7500	0
DYG03	deletion	scaffold987_1:1505501-1512500	7000	0
DYG03	deletion	scaffold935_1:3503501-3509500	6000	0
DYG03	deletion	scaffold967_1:1834501-1842500	8000	0
DYG03	duplication	scaffold1055_4:148501-167500	19000	5
DYG03	deletion	scaffold995_1:448001-456000	8000	0
DYG03	deletion	scaffold1031_1:376001-382500	6500	0
DYG03	duplication	scaffold1076_1:8501-64500	56000	3
DYG03	deletion	scaffold1074_1:475001-482500	7500	0
DYG03	deletion	scaffold1062_1:552001-558000	6000	0
DYG03	deletion	scaffold1086_1:7501-14500	7000	0
DYG03	duplication	scaffold1086_1:14501-59000	44500	26
DYG03	duplication	scaffold1086_1:133001-160500	27500	33
DYG03	deletion	scaffold1066_1:508501-516000	7500	0
DYG03	deletion	scaffold1008_1:711501-721000	9500	0
DYG03	deletion	scaffold970_1:372001-381000	9000	0
DYG03	deletion	scaffold970_1:2299001-2306000	7000	0
DYG03	deletion	scaffold1020_1:474501-482000	7500	0
DYG03	deletion	scaffold991_1:1224501-1230500	6000	0
DYG03	duplication	scaffold1102_1:231501-240500	9000	6
DYG03	deletion	scaffold1102_1:327001-358000	31000	0
DYG03	duplication	scaffold1116_1:39501-56500	17000	3
DYG03	deletion	scaffold1063_1:870001-877500	7500	0
DYG03	deletion	scaffold1001_1:2208001-2214000	6000	0
DYG03	deletion	scaffold1034_1:223001-231000	8000	0
DYG03	deletion	scaffold1082_1:207001-215000	8000	0
DYG03	deletion	scaffold1082_1:402501-410500	8000	0
DYG03	deletion	scaffold1082_1:622001-630500	8500	0
DYG03	deletion	scaffold1080_1:544001-551500	7500	0
DYG03	deletion	scaffold1018_1:734501-740500	6000	0
DYG03	deletion	scaffold1131_1:110001-118500	8500	0
DYG03	deletion	scaffold1134_1:381001-387000	6000	0
DYG03	deletion	scaffold1109_1:297501-304000	6500	0
DYG03	deletion	scaffold1160_1:57501-64500	7000	0
DYG03	deletion	scaffold1072_1:985001-995000	10000	0
DYG03	deletion	scaffold1073_1:2312001-2319000	7000	0
DYG03	deletion	scaffold1115_1:48501-55000	6500	0
DYG03	deletion	scaffold1115_1:458501-465500	7000	0
DYG03	deletion	scaffold1115_1:626001-640000	14000	0
DYG03	duplication	scaffold1191_1:1-20500	20500	20
DYG03	deletion	scaffold1103_1:691501-698000	6500	0
DYG03	deletion	scaffold1181_1:210501-218000	7500	0
DYG03	deletion	scaffold1193_1:109001-119000	10000	0
DYG03	deletion	scaffold1144_1:929501-937000	7500	0
DYG03	deletion	scaffold1144_1:1617501-1623500	6000	0
DYG03	deletion	scaffold1195_1:38501-44500	6000	0
DYG03	deletion	scaffold1083_1:618001-630000	12000	0
DYG03	deletion	scaffold1201_1:41001-47000	6000	0
DYG03	deletion	scaffold1084_1:1177501-1184500	7000	0
DYG03	deletion	scaffold1189_1:365001-374000	9000	0
DYG03	deletion	scaffold1204_1:134001-140500	6500	0
DYG03	duplication	scaffold1207_1:1-4000	4000	9
DYG03	deletion	scaffold1140_1:256001-264000	8000	0
DYG03	deletion	scaffold1140_1:2171001-2177000	6000	0
DYG03	deletion	scaffold1164_1:615501-622500	7000	0
DYG03	deletion	scaffold1186_1:619501-626500	7000	0
DYG03	deletion	scaffold1030_1:1544501-1552000	7500	0
DYG03	deletion	scaffold1222_1:548001-556500	8500	0
DYG03	deletion	scaffold1213_1:893501-900500	7000	0
DYG03	deletion	scaffold1199_1:1611501-1618000	6500	0
DYG03	deletion	scaffold1199_1:2137001-2150000	13000	1
DYG03	deletion	scaffold1184_1:276001-282500	6500	0
DYG03	deletion	scaffold1149_1:596001-605000	9000	0
DYG03	deletion	scaffold1232_1:110001-117000	7000	0
DYG03	deletion	scaffold1196_1:2283001-2291000	8000	0
DYG03	deletion	scaffold1194_1:922501-928500	6000	0
DYG03	deletion	scaffold1255_2:214501-222000	7500	0
DYG03	deletion	scaffold1182_1:2256001-2262000	6000	0
DYG03	deletion	scaffold1279_1:942501-951500	9000	0
DYG03	duplication	scaffold1299_1:63001-80000	17000	6
DYG03	duplication	scaffold1299_1:189501-210500	21000	7
DYG03	deletion	scaffold1252_1:593501-600500	7000	0
DYG03	deletion	scaffold1218_1:177001-183000	6000	0
DYG03	deletion	scaffold1271_1:539001-546000	7000	0
DYG03	deletion	scaffold1271_1:963001-970000	7000	0
DYG03	deletion	scaffold1266_1:38501-46000	7500	0
DYG03	deletion	scaffold1270_1:764001-771000	7000	0
DYG03	deletion	scaffold1238_1:926001-935500	9500	1
DYG03	deletion	scaffold1282_1:1577501-1584500	7000	0
DYG03	duplication	scaffold1328_1:1-18000	18000	855
DYG03	deletion	scaffold1180_1:1676501-1685000	8500	0
DYG03	deletion	scaffold1276_1:1114501-1123500	9000	0
DYG03	deletion	scaffold1261_1:957001-965000	8000	0
DYG03	deletion	scaffold1327_1:269001-275500	6500	0
DYG03	deletion	scaffold1308_1:443001-450000	7000	0
DYG03	duplication	scaffold1308_1:526001-538500	12500	5
DYG03	deletion	scaffold1330_1:298501-305000	6500	0
DYG03	deletion	scaffold1322_1:385001-392000	7000	0
DYG03	deletion	scaffold1367_1:18501-25500	7000	0
DYG03	deletion	scaffold1268_1:63501-69500	6000	0
DYG03	deletion	scaffold1346_1:173001-179500	6500	0
DYG03	duplication	scaffold1409_1:3501-12500	9000	4
DYG03	deletion	scaffold1389_1:5001-12500	7500	0
DYG03	deletion	scaffold1241_1:391501-400000	8500	0
DYG03	deletion	scaffold1356_1:488501-498000	9500	0
DYG03	deletion	scaffold1356_1:655501-663000	7500	0
DYG03	deletion	scaffold1280_1:460501-468000	7500	0
DYG03	duplication	scaffold1423_1:6001-25000	19000	6
DYG03	deletion	scaffold1435_1:15501-25500	10000	0
DYG03	duplication	scaffold1446_1:1001-9500	8500	5
DYG03	deletion	scaffold1454_3:9001-18000	9000	0
DYG03	deletion	scaffold1235_1:2654001-2661500	7500	0
DYG03	deletion	scaffold1393_1:57501-70500	13000	0
DYG03	deletion	scaffold1433_1:267001-278000	11000	0
DYG03	deletion	scaffold1433_1:292501-301500	9000	0
DYG03	deletion	scaffold1436_1:470501-479000	8500	0
DYG03	deletion	scaffold1434_1:740501-748500	8000	0
DYG03	duplication	scaffold1482_1:1-8500	8500	5
DYG03	duplication	scaffold1482_1:10501-45000	34500	4
DYG03	deletion	scaffold1338_1:1916501-1924500	8000	0
DYG03	deletion	scaffold1390_1:237001-250000	13000	0
DYG03	duplication	scaffold1474_1:1-25000	25000	3
DYG03	deletion	scaffold1422_1:647501-655000	7500	0
DYG03	deletion	scaffold1418_1:447001-455500	8500	0
DYG03	deletion	scaffold1418_1:926501-933500	7000	0
DYG03	deletion	scaffold1516_1:31501-38000	6500	0
DYG03	deletion	scaffold1516_1:45501-53000	7500	0
DYG03	deletion	scaffold1494_1:152001-158000	6000	0
DYG03	deletion	scaffold1426_1:718001-726000	8000	0
DYG03	deletion	scaffold1493_1:412501-419000	6500	0
DYG03	deletion	scaffold1442_1:268001-276500	8500	0
DYG03	deletion	scaffold1556_1:27001-33500	6500	0
DYG03	deletion	scaffold1402_1:486001-492500	6500	0
DYG03	deletion	scaffold1402_1:899501-906500	7000	0
DYG03	deletion	scaffold1402_1:1310501-1318500	8000	0
DYG03	deletion	scaffold1402_1:1390501-1397500	7000	0
DYG03	deletion	scaffold1371_1:673501-679500	6000	0
DYG03	deletion	scaffold1371_1:892501-900500	8000	0
DYG03	deletion	scaffold1592_1:1-21000	21000	0
DYG03	deletion	scaffold1576_1:71501-79500	8000	0
DYG03	deletion	scaffold1522_2:1-11000	11000	0
DYG03	deletion	scaffold1564_1:145001-152000	7000	0
DYG03	deletion	scaffold1599_1:17001-31500	14500	0
DYG03	deletion	scaffold1599_1:52001-59000	7000	0
DYG03	deletion	scaffold1333_1:315001-326000	11000	0
DYG03	duplication	scaffold1333_1:2299001-2336500	37500	3
DYG03	duplication	scaffold1333_1:2375001-2387500	12500	3
DYG03	duplication	scaffold1333_1:2404501-2530000	125500	3
DYG03	deletion	scaffold1333_1:2911001-2917500	6500	0
DYG03	deletion	scaffold1611_1:22001-28500	6500	0
DYG03	deletion	scaffold1607_1:90501-108000	17500	1
DYG03	deletion	scaffold1583_1:739501-748500	9000	0
DYG03	deletion	scaffold1569_2:127501-143500	16000	0
DYG03	deletion	scaffold1452_1:375001-381000	6000	0
DYG03	deletion	scaffold1452_1:1637001-1643500	6500	0
DYG03	deletion	scaffold1534_1:401501-409500	8000	0
DYG03	deletion	scaffold1613_1:395001-403000	8000	0
DYG03	deletion	scaffold1572_1:530501-538000	7500	0
DYG03	deletion	scaffold1624_1:449001-456500	7500	0
DYG03	deletion	scaffold1642_1:101001-114500	13500	0
DYG03	deletion	scaffold1524_2:435001-441500	6500	0
DYG03	deletion	scaffold1655_3:97001-105500	8500	0
DYG03	deletion	scaffold1638_1:738501-744500	6000	0
DYG03	deletion	scaffold1596_1:977001-984500	7500	0
DYG03	deletion	scaffold1628_1:300501-306500	6000	0
DYG03	deletion	scaffold1671_1:799501-805500	6000	0
DYG03	duplication	scaffold1722_1:1-45000	45000	7
DYG03	deletion	scaffold1629_1:1105501-1111500	6000	0
DYG03	deletion	scaffold1715_1:9501-15500	6000	0
DYG03	deletion	scaffold1713_2:15501-24500	9000	0
DYG03	deletion	scaffold1623_1:1357001-1364500	7500	0
DYG03	deletion	scaffold1651_1:398001-404000	6000	0
DYG03	deletion	scaffold1491_1:3797001-3804500	7500	0
DYG03	deletion	scaffold1491_1:3815501-3823500	8000	0
DYG03	deletion	scaffold1680_1:561501-568000	6500	0
DYG03	deletion	scaffold1656_1:620501-627000	6500	0
DYG03	deletion	scaffold1740_1:2501-9500	7000	0
DYG03	duplication	scaffold1748_1:10001-42500	32500	4
DYG03	deletion	scaffold1728_1:398501-407500	9000	0
DYG03	deletion	scaffold1698_1:888001-894000	6000	0
DYG03	duplication	scaffold1710_1:8001-13500	5500	5
DYG03	deletion	scaffold1710_1:581001-587500	6500	0
DYG03	deletion	scaffold1672_1:320501-329000	8500	0
DYG03	deletion	scaffold1773_1:1-71000	71000	0
DYG03	deletion	scaffold1714_1:404001-411000	7000	0
DYG03	deletion	scaffold1470_1:405001-411000	6000	0
DYG03	deletion	scaffold1741_1:190501-196500	6000	0
DYG03	deletion	scaffold1627_1:782001-788000	6000	0
DYG03	deletion	scaffold1627_1:1975001-1982500	7500	0
DYG03	deletion	scaffold1700_1:191501-200500	9000	0
DYG03	deletion	scaffold1700_1:873001-880500	7500	0
DYG03	deletion	scaffold1749_1:369001-376000	7000	0
DYG03	deletion	scaffold1731_1:962501-968500	6000	0
DYG03	deletion	scaffold1770_1:239001-248500	9500	0
DYG03	deletion	scaffold1751_1:737501-747500	10000	0
DYG03	deletion	scaffold1640_1:846501-854000	7500	0
DYG03	deletion	scaffold1737_1:922001-930000	8000	0
DYG03	deletion	scaffold1744_1:854001-860000	6000	0
DYG03	deletion	scaffold1829_1:1-27000	27000	0
DYG03	deletion	scaffold1708_1:675501-683000	7500	0
DYG03	deletion	scaffold1708_1:871001-878000	7000	0
DYG03	duplication	scaffold1850_1:16001-58000	42000	3
DYG03	deletion	scaffold1743_1:142001-151000	9000	0
DYG03	deletion	scaffold1743_1:1089501-1097000	7500	0
DYG03	duplication	scaffold1743_1:1100001-1115000	15000	3
DYG03	deletion	scaffold1767_1:990001-996500	6500	0
DYG03	deletion	scaffold1767_1:1184001-1192000	8000	0
DYG03	duplication	scaffold1860_1:9501-36000	26500	4
DYG03	duplication	scaffold1871_1:48001-89000	41000	5
DYG03	deletion	scaffold1793_1:513501-521000	7500	0
DYG03	deletion	scaffold1857_1:49001-55000	6000	0
DYG03	deletion	scaffold1870_1:14001-22000	8000	0
DYG03	deletion	scaffold1824_1:662001-671000	9000	0
DYG03	deletion	scaffold1801_1:264001-270500	6500	0
DYG03	deletion	scaffold1801_1:636001-643000	7000	0
DYG03	deletion	scaffold1842_1:472001-478000	6000	0
DYG03	duplication	scaffold1883_1:166001-182000	16000	5
DYG03	deletion	scaffold1814_1:651001-658500	7500	0
DYG03	deletion	scaffold1814_1:689001-695500	6500	0
DYG03	deletion	scaffold1873_1:812001-820500	8500	0
DYG03	deletion	scaffold1831_1:427001-433000	6000	0
DYG03	deletion	scaffold1875_1:327501-336000	8500	0
DYG03	deletion	scaffold1838_1:135501-144000	8500	0
DYG03	deletion	scaffold1750_1:458001-465500	7500	0
DYG03	deletion	scaffold1867_1:79001-88000	9000	0
DYG03	deletion	scaffold1867_1:373501-380500	7000	0
DYG03	deletion	scaffold1867_3:11001-18500	7500	0
DYG03	duplication	scaffold1952_1:68001-87500	19500	3
DYG03	duplication	scaffold1943_1:42501-53000	10500	4
DYG03	deletion	scaffold1927_1:126501-134000	7500	0
DYG03	deletion	scaffold1826_1:123001-130000	7000	0
DYG03	deletion	scaffold1826_3:1175501-1182500	7000	0
DYG03	deletion	scaffold1974_1:1-10500	10500	1
DYG03	deletion	scaffold1852_1:12001-18500	6500	0
DYG03	deletion	scaffold1983_1:31501-38500	7000	0
DYG03	deletion	scaffold1961_1:62501-71000	8500	0
DYG03	deletion	scaffold1954_1:32501-41000	8500	0
DYG03	duplication	scaffold1997_1:39001-62000	23000	6
DYG03	deletion	scaffold1960_1:36001-42500	6500	0
DYG03	deletion	scaffold1888_1:177501-184000	6500	0
DYG03	deletion	scaffold1888_1:745501-751500	6000	0
DYG03	deletion	scaffold1965_1:219001-226000	7000	0
DYG03	deletion	scaffold2024_1:184001-225500	41500	0
DYG03	deletion	scaffold1941_1:1439001-1445000	6000	0
DYG03	deletion	scaffold1766_3:987001-996500	9500	0
DYG03	deletion	scaffold1912_1:33001-40500	7500	0
DYG03	deletion	scaffold1889_1:398501-406500	8000	0
DYG03	deletion	scaffold1948_1:175001-183000	8000	0
DYG03	deletion	scaffold2051_1:55501-61500	6000	0
DYG03	deletion	scaffold2061_1:1-16500	16500	0
DYG03	deletion	scaffold2064_1:62001-68000	6000	0
DYG03	deletion	scaffold2040_1:326501-340000	13500	0
DYG03	deletion	scaffold2028_1:501-8500	8000	0
DYG03	deletion	scaffold2047_1:193501-202000	8500	0
DYG03	duplication	scaffold2003_1:830501-839000	8500	4
DYG03	deletion	scaffold2004_1:1283001-1291000	8000	0
DYG03	deletion	scaffold1951_1:24501-34000	9500	0
DYG03	deletion	scaffold1957_1:1039501-1046000	6500	0
DYG03	deletion	scaffold1859_1:181501-188500	7000	0
DYG03	deletion	scaffold1859_1:427001-435000	8000	0
DYG03	deletion	scaffold1859_1:975501-985000	9500	0
DYG03	duplication	scaffold2102_1:8001-38000	30000	3
DYG03	duplication	scaffold2069_1:172001-183500	11500	3
DYG03	deletion	scaffold1906_1:1828001-1834000	6000	0
DYG03	duplication	scaffold2038_1:1353001-1364000	11000	4
DYG03	deletion	scaffold1907_1:2363001-2369000	6000	0
DYG03	deletion	scaffold1976_1:1404501-1411500	7000	0
DYG03	deletion	scaffold2096_1:538001-544000	6000	0
DYG03	duplication	scaffold2105_2:428501-458500	30000	9
DYG03	deletion	scaffold2079_1:81501-88500	7000	0
DYG03	deletion	scaffold2079_1:669501-678000	8500	0
DYG03	duplication	scaffold2170_1:1-125500	125500	3
DYG03	deletion	scaffold2168_1:2001-10500	8500	0
DYG03	deletion	scaffold2159_1:111501-119000	7500	0
DYG03	duplication	scaffold2188_1:4501-53000	48500	63
DYG03	duplication	scaffold2048_2:271001-295500	24500	3
DYG03	deletion	scaffold2164_1:18501-29000	10500	0
DYG03	deletion	scaffold2100_1:309501-315500	6000	0
DYG03	deletion	scaffold2202_1:29001-47000	18000	1
DYG03	duplication	scaffold2166_1:424501-451500	27000	4
DYG03	duplication	scaffold2166_1:452501-517000	64500	3
DYG03	deletion	scaffold2223_1:8001-15500	7500	0
DYG03	deletion	scaffold2176_1:112501-119000	6500	0
DYG03	deletion	scaffold2235_1:39001-45000	6000	0
DYG03	deletion	scaffold2158_1:361501-370500	9000	0
DYG03	deletion	scaffold2203_1:118501-124500	6000	0
DYG03	deletion	scaffold2074_1:331501-338000	6500	0
DYG03	duplication	scaffold2231_1:383001-400500	17500	8
DYG03	duplication	scaffold2231_1:408001-420000	12000	9
DYG03	deletion	scaffold2085_1:911501-919000	7500	0
DYG03	deletion	scaffold2210_1:230501-237000	6500	0
DYG03	deletion	scaffold2282_1:4001-11500	7500	0
DYG03	deletion	scaffold2258_1:56001-63500	7500	0
DYG03	deletion	scaffold2213_1:433501-440000	6500	0
DYG03	deletion	scaffold2226_1:295001-303000	8000	0
DYG03	deletion	scaffold2304_1:1-8000	8000	0
DYG03	deletion	scaffold2191_1:584001-592000	8000	0
DYG03	duplication	scaffold2191_1:973501-998000	24500	3
DYG03	deletion	scaffold2211_1:659001-665000	6000	0
DYG03	deletion	scaffold2221_1:1136501-1146500	10000	0
DYG03	deletion	scaffold2284_1:291501-299000	7500	0
DYG03	deletion	scaffold2260_2:149001-156000	7000	0
DYG03	deletion	scaffold2229_2:1169001-1175500	6500	0
DYG03	duplication	scaffold2387_1:43001-70000	27000	78
DYG03	deletion	scaffold2279_1:617001-624000	7000	0
DYG03	deletion	scaffold2336_1:32001-38500	6500	0
DYG03	deletion	scaffold2175_1:1180501-1188500	8000	0
DYG03	deletion	scaffold2237_1:447001-454000	7000	0
DYG03	duplication	scaffold2403_1:25501-35500	10000	5
DYG03	deletion	scaffold2350_1:349001-355500	6500	0
DYG03	duplication	scaffold2414_1:29501-57000	27500	6
DYG03	duplication	scaffold2422_1:1-21000	21000	5
DYG03	duplication	scaffold2429_1:1-22000	22000	6
DYG03	deletion	scaffold2391_1:479001-487000	8000	0
DYG03	duplication	scaffold2426_1:29501-41500	12000	6
DYG03	deletion	scaffold2409_2:268001-274000	6000	0
DYG03	deletion	scaffold2456_1:5001-11000	6000	0
DYG03	deletion	scaffold2343_1:252001-259500	7500	0
DYG03	deletion	scaffold2359_1:1339001-1347500	8500	0
DYG03	duplication	scaffold2427_1:1-22500	22500	3
DYG03	deletion	scaffold2427_1:22501-30000	7500	0
DYG03	deletion	scaffold2427_1:370001-378000	8000	0
DYG03	deletion	scaffold2325_1:83501-92500	9000	0
DYG03	deletion	scaffold2219_1:513501-521000	7500	0
DYG03	duplication	scaffold2471_1:22001-52000	30000	5
DYG03	deletion	scaffold2471_1:52001-61000	9000	0
DYG03	deletion	scaffold2479_1:143001-149000	6000	0
DYG03	deletion	scaffold2401_1:404501-412000	7500	0
DYG03	deletion	scaffold2485_1:646501-654000	7500	0
DYG03	deletion	scaffold2536_1:30501-36500	6000	0
DYG03	deletion	scaffold2486_1:802501-808500	6000	0
DYG03	deletion	scaffold2306_1:119001-128500	9500	0
DYG03	deletion	scaffold2312_1:969001-982000	13000	0
DYG03	deletion	scaffold2312_1:1088501-1103000	14500	1
DYG03	deletion	scaffold2447_1:394001-402000	8000	0
DYG03	deletion	scaffold2487_1:230001-238000	8000	0
DYG03	deletion	scaffold2487_1:877501-887000	9500	0
DYG03	deletion	scaffold2595_1:1-22000	22000	0
DYG03	deletion	scaffold2590_1:1-17500	17500	0
DYG03	duplication	scaffold2603_1:63501-102000	38500	4
DYG03	deletion	scaffold2619_1:103501-111500	8000	0
DYG03	deletion	scaffold2563_1:23001-30000	7000	0
DYG03	deletion	scaffold2469_1:292501-299000	6500	0
DYG03	deletion	scaffold2469_1:942501-948500	6000	0
DYG03	deletion	scaffold2592_1:110501-118500	8000	0
DYG03	deletion	scaffold2430_1:634001-645000	11000	0
DYG03	deletion	scaffold2629_1:110001-118500	8500	0
DYG03	deletion	scaffold2599_1:120501-129500	9000	0
DYG03	deletion	scaffold2589_1:612001-621000	9000	0
DYG03	duplication	scaffold2501_1:39501-80500	41000	3
DYG03	deletion	scaffold2501_2:102501-111000	8500	0
DYG03	deletion	scaffold2570_1:997001-1004000	7000	0
DYG03	deletion	scaffold2664_1:1-110000	110000	0
DYG03	deletion	scaffold2580_2:265501-275000	9500	0
DYG03	deletion	scaffold2488_1:677501-686000	8500	0
DYG03	duplication	scaffold2646_1:1-36500	36500	7
DYG03	duplication	scaffold2646_1:38001-68500	30500	6
DYG03	deletion	scaffold2643_1:216501-226000	9500	0
DYG03	deletion	scaffold2643_1:410001-417000	7000	0
DYG03	deletion	scaffold2643_1:654001-662500	8500	0
DYG03	deletion	scaffold2644_1:421001-429500	8500	0
DYG03	deletion	scaffold2645_2:19001-26500	7500	0
DYG03	deletion	scaffold2550_1:748001-754000	6000	0
DYG03	deletion	scaffold2615_1:259501-266500	7000	0
DYG03	deletion	scaffold2474_2:1871001-1878500	7500	0
DYG03	deletion	scaffold2601_1:374501-381500	7000	0
DYG03	deletion	scaffold2569_1:43001-49000	6000	0
DYG03	deletion	scaffold2547_1:354001-363000	9000	0
DYG03	deletion	scaffold2731_1:59001-69000	10000	0
DYG03	duplication	scaffold2738_1:33001-44500	11500	5
DYG03	duplication	scaffold2738_1:59001-72500	13500	7
DYG03	deletion	scaffold2748_1:1-36500	36500	1
DYG03	deletion	scaffold2617_1:9501-16500	7000	0
DYG03	deletion	scaffold2661_1:133001-140000	7000	0
DYG03	duplication	scaffold2755_1:1-22500	22500	27
DYG03	duplication	scaffold2755_1:25501-31500	6000	18
DYG03	deletion	scaffold2761_1:35001-43000	8000	0
DYG03	duplication	scaffold2751_1:202001-214000	12000	5
DYG03	deletion	scaffold2686_1:91001-99000	8000	0
DYG03	deletion	scaffold2634_2:83001-91000	8000	0
DYG03	deletion	scaffold2767_1:1-90500	90500	0
DYG03	deletion	scaffold2754_1:121001-128000	7000	0
DYG03	deletion	scaffold2680_1:871001-877500	6500	0
DYG03	deletion	scaffold2688_1:367501-377000	9500	0
DYG03	deletion	scaffold2772_1:335001-346500	11500	1
DYG03	deletion	scaffold2839_1:1-49000	49000	0
DYG03	duplication	scaffold2820_1:1001-95500	94500	6
DYG03	duplication	scaffold2820_1:97001-122000	25000	8
DYG03	duplication	scaffold2820_1:140501-169000	28500	7
DYG03	deletion	scaffold2745_1:77501-84500	7000	0
DYG03	deletion	scaffold2765_1:632501-653500	21000	1
DYG03	duplication	scaffold2865_1:87001-113500	26500	552
DYG03	deletion	scaffold2714_1:922501-932000	9500	0
DYG03	deletion	scaffold2894_1:1-18000	18000	0
DYG03	deletion	scaffold2898_1:17501-24000	6500	0
DYG03	deletion	scaffold2829_1:265501-271500	6000	0
DYG03	deletion	scaffold2869_1:54001-62000	8000	0
DYG03	deletion	scaffold2792_1:259501-265500	6000	0
DYG03	deletion	scaffold2856_1:38501-46000	7500	0
DYG03	deletion	scaffold2784_1:380501-391000	10500	0
DYG03	duplication	scaffold2889_1:45001-76000	31000	4
DYG03	deletion	scaffold2870_1:20501-27500	7000	0
DYG03	deletion	scaffold2870_1:80501-87000	6500	0
DYG03	deletion	scaffold2836_1:334001-345500	11500	0
DYG03	deletion	scaffold2882_2:338501-345000	6500	0
DYG03	duplication	scaffold2899_1:113001-186000	73000	7
DYG03	duplication	scaffold2899_1:189001-198000	9000	7
DYG03	duplication	scaffold2936_1:15001-30000	15000	5
DYG03	duplication	scaffold2936_1:62501-75000	12500	5
DYG03	duplication	scaffold2962_1:4501-17500	13000	8
DYG03	deletion	scaffold2727_1:1572501-1578500	6000	0
DYG03	duplication	scaffold2909_1:1-54500	54500	5
DYG03	duplication	scaffold2909_1:55501-82000	26500	4
DYG03	deletion	scaffold2846_1:434501-449500	15000	1
DYG03	deletion	scaffold2967_1:1-12500	12500	0
DYG03	deletion	scaffold2976_1:10501-17000	6500	0
DYG03	deletion	scaffold2798_1:348001-358000	10000	0
DYG03	duplication	scaffold2983_1:27501-48000	20500	4
DYG03	deletion	scaffold2977_1:11001-126500	115500	1
DYG03	deletion	scaffold2994_1:2001-9000	7000	0
DYG03	duplication	scaffold3003_1:1-29000	29000	3
DYG03	deletion	scaffold2941_1:81501-89500	8000	0
DYG03	deletion	scaffold2774_1:1021001-1028500	7500	0
DYG03	deletion	scaffold2943_1:88001-96000	8000	0
DYG03	deletion	scaffold2943_1:280001-286000	6000	0
DYG03	deletion	scaffold2902_1:537501-543500	6000	0
DYG03	deletion	scaffold2837_2:38501-47500	9000	0
DYG03	duplication	scaffold3052_1:1001-25000	24000	4
DYG03	deletion	scaffold3103_1:105001-111500	6500	0
DYG03	deletion	scaffold3101_1:42001-51000	9000	0
DYG03	duplication	scaffold3125_1:1-8500	8500	10
DYG03	duplication	scaffold3109_1:1-48000	48000	3
DYG03	deletion	scaffold3104_1:1501-9000	7500	0
DYG03	duplication	scaffold3058_1:106501-115500	9000	4
DYG03	deletion	scaffold3058_1:139001-147500	8500	0
DYG03	deletion	scaffold3086_1:94001-100000	6000	0
DYG03	deletion	scaffold3086_1:387001-394000	7000	0
DYG03	deletion	scaffold2709_1:689501-696500	7000	0
DYG03	duplication	scaffold3156_1:1-18500	18500	4
DYG03	duplication	scaffold3169_1:17001-47000	30000	6
DYG03	deletion	scaffold3183_1:13001-19500	6500	0
DYG03	deletion	scaffold3129_1:338501-345000	6500	0
DYG03	duplication	scaffold3199_1:12001-25000	13000	7
DYG03	deletion	scaffold3092_1:161001-167500	6500	0
DYG03	deletion	scaffold3111_1:100501-107500	7000	0
DYG03	deletion	scaffold3166_1:47001-53000	6000	0
DYG03	deletion	scaffold3210_1:197001-203500	6500	0
DYG03	deletion	scaffold3256_1:78001-87500	9500	0
DYG03	duplication	scaffold3297_1:1-15500	15500	6
DYG03	duplication	scaffold3276_1:17501-69500	52000	127
DYG03	duplication	scaffold3236_1:1-77500	77500	3
DYG03	duplication	scaffold3236_1:79001-156000	77000	3
DYG03	deletion	scaffold3105_1:141001-148500	7500	0
DYG03	duplication	scaffold3304_1:501-14000	13500	8
DYG03	duplication	scaffold3304_1:19501-35500	16000	5
DYG03	deletion	scaffold3337_1:1-7000	7000	0
DYG03	deletion	scaffold3332_1:1-19500	19500	0
DYG03	deletion	scaffold3331_1:6001-13000	7000	0
DYG03	deletion	scaffold3179_1:231501-240500	9000	0
DYG03	duplication	scaffold3350_1:8001-54500	46500	40
DYG03	deletion	scaffold3356_1:57501-63500	6000	0
DYG03	duplication	scaffold3413_1:1501-29500	28000	4
DYG03	duplication	scaffold3413_1:43501-78000	34500	4
DYG03	deletion	scaffold3139_1:999501-1007000	7500	0
DYG03	duplication	scaffold3431_1:3501-12000	8500	4
DYG03	duplication	scaffold3431_1:15501-27000	11500	4
DYG03	deletion	scaffold3502_1:38001-47500	9500	0
DYG03	deletion	scaffold3565_1:1-7500	7500	0
DYG03	deletion	scaffold3572_1:1-8000	8000	0
DYG03	deletion	scaffold3510_1:65001-72000	7000	0
DYG03	deletion	scaffold3510_1:93001-99500	6500	0
DYG03	duplication	scaffold3528_1:10501-18500	8000	11
DYG03	deletion	scaffold3528_1:26501-34500	8000	0
DYG03	deletion	scaffold3395_1:277001-284000	7000	0
DYG03	deletion	scaffold3559_1:13001-23000	10000	0
DYG03	deletion	scaffold3396_1:411501-419500	8000	0
DYG03	duplication	scaffold3666_1:1-22500	22500	15
DYG03	deletion	scaffold3637_1:53501-60500	7000	0
DYG03	deletion	scaffold3563_1:202001-208000	6000	0
DYG03	duplication	scaffold3688_1:1-22000	22000	3
[truncated: 96,443 more rows]
