# Supplementary material for: Genome-wide patterns of copy number variation in the Chinese yak genome
Source: BMC Genomics. 2016 May 20;17:379. doi: 10.1186/s12864-016-2702-6 (PMC4875690; doi:10.1186/s12864-016-2702-6)
Supplement: Additional file 3: — Summary of CNV events in different individuals. (XLS 35 kb) [file 12864_2016_2702_MOESM3_ESM.xls]

## Sheet: Table S3
Table S3 Summary of CNV events in different individuals.
	Count	Total Length	Unique	Gain	Gain Length	Loss	Loss Length
DYG02	1109	12841000	7	209	4725500	900	8115500
DYG03	1054	12418000	6	198	4994500	856	7423500
DYG04	1218	14042500	6	227	5150500	991	8892000
DYG05	1041	12264500	6	183	4479500	858	7785000
DYG06	1053	12150000	2	205	4813500	848	7336500
DYG07	1095	12675500	5	219	4893000	876	7782500
DYG09	1093	13850000	8	225	5588500	868	8261500
DYG47	1381	15780000	23	263	5761000	1118	10019000
DYG53	1440	15949000	13	298	5675500	1142	10273500
DYG63	1115	13299500	6	202	4791000	913	8508500
DYG64	1175	12934000	7	209	4019500	966	8914500
DYG66	1348	20351500	14	371	11446000	977	8905500
DYG67	1205	13130500	5	223	4405000	982	8725500
DYG69	1248	16220000	9	261	7248500	987	8971500
DYG70	1108	12670500	3	192	4091500	916	8579000
DYQ24	1121	12248000	3	239	4690000	882	7558000
DYQ25	1002	10801000	1	192	3998000	810	6803000
DYQ26	1004	10846000	3	195	4020000	809	6826000
DYQ28	1113	12393500	1	220	4333000	893	8060500
DYQ29	1127	12355500	2	222	4352500	905	8003000
DYQ30	1112	12179000	1	226	4389000	886	7790000
DYQ45	1781	61704000	88	813	52793500	968	8910500
DYQ46	1265	14529500	12	258	4788000	1007	9741500
DYQ51	1235	13258000	14	224	4306000	1011	8952000
DYQ57	1295	14158500	16	257	4394500	1038	9764000
DYQ60	1270	13323000	5	204	3326500	1066	9996500
DYS100	1399	19822000	31	349	10039500	1050	9782500
DYS101	1242	13789000	17	232	4608000	1010	9181000
DYS32	1051	12590000	5	197	4428500	854	8161500
DYS33	1045	12087500	0	201	3821000	844	8266500
DYS34	1309	20808500	10	340	11607000	969	9201500
DYS35	1147	13029500	3	233	4432500	914	8597000
DYS36	1249	22582500	13	341	14137000	908	8445500
DYS37	1093	11467500	4	221	4225500	872	7242000
DYS38	1242	23395500	4	305	14840000	937	8555500
DYS39	1954	86738500	71	959	77798500	995	8940000
DYS40	1537	46762000	43	628	38502000	909	8260000
DYS41	1701	56714500	28	702	46946000	999	9768500
DYS42	1411	25394000	16	377	14925000	1034	10469000
DYS43	1118	13821500	7	202	4887500	916	8934000
DYS49	1407	15509000	12	267	4549500	1140	10959500
DYS52	1406	15039500	8	259	4345500	1147	10694000
DYS72	1090	12884000	5	203	4514500	887	8369500
DYS74	1455	34544500	169	564	26433000	891	8111500
DYS75	1139	14921500	12	264	6796500	875	8125000
DYS76	1121	12938000	6	235	5063000	886	7875000
DYS77	1231	14781000	6	262	6161000	969	8620000
DYS78	1095	12942500	12	236	5497000	859	7445500
DYS94	1715	30383000	34	574	18981500	1141	11401500
DYS96	1268	14539500	16	239	4885500	1029	9654000
DYS97	1208	12763500	8	198	3621500	1010	9142000
DYS99	1389	19798500	26	332	9512000	1057	10286500
DYQ81	1118	11218500	4	194	3990500	924	7228000
DYQ82	1140	11261000	3	198	3839000	942	7422000
DYQ83	1097	11161500	3	194	4083500	903	7078000
DYX11	1055	11653000	3	208	4157500	847	7495500
DYX12	1051	11835000	10	196	3807500	855	8027500
DYS13	1056	11307500	4	183	3433500	873	7874000
DYX14	1059	12563000	5	193	4763500	866	7799500
DYX15	1108	12676000	7	192	4208500	916	8467500
DYX19	1016	11018500	4	196	4057000	820	6961500
DYX20	1003	10971500	6	181	3651000	822	7320500
DYX55	1294	14079500	19	230	4451500	1064	9628000
DYX56	1260	13299000	11	221	3918000	1039	9381000
DYX59	1236	13084500	13	217	4118500	1019	8966000
WYX01	1251	14799500	25	237	5419000	1014	9380500
WYX02	1328	16739000	27	266	6443500	1062	10295500
WYX03	1264	15667000	25	229	5434500	1035	10232500
WYX04	1295	14882500	8	236	4577000	1059	10305500
WYX05	1263	14647000	9	221	4141500	1042	10505500
WYX06	1264	13682500	4	211	3947000	1053	9735500
WYX09	1293	13753000	3	238	4140500	1055	9612500
WYX15	1297	14440000	8	220	4142000	1077	10298000
WYX16	1270	14254000	16	242	4647500	1028	9606500
WYX17	1278	13937000	12	222	3559500	1056	10377500
WYX18	2952	211380000	663	1971	202319500	981	9060500
WYX20P	1149	12635000	5	208	4139500	941	8495500
WYX29	954	12761500	39	208	6170500	746	6591000
WYX31	1060	12809500	11	194	4408500	866	8401000
Total	98441	1540935500	1779	22961	849002000	75480	691933500
Average	1246.09	1.95055e+07	22.519	290.646	1.07469e+07	955.443	8.75865e+06
