# Supplementary material for: Genome-wide patterns of copy number variation in the Chinese yak genome
Source: BMC Genomics. 2016 May 20;17:379. doi: 10.1186/s12864-016-2702-6 (PMC4875690; doi:10.1186/s12864-016-2702-6)
Supplement: Additional file 4: — List of all CNVRs in the yak genome. (XLSX 784 kb) [file 12864_2016_2702_MOESM4_ESM.xlsx]

## Sheet: Table S4
Table S4. List of all CNVRs in the yak genome
Scaffold	Start	Stop	Length	individual number	CNVR type	DYG02 1	DYG03	DYG04	DYG05	DYG06	DYG07	DYG09	DYG47	DYG53	DYG63	DYG64	DYG66	DYG67	DYG69	DYG70	DYQ24	DYQ25	DYQ26	DYQ28	DYQ29	DYQ30	DYQ45	DYQ46	DYQ51	DYQ57	DYQ60	DYS100	DYS101	DYS32	DYS33	DYS34	DYS35	DYS36	DYS37	DYS38	DYS39	DYS40	DYS41	DYS42	DYS43	DYS49	DYS52	DYS72	DYS74
scaffold12_1	1	386000	386000	4	duplication	2	2	2	2	2	2	2	2	2	2	2	2	2	2	2	2	2	2	2	2	2	3	2	2	2	2	2	2	2	2	2	2	2	2	2	3	2	3	2	2	2	2	2	2
scaffold32_1	32501	83000	50500	43	duplication	40	46	2	2	24	37	2	24	55	2	2	2	2	2	2	54	2	41	19	20	2	2	2	25	44	36	36	21	29	2	2	34	2	20	2	2	28	2	2	2	53	47	2	2
scaffold26_1	65501	145500	80000	15	combination	2	2	0	2	2	2	2	2	2	2	2	2	2	2	2	2	2	2	2	2	2	2	0	2	2	2	0	2	2	2	2	2	2	2	0	0	2	0	0	2	2	2	2	2
scaffold39_1	1	148000	148000	11	deletion	2	2	2	2	2	0	2	2	2	2	0	2	2	2	2	2	2	2	2	2	2	2	2	2	2	2	2	2	2	2	2	2	0	2	0	2	2	2	2	2	2	2	2	2
scaffold50_1	6501	22000	15500	13	combination	2	4	4	2	2	4	2	0	2	2	2	2	4	2	4	2	2	2	4	2	2	2	2	2	4	2	2	2	2	2	2	2	2	2	2	2	2	2	2	2	2	2	2	2
scaffold62_1	35501	129000	93500	52	duplication	90	72	56	74	92	60	72	54	2	67	56	73	2	67	2	94	60	73	52	67	52	2	93	2	2	61	2	2	76	68	92	56	2	2	60	68	71	51	62	89	60	83	70	2
scaffold42_1	290001	298000	8000	44	deletion	2	0	2	0	2	0	0	0	0	2	2	0	2	2	2	2	2	0	0	0	2	2	2	0	2	0	0	0	2	2	0	0	0	0	0	2	0	2	0	2	0	0	2	2
scaffold27_1	909501	918000	8500	19	deletion	0	0	0	0	0	2	2	0	0	0	2	2	2	2	0	0	2	2	2	2	2	2	0	2	2	2	2	0	2	2	2	2	2	0	2	2	2	2	2	2	2	2	0	2
scaffold25_1	144001	151000	7000	7	deletion	0	2	2	2	2	2	2	2	2	2	2	2	2	2	2	2	2	0	2	2	2	2	2	2	0	2	2	2	2	2	2	2	2	0	2	2	2	0	2	2	2	2	2	2
scaffold67_1	1	42000	42000	45	duplication	3	2	3	3	3	4	4	4	4	4	4	2	3	5	2	4	2	2	3	3	3	2	4	2	4	3	4	5	4	2	4	2	4	4	3	2	3	3	2	2	3	4	5	2
scaffold18_1	154501	162000	7500	75	deletion	0	0	0	0	0	0	0	0	0	0	0	0	0	0	0	0	0	0	0	0	2	0	0	0	0	2	0	0	0	0	0	0	0	0	0	0	0	0	0	0	0	0	0	0
scaffold18_1	229501	237000	7500	79	deletion	0	0	0	0	0	0	0	0	0	0	0	0	0	0	0	0	0	0	0	0	0	0	0	0	0	0	0	0	0	0	0	0	0	0	0	0	0	0	0	0	0	0	0	0
scaffold16_1	515501	626500	111000	4	combination	2	2	2	2	2	2	2	0	2	2	2	2	2	2	2	2	2	2	2	2	2	2	2	2	2	2	2	2	2	2	2	2	2	2	2	3	2	3	2	2	2	2	2	2
scaffold16_1	1113501	1121500	8000	7	deletion	2	2	2	2	2	2	2	2	2	2	2	2	2	2	2	2	2	2	2	2	2	2	2	2	2	0	2	2	2	2	2	2	2	2	2	2	2	2	2	2	2	2	2	2
scaffold58_1	226501	252500	26000	6	duplication	2	2	2	2	2	2	2	2	2	2	2	2	2	2	2	2	2	2	2	2	2	2	2	2	2	2	2	3	2	2	2	2	2	2	3	2	3	3	3	2	2	2	2	2
scaffold5_1	605501	661500	56000	67	combination	0	0	0	0	0	0	0	0	0	0	0	0	0	0	2	2	0	0	0	0	0	3	0	0	0	0	3	0	0	2	0	0	3	0	3	3	3	3	0	0	0	0	2	0
scaffold5_1	829001	1101000	272000	17	combination	3	2	2	2	2	2	3	2	2	2	2	2	2	2	2	2	2	0	2	2	2	3	2	2	2	2	3	2	2	2	3	2	3	2	3	3	3	3	3	2	2	2	2	3
scaffold5_1	69001	144500	75500	5	duplication	2	2	2	2	2	2	2	2	2	2	2	2	2	2	2	2	2	2	2	2	2	2	2	2	2	2	2	2	2	2	2	2	2	2	2	3	3	3	2	2	2	2	2	4
scaffold5_2	578001	635500	57500	5	duplication	2	2	2	2	2	2	2	2	3	2	2	2	2	2	2	2	2	2	2	2	2	3	2	2	2	2	3	2	2	2	2	2	2	2	2	2	3	2	2	2	2	2	2	2
scaffold5_2	986501	1314500	328000	15	duplication	2	2	2	2	2	2	2	2	3	2	2	3	2	2	2	2	2	2	2	2	2	3	2	2	2	2	3	3	2	2	2	2	2	2	3	3	3	3	3	2	2	2	2	3
scaffold5_2	639001	975000	336000	12	duplication	2	2	2	2	2	2	2	2	2	2	2	3	2	2	2	2	2	2	2	2	2	3	2	2	2	2	3	2	2	2	3	2	3	2	3	3	3	3	2	2	2	2	2	2
scaffold5_2	1	466500	466500	14	combination	2	2	2	2	2	2	2	2	2	2	2	2	2	2	2	2	2	2	2	2	2	3	2	2	2	3	2	3	2	2	2	2	2	2	3	3	3	3	2	2	3	2	2	2
scaffold5_2	1456001	1516500	60500	4	duplication	2	2	2	2	2	2	2	2	2	2	2	2	2	2	2	2	2	2	2	2	2	2	2	2	2	2	3	2	2	2	2	2	2	2	2	2	2	2	2	2	2	2	2	2
scaffold14_1	537001	544500	7500	48	deletion	0	2	2	0	2	0	0	2	0	0	0	0	2	0	0	0	0	0	2	2	2	0	2	0	0	0	0	2	0	2	0	2	0	2	0	2	0	2	2	2	0	2	0	0
scaffold14_1	994001	1003000	9000	78	deletion	0	2	0	0	0	0	0	0	0	0	0	0	0	0	0	0	0	0	0	0	0	0	0	0	0	0	0	0	0	0	0	0	0	0	0	0	0	0	0	0	0	0	0	0
scaffold34_1	196001	206500	10500	78	deletion	0	0	0	0	0	0	0	0	0	0	0	0	0	0	0	0	0	0	0	0	0	0	0	0	0	0	0	0	0	0	0	0	0	0	0	0	2	0	0	0	0	0	0	0
scaffold69_1	85001	165000	80000	11	duplication	2	2	2	2	2	7	2	2	2	2	2	2	2	2	2	2	2	2	7	2	2	2	9	8	2	2	2	2	2	2	2	2	2	2	2	2	2	2	2	2	10	2	2	2
scaffold51_1	319001	327000	8000	6	deletion	2	2	0	2	2	2	2	2	2	2	2	2	2	2	2	2	0	2	2	2	2	2	2	2	2	2	2	2	2	2	2	2	2	2	2	0	2	2	2	2	2	2	2	2
scaffold23_1	893001	900000	7000	48	deletion	0	2	0	2	0	0	0	0	2	0	0	0	0	0	0	2	2	2	2	0	0	0	0	0	2	2	0	0	2	0	0	2	0	0	0	2	2	0	0	2	2	2	0	2
scaffold8_1	1046001	1053000	7000	7	deletion	2	2	2	2	2	2	2	2	0	2	2	2	2	2	2	2	2	2	2	2	2	2	2	0	2	2	2	0	2	2	2	2	2	2	2	2	2	2	2	2	0	2	2	2
scaffold41_1	151001	158000	7000	63	deletion	0	2	0	0	0	0	2	2	0	0	0	0	0	0	0	2	0	2	0	0	0	0	0	0	2	2	0	2	0	0	0	0	0	0	0	0	2	0	0	0	0	0	0	0
scaffold41_1	456501	468500	12000	62	deletion	0	0	1	0	2	0	2	2	0	0	0	0	0	0	0	0	0	0	0	0	0	0	0	0	0	2	2	0	0	0	0	0	0	0	0	1	0	0	0	0	2	0	0	0
scaffold76_1	42001	53000	11000	53	deletion	0	0	0	0	2	0	0	0	2	2	0	0	0	0	2	0	2	2	0	2	0	0	0	0	0	0	2	0	0	2	2	2	0	0	0	2	0	0	0	0	0	0	2	2
scaffold89_1	96501	212000	115500	8	duplication	2	2	2	2	2	2	2	2	3	2	2	2	2	2	2	2	2	2	2	2	2	2	2	3	2	2	3	2	2	2	2	2	2	2	3	2	3	2	2	2	2	2	2	2
scaffold89_1	501	75500	75000	6	duplication	2	2	2	2	2	2	2	2	2	2	2	2	2	2	2	2	2	2	2	2	2	3	2	2	2	2	2	2	2	2	2	2	2	2	2	3	3	3	2	2	2	2	2	2
scaffold89_2	71001	78500	7500	32	deletion	0	2	2	2	2	2	2	0	0	0	0	0	2	2	2	2	2	2	2	0	0	2	2	0	0	0	2	0	0	2	0	2	2	2	2	2	0	0	2	0	0	2	2	0
scaffold45_1	1405501	1411500	6000	47	duplication	2	7	2	7	2	7	6	2	6	7	7	8	7	7	7	7	2	2	2	7	7	7	2	7	7	7	2	2	2	2	6	6	2	2	7	7	2	2	7	7	7	6	2	8
scaffold45_1	951501	959000	7500	4	deletion	2	2	2	2	2	2	2	2	2	0	2	2	2	2	2	2	2	2	2	2	2	2	2	2	2	2	2	2	2	2	2	2	2	2	2	0	2	2	2	2	2	2	2	2
scaffold97_1	1	39500	39500	11	duplication	2	2	2	2	2	2	2	4	4	2	2	2	4	2	2	2	2	2	2	2	2	4	2	2	2	2	2	2	2	2	4	2	2	4	2	2	4	2	2	2	4	2	2	2
scaffold47_1	1	135500	135500	4	duplication	2	2	2	2	2	2	2	2	2	2	2	2	2	2	2	2	2	2	2	2	2	3	2	2	2	2	2	2	2	2	2	2	2	2	2	3	2	2	2	2	2	2	2	3
scaffold96_1	86501	390500	304000	79	combination	0	0	0	0	0	0	0	0	0	0	0	0	0	0	0	0	0	0	0	0	0	4	0	0	0	0	0	0	0	0	0	0	3	0	0	3	3	4	3	0	0	0	0	0
scaffold98_1	27501	41000	13500	39	deletion	0	0	0	0	0	2	0	0	2	0	0	2	0	2	2	2	2	0	2	2	0	0	0	2	2	2	2	2	2	2	0	0	2	2	0	2	2	0	0	0	2	2	0	0
scaffold65_1	377501	385000	7500	27	deletion	0	2	2	2	2	0	2	2	2	2	0	2	0	0	2	2	2	0	2	0	2	0	0	2	2	2	2	2	2	2	0	2	2	2	0	0	0	2	2	0	2	2	2	2
scaffold22_1	45001	55000	10000	79	deletion	0	0	0	0	0	0	0	0	0	0	0	0	0	0	0	0	0	0	0	0	0	0	0	0	0	0	0	0	0	0	0	0	0	0	0	0	0	0	0	0	0	0	0	0
scaffold44_2	86501	213500	127000	4	duplication	2	2	2	2	2	2	2	2	2	2	2	2	2	2	2	2	2	2	2	2	2	3	2	2	2	2	2	2	2	2	2	2	2	2	2	3	2	2	2	2	2	2	2	2
scaffold35_1	635001	642000	7000	79	deletion	0	0	0	0	0	0	0	0	0	0	0	0	0	0	0	0	0	0	0	0	0	0	0	0	0	0	0	0	0	0	0	0	0	0	0	0	0	0	0	0	0	0	0	0
scaffold35_1	759501	769000	9500	77	deletion	0	0	0	0	0	0	0	0	0	0	0	0	0	0	0	0	0	0	0	0	0	0	0	0	0	0	0	0	0	0	0	0	0	0	0	0	0	0	0	0	0	0	0	2
scaffold57_1	322001	342000	20000	22	deletion	0	2	2	1	2	2	2	2	2	2	2	2	0	2	2	0	2	2	2	2	2	2	0	1	2	0	2	2	2	2	2	2	0	2	0	0	2	0	2	2	2	2	2	2
scaffold57_1	874501	881000	6500	53	deletion	0	0	0	0	0	0	0	2	2	0	0	0	0	0	0	0	0	0	0	0	0	0	0	2	2	2	2	2	0	0	0	0	0	0	0	0	0	0	0	0	2	2	0	0
scaffold56_1	930001	937000	7000	16	deletion	2	2	0	2	2	2	2	0	0	2	2	2	2	2	2	2	2	0	2	2	2	2	2	2	2	2	2	2	2	2	2	2	2	2	2	0	2	2	2	0	2	0	2	2
scaffold107_1	42001	49500	7500	13	deletion	2	2	2	2	2	2	2	0	2	2	2	2	0	0	2	2	2	2	2	0	0	2	0	2	2	2	2	2	2	2	2	0	2	2	2	0	2	2	2	2	2	2	2	2
scaffold117_1	140001	149000	9000	27	deletion	2	2	2	0	2	2	2	2	2	2	2	0	2	2	2	2	2	2	2	0	0	0	0	2	0	2	2	2	0	0	2	2	1	0	0	2	0	2	2	2	0	2	2	2
scaffold48_1	539001	548500	9500	13	deletion	2	2	2	0	2	2	2	0	2	2	2	2	2	0	2	2	2	2	2	2	0	2	2	2	2	2	0	2	2	2	2	2	0	2	2	2	2	2	2	2	2	2	2	2
scaffold53_1	155001	163500	8500	76	deletion	0	0	0	0	0	0	0	0	0	0	0	0	0	0	0	0	0	0	0	0	0	0	0	0	0	0	1	0	0	0	0	0	0	0	0	0	0	0	0	0	0	2	0	0
scaffold11_1	2501501	2509000	7500	72	deletion	2	0	0	0	0	0	0	0	0	0	0	0	0	0	0	0	0	2	0	2	0	0	2	0	0	0	0	0	0	0	0	0	0	0	0	0	0	0	2	0	0	0	0	0
scaffold11_2	1394501	1745500	351000	11	combination	2	2	2	2	2	2	2	2	3	2	2	3	2	2	2	2	2	2	2	2	2	3	2	2	2	2	2	2	2	2	2	2	3	2	3	3	3	3	3	2	2	2	2	2
scaffold52_1	789001	797500	8500	78	deletion	0	0	0	0	0	0	0	0	0	0	0	0	0	0	0	0	0	0	0	0	0	0	0	0	0	0	0	2	0	0	0	0	0	0	0	0	0	0	0	0	0	0	0	0
scaffold70_1	34501	213500	179000	8	duplication	2	2	2	2	2	2	2	2	2	2	2	3	2	2	2	2	2	2	2	2	2	3	2	2	2	2	2	2	2	2	3	2	2	2	3	2	3	3	3	2	2	2	2	2
scaffold70_3	123501	184500	61000	78	combination	0	2	0	0	0	0	0	0	0	0	0	0	0	0	0	0	0	0	0	0	0	0	0	0	0	0	0	0	0	0	0	0	0	0	0	0	0	3	0	0	0	0	0	0
scaffold70_3	2263501	2401000	137500	78	combination	0	0	0	0	0	0	0	0	3	2	0	0	0	0	0	0	0	0	0	0	0	0	0	1	3	0	3	0	0	0	0	0	0	0	0	0	0	3	0	0	0	0	0	0
scaffold70_3	1	26000	26000	7	combination	2	2	2	2	2	2	2	2	3	2	2	2	2	2	2	2	2	2	2	2	2	2	2	2	0	2	2	2	2	2	2	2	2	2	3	2	3	2	2	2	2	2	2	2
scaffold70_3	759501	794000	34500	5	duplication	2	2	2	2	2	2	2	2	2	2	2	3	2	2	2	2	2	2	2	2	2	2	2	2	2	2	2	2	2	2	2	2	2	2	3	2	3	2	2	2	2	2	2	2
scaffold70_3	539501	758500	219000	13	duplication	2	2	2	2	2	2	2	2	2	2	2	2	3	2	2	2	2	2	2	2	2	3	2	2	2	2	2	3	2	2	3	2	3	2	3	3	3	3	3	2	2	2	2	2
scaffold70_3	2584001	2737000	153000	7	duplication	2	2	2	2	2	2	2	2	2	2	2	2	2	2	2	2	2	2	2	2	2	3	2	2	2	2	2	2	2	2	3	2	2	2	3	3	2	2	3	2	2	2	2	2
scaffold70_3	27001	120000	93000	5	duplication	2	2	2	2	2	2	2	2	2	2	2	2	2	2	2	2	2	2	2	2	2	2	2	2	2	2	2	2	2	2	2	2	2	2	3	3	3	3	2	2	2	2	2	2
scaffold70_3	399501	504000	104500	7	duplication	2	2	2	2	2	2	2	2	2	2	2	2	2	2	2	2	2	2	2	2	2	2	2	2	2	2	2	2	2	2	2	2	2	2	2	2	3	3	2	2	2	2	2	2
scaffold77_1	1563001	1569000	6000	31	deletion	0	0	0	2	0	0	2	2	2	0	2	0	0	0	0	2	2	2	2	2	2	0	0	2	2	2	2	2	0	0	0	2	0	2	0	2	0	2	0	0	2	2	2	0
scaffold109_1	528001	540500	12500	14	deletion	2	2	2	2	0	2	2	0	2	2	2	2	2	0	2	2	2	2	2	2	2	2	2	2	2	2	2	0	2	0	0	2	0	2	0	2	2	2	0	0	2	2	2	2
scaffold104_1	412501	421000	8500	39	deletion	0	0	2	2	0	2	0	2	2	0	2	0	0	0	0	2	0	0	0	0	2	0	0	2	2	2	2	2	2	0	0	0	0	0	0	0	0	2	0	2	2	2	2	2
scaffold133_1	1	10500	10500	38	duplication	5	6	2	4	2	6	5	2	6	2	2	6	4	2	5	5	2	2	7	7	6	2	2	2	2	2	8	2	2	8	2	5	6	4	2	6	2	2	2	4	2	2	2	7
scaffold17_1	1307001	1315000	8000	64	deletion	0	0	0	2	2	0	0	0	0	0	0	0	0	0	0	0	0	0	0	0	2	0	0	2	0	0	0	2	0	2	0	0	0	0	0	0	2	0	0	0	0	0	2	0
scaffold10_1	1671501	1679000	7500	16	deletion	2	2	0	2	2	2	0	0	0	0	2	2	2	2	2	2	2	2	2	2	2	2	2	2	2	2	0	0	2	2	0	0	0	2	2	2	2	0	2	2	2	2	2	2
scaffold80_2	1	9000	9000	77	deletion	0	0	0	0	0	0	0	0	0	0	0	0	0	0	0	2	0	0	0	0	0	0	0	0	0	0	0	0	0	0	0	0	0	0	0	0	0	0	0	0	0	0	0	0
scaffold83_1	1441501	1555500	114000	26	combination	2	2	0	2	2	0	0	1	0	0	2	2	1	2	0	2	2	0	2	2	2	2	2	2	2	1	2	0	0	0	2	2	2	2	2	2	2	2	2	2	2	0	2	0
scaffold83_1	621501	998500	377000	10	duplication	2	2	2	2	2	2	2	2	2	2	2	3	2	2	2	2	2	2	2	2	2	2	2	2	2	2	3	2	2	2	3	2	2	2	2	3	3	3	3	2	2	2	2	3
scaffold83_1	1494001	1780000	286000	4	duplication	2	2	2	2	2	2	2	2	2	2	2	3	2	2	2	2	2	2	2	2	2	2	2	2	2	2	2	2	2	2	2	2	2	2	2	3	2	3	2	2	2	2	2	2
scaffold83_1	525001	617000	92000	6	duplication	2	2	2	2	2	2	2	2	2	2	2	2	2	2	2	2	2	2	2	2	2	2	2	2	2	2	2	2	2	2	2	2	2	2	2	2	3	3	3	2	2	2	2	2
scaffold128_1	1	12000	12000	27	deletion	2	2	2	2	2	0	0	0	1	0	1	2	2	2	2	2	2	2	2	2	2	2	0	2	0	2	0	2	2	2	2	2	2	0	2	2	2	2	0	2	2	2	0	2
scaffold118_2	1	286500	286500	4	duplication	2	2	2	2	2	2	2	2	2	2	2	2	2	2	2	2	2	2	2	2	2	3	2	2	2	2	2	2	2	2	2	2	2	2	2	3	2	2	2	2	2	2	2	2
scaffold118_2	561001	622500	61500	4	duplication	2	2	2	2	2	2	2	2	2	2	2	2	2	2	2	2	2	2	2	2	2	3	2	2	2	2	2	2	2	2	2	2	2	2	2	2	2	3	2	2	2	2	2	2
scaffold101_1	116001	122000	6000	4	deletion	2	2	2	2	2	2	2	2	2	2	2	2	2	2	2	2	2	2	2	2	2	2	2	2	2	2	2	2	0	2	2	2	2	2	2	2	2	2	2	2	2	2	2	2
scaffold143_1	1	154000	154000	13	duplication	3	2	2	2	2	2	2	2	2	2	2	2	2	2	2	2	3	3	2	2	2	2	2	3	2	2	2	2	2	2	2	2	2	2	3	2	2	2	2	2	3	2	3	2
scaffold1_1	473501	480000	6500	5	deletion	2	2	2	2	2	2	2	2	2	2	0	2	2	2	2	2	2	2	2	2	2	2	2	2	2	2	2	2	2	2	2	2	2	2	2	2	2	2	2	2	2	2	2	2
scaffold1_1	1361501	1374500	13000	6	deletion	2	2	2	2	2	2	2	2	2	2	2	2	2	0	2	2	2	2	2	2	2	0	2	1	2	2	2	0	2	2	2	2	2	2	2	2	2	2	2	2	2	2	2	2
scaffold146_1	263001	270500	7500	77	deletion	0	0	0	0	0	0	0	0	0	0	0	0	0	0	0	0	0	0	0	0	0	0	2	0	0	0	0	0	0	0	0	0	0	0	0	0	0	0	0	0	0	0	0	0
scaffold99_1	638001	645000	7000	79	deletion	0	0	0	0	0	0	0	0	0	0	0	0	0	0	0	0	0	0	0	0	0	0	0	0	0	0	0	0	0	0	0	0	0	0	0	0	0	0	0	0	0	0	0	0
scaffold112_1	695001	704500	9500	9	deletion	2	2	2	2	2	2	2	0	2	2	0	2	0	2	2	2	2	2	2	2	2	0	2	2	2	2	2	2	2	2	2	2	2	2	2	0	2	0	2	2	2	2	2	2
scaffold46_1	513001	521000	8000	79	deletion	0	0	0	0	0	0	0	0	0	0	0	0	0	0	0	0	0	0	0	0	0	0	0	0	0	0	0	0	0	0	0	0	0	0	0	0	0	0	0	0	0	0	0	0
scaffold119_1	411001	420500	9500	16	deletion	2	2	2	2	2	2	2	0	0	2	2	0	0	0	2	2	2	2	0	2	2	0	0	2	2	2	2	2	2	2	0	2	2	2	2	0	2	2	0	2	0	1	2	2
scaffold106_1	432501	443000	10500	58	deletion	0	0	0	0	0	0	0	0	2	0	2	0	0	0	0	0	0	0	2	0	0	0	0	2	2	0	2	0	0	0	0	0	0	0	0	0	0	0	2	0	2	0	0	0
scaffold61_1	159501	171000	11500	75	deletion	0	0	0	0	0	0	0	0	0	0	0	0	0	0	0	0	0	0	0	0	0	0	0	0	0	2	0	0	0	0	0	0	0	0	0	0	0	0	0	0	0	0	0	0
scaffold61_1	1476001	1486500	10500	79	deletion	0	0	0	0	0	0	0	0	0	0	0	0	0	0	0	0	0	0	0	0	0	0	0	0	0	0	0	0	0	0	0	0	0	0	0	0	0	0	0	0	0	0	0	0
scaffold61_1	1808501	1814500	6000	46	deletion	0	0	0	0	2	0	0	2	2	0	0	0	0	0	0	2	0	0	0	0	0	0	0	2	2	2	2	0	0	0	0	2	0	2	0	0	2	2	0	0	2	2	0	0
scaffold61_1	1824501	1832500	8000	8	deletion	2	2	2	2	2	2	2	2	2	2	2	2	0	2	2	2	2	2	2	2	2	2	0	2	2	2	2	2	2	2	2	2	2	2	2	0	2	2	2	0	2	2	2	0
scaffold95_1	8001	14500	6500	7	duplication	2	2	2	2	2	2	2	2	2	2	2	2	2	2	2	2	2	2	2	2	2	2	2	2	2	2	2	2	2	2	2	2	2	2	2	2	2	2	2	4	3	2	2	2
scaffold124_1	654001	663000	9000	30	deletion	0	0	0	0	0	0	2	2	2	0	2	0	0	0	2	2	2	2	0	2	0	2	0	2	2	2	2	2	0	2	0	2	0	2	2	0	2	2	2	0	2	2	0	0
scaffold127_1	1055001	1071500	16500	6	deletion	1	2	2	2	2	2	2	2	2	2	0	2	2	2	2	2	2	2	2	2	2	2	2	2	2	2	1	2	2	2	2	2	2	2	2	1	2	2	2	2	0	2	2	2
scaffold140_1	937501	946500	9000	79	deletion	0	0	0	0	0	0	0	0	0	0	0	0	0	0	0	0	0	0	0	0	0	0	0	0	0	0	0	0	0	0	0	0	0	0	0	0	0	0	0	0	0	0	0	0
scaffold140_1	1119501	1516500	397000	8	duplication	2	2	2	2	2	2	2	2	2	2	2	2	2	2	2	2	2	2	2	2	2	3	2	2	2	2	2	2	2	2	2	2	2	2	2	3	3	3	3	2	2	2	2	2
scaffold140_1	1537001	1558000	21000	4	duplication	2	2	2	2	2	2	2	2	2	2	2	2	2	2	2	2	2	2	2	2	2	3	2	2	2	2	3	2	2	2	2	2	2	2	2	2	2	2	2	2	2	2	2	3
scaffold19_1	3398001	3405000	7000	4	deletion	2	0	2	2	2	2	2	2	2	2	2	2	2	2	2	2	2	2	2	2	2	2	2	2	2	0	2	2	2	2	2	2	2	2	2	2	2	2	2	2	2	2	2	2
scaffold19_1	1888501	1895500	7000	7	deletion	2	2	2	2	2	0	2	2	2	2	2	2	2	2	2	0	2	2	0	2	2	2	0	2	2	2	2	2	2	2	2	2	2	2	2	2	2	2	2	0	2	0	2	2
scaffold19_1	3048501	3056500	8000	7	deletion	2	2	2	2	2	2	2	2	2	2	2	2	0	2	2	2	2	2	2	2	2	2	2	2	2	2	0	2	2	2	2	2	0	2	2	2	2	2	2	2	2	2	2	2
scaffold111_1	1376501	1391500	15000	6	duplication	4	2	2	2	2	2	2	2	2	4	2	2	2	2	2	2	4	2	2	2	2	2	6	2	2	2	2	2	2	2	2	2	2	2	2	2	2	2	2	2	2	2	2	2
scaffold162_1	136001	145000	9000	77	deletion	0	0	0	0	0	0	0	0	0	0	0	0	0	0	0	0	0	0	0	0	0	0	0	0	0	0	0	0	0	0	0	0	0	0	0	0	0	0	0	0	2	0	0	0
scaffold63_1	2146001	2159500	13500	16	deletion	1	2	1	2	1	2	1	0	0	1	2	2	2	1	2	2	2	2	2	2	2	2	2	1	2	2	2	2	2	2	2	2	2	2	2	2	2	0	2	2	2	2	2	2
scaffold63_1	1348001	1367500	19500	24	deletion	2	2	2	2	0	2	2	0	2	2	2	2	2	0	1	2	0	0	2	2	2	2	2	0	2	0	0	2	2	0	2	2	2	0	2	2	2	0	2	2	2	1	2	2
scaffold86_1	1	139500	139500	79	duplication	5	4	4	4	4	4	4	5	5	4	4	5	5	4	4	4	5	5	5	5	5	4	4	5	4	4	4	4	4	5	5	4	5	4	4	4	5	5	4	4	4	5	6	4
scaffold86_1	1860501	1874000	13500	75	deletion	0	0	0	0	0	0	0	0	0	0	0	0	0	0	0	0	0	0	0	0	0	0	0	0	0	0	0	2	0	0	0	0	0	0	0	0	0	0	0	0	0	0	0	0
scaffold86_1	2291001	2414000	123000	51	combination	2	0	2	2	0	0	2	0	2	0	0	0	0	0	0	2	0	0	2	0	0	0	0	2	0	0	0	2	2	2	2	0	0	2	0	0	3	3	0	2	2	0	0	2
scaffold86_1	1016001	1328500	312500	8	duplication	2	2	2	2	2	2	2	2	2	2	2	2	2	2	2	2	2	2	2	2	2	3	2	2	2	2	2	2	2	2	2	2	3	2	2	3	3	3	2	2	2	2	2	3
scaffold86_1	484001	627500	143500	10	duplication	2	2	2	2	2	2	2	2	2	2	2	2	2	2	2	2	2	2	2	2	2	2	2	2	2	2	2	2	2	2	3	2	2	2	2	3	3	3	3	2	2	2	2	2
scaffold86_2	1176001	1374500	198500	6	duplication	2	2	2	2	2	2	2	2	2	2	2	3	2	2	2	2	2	2	2	2	2	3	2	2	2	2	2	2	2	2	2	2	2	2	2	3	2	3	2	2	2	2	2	2
scaffold144_1	1	17500	17500	79	duplication	28	23	29	30	26	33	36	30	24	17	33	23	27	19	44	26	25	26	29	29	28	24	24	25	30	25	9	27	29	27	35	26	24	32	28	23	20	29	25	24	28	17	29	22
scaffold161_1	119001	127500	8500	20	deletion	0	2	0	2	2	0	0	2	2	2	2	2	2	2	2	2	2	2	2	2	2	2	2	0	2	2	2	2	0	2	0	2	0	2	2	2	2	2	0	2	0	2	2	2
scaffold156_1	1	11000	11000	77	duplication	5	6	5	4	5	5	4	6	4	5	6	4	5	4	4	5	5	5	6	5	6	4	5	5	4	6	6	4	4	5	4	5	4	6	4	4	5	5	5	5	5	6	5	4
scaffold156_1	449001	458000	9000	79	deletion	0	0	0	0	0	0	0	0	0	0	0	0	0	0	0	0	0	0	0	0	0	0	0	0	0	0	0	0	0	0	0	0	0	0	0	0	0	0	0	0	0	0	0	0
scaffold156_1	62501	78500	16000	10	deletion	2	0	2	2	2	2	2	1	2	2	2	2	2	2	2	2	2	2	0	2	2	2	2	2	2	2	2	0	2	2	2	2	2	2	2	2	2	2	2	2	2	2	2	2
scaffold156_1	552001	888500	336500	7	duplication	2	2	2	2	2	2	2	2	2	2	2	3	2	2	2	2	2	2	2	2	2	3	2	2	2	2	2	2	2	2	2	2	3	2	3	3	2	3	2	2	2	2	2	2
scaffold126_1	1012501	1491500	479000	59	duplication	2	3	2	2	3	3	3	4	4	4	3	3	3	3	3	2	2	2	3	3	3	3	2	4	4	2	3	3	2	3	4	3	3	3	3	3	3	3	2	2	3	3	3	3
scaffold126_1	238501	412000	173500	7	duplication	2	2	2	2	2	2	2	2	2	2	2	3	2	2	2	2	2	2	2	2	2	3	2	2	2	2	2	2	2	2	3	2	2	2	2	3	2	3	3	2	2	2	2	2
scaffold126_1	2388001	2699000	311000	6	duplication	2	2	2	2	2	2	2	2	2	2	2	3	2	2	2	2	2	2	2	2	2	3	2	2	2	2	2	2	2	2	2	2	2	2	2	2	3	2	3	2	2	2	2	3
scaffold126_1	66001	95000	29000	5	duplication	2	2	2	2	2	2	2	2	2	2	2	2	2	2	2	2	2	2	2	2	2	2	2	2	2	2	2	2	2	2	2	2	2	2	2	3	3	3	2	2	2	2	2	3
scaffold134_1	3501	13500	10000	19	deletion	2	2	0	2	2	0	2	2	2	0	2	0	0	2	0	2	2	0	2	2	2	2	2	0	2	2	2	2	2	2	2	0	0	2	2	2	2	2	2	2	2	2	2	0
scaffold171_1	405001	413000	8000	78	deletion	0	0	0	0	0	0	0	0	0	0	0	0	0	0	0	0	0	0	0	0	0	0	0	0	0	0	0	0	0	0	0	0	0	0	0	0	0	0	0	0	0	0	0	0
scaffold171_1	481501	491000	9500	75	deletion	0	0	0	0	0	0	0	0	0	0	0	0	2	0	0	0	2	0	0	0	0	0	0	0	0	0	0	0	0	0	0	0	0	0	0	0	0	0	0	0	0	0	0	0
scaffold171_1	1	12000	12000	12	deletion	2	2	2	2	2	2	2	2	0	2	2	2	2	2	2	0	0	0	2	2	2	2	2	0	2	0	2	2	2	1	2	2	2	2	2	2	2	2	2	2	2	2	0	2
scaffold171_1	174501	218000	43500	8	combination	2	2	2	2	2	2	2	2	2	2	2	2	2	2	2	2	2	2	2	2	2	2	2	2	2	2	2	2	2	2	2	2	0	2	2	2	2	2	2	2	2	2	2	2
scaffold177_1	182001	190500	8500	39	deletion	0	0	0	0	0	0	2	2	2	0	0	0	0	0	0	0	0	2	2	0	2	0	2	2	2	2	2	2	0	0	0	0	0	2	2	0	2	0	0	2	2	0	0	0
scaffold64_1	1432001	1446000	14000	53	deletion	0	0	2	2	2	2	0	0	0	0	0	0	0	0	2	0	0	0	2	0	2	0	0	0	0	0	0	0	0	2	2	0	2	0	2	2	0	2	0	2	0	0	0	2
scaffold64_1	1613001	1624000	11000	32	deletion	0	0	0	0	0	0	2	2	2	0	2	2	0	2	2	2	2	2	2	2	2	2	2	0	2	2	0	2	2	2	0	2	0	2	0	0	2	0	0	0	2	2	0	2
scaffold158_1	653501	665500	12000	11	deletion	2	2	2	2	2	2	2	2	0	2	2	2	2	2	2	2	2	2	2	2	2	2	0	2	2	0	2	2	2	2	2	2	2	2	2	2	2	2	2	2	2	0	2	2
scaffold179_1	26001	34500	8500	25	deletion	2	2	2	0	0	2	0	2	0	2	2	2	0	0	2	2	2	2	2	0	0	2	0	0	0	2	0	2	2	2	2	2	2	2	0	0	0	0	2	2	2	2	2	0
scaffold160_1	36501	44000	7500	79	deletion	0	0	0	0	0	0	0	0	0	0	0	0	0	0	0	0	0	0	0	0	0	0	0	0	0	0	0	0	0	0	0	0	0	0	0	0	0	0	0	0	0	0	0	0
scaffold136_1	234501	593500	359000	79	combination	0	0	0	0	0	0	0	0	0	0	0	0	0	0	0	0	0	0	0	0	0	0	0	0	0	0	0	0	0	0	0	0	0	0	0	0	3	0	0	0	0	0	0	0
scaffold136_1	2014001	2020500	6500	21	deletion	0	2	2	2	2	0	2	2	2	2	2	2	0	2	2	0	0	2	0	0	0	2	2	2	0	2	2	2	2	2	0	0	2	2	2	2	2	0	0	2	2	2	2	2
scaffold136_1	406501	620500	214000	4	duplication	2	2	2	2	2	2	2	2	2	2	2	2	2	3	2	2	2	2	2	2	2	3	2	2	2	2	2	2	2	2	2	2	2	2	2	2	2	2	2	2	2	2	2	2
scaffold136_1	2366501	2884500	518000	10	combination	2	2	2	2	2	2	2	2	2	2	2	2	2	3	2	2	2	2	2	2	2	3	2	0	2	2	2	2	2	2	2	2	2	2	2	3	2	2	2	2	2	2	2	3
scaffold136_1	1653501	1796500	143000	4	duplication	2	2	2	2	2	2	2	2	2	2	2	2	2	2	2	2	3	3	2	2	2	2	2	3	2	2	2	2	2	2	2	2	2	2	2	2	2	3	2	2	2	2	2	2
scaffold55_1	875001	888000	13000	69	deletion	0	2	0	0	0	0	0	0	0	0	0	0	0	0	0	0	0	0	0	0	0	0	0	0	0	0	2	0	2	0	0	2	0	0	0	0	2	0	0	0	0	0	0	0
scaffold55_1	1309001	1320000	11000	7	deletion	2	2	2	2	2	2	2	0	2	2	2	2	0	2	0	2	2	2	2	2	2	2	2	2	2	2	2	2	0	2	2	2	2	2	2	2	2	2	2	2	2	2	2	0
scaffold115_1	2166001	2172500	6500	24	deletion	2	0	0	2	2	2	2	0	0	2	2	2	0	2	2	0	2	2	2	2	0	2	0	0	2	2	0	2	0	2	2	2	2	0	2	2	2	2	2	2	2	0	0	2
scaffold115_1	637001	646500	9500	59	deletion	2	2	0	0	0	2	2	0	0	2	0	0	0	0	0	0	2	0	0	0	0	0	0	0	0	0	0	0	2	0	0	0	0	0	2	0	0	0	0	0	0	0	0	0
scaffold125_1	881501	1124000	242500	5	duplication	2	2	2	2	2	2	2	2	2	2	2	2	2	2	2	2	2	2	2	2	2	2	2	2	2	2	2	2	2	2	4	2	2	2	2	3	3	2	2	2	2	2	2	2
scaffold125_2	511001	708500	197500	5	combination	2	2	2	2	2	2	2	2	2	2	2	2	2	2	2	2	2	2	2	2	2	3	2	2	2	2	2	2	2	2	2	2	2	2	2	3	3	3	2	2	2	2	2	2
scaffold130_1	2287501	2294000	6500	32	deletion	0	2	2	2	2	2	0	2	2	0	0	2	0	0	0	2	0	2	2	2	0	0	0	2	2	2	2	2	2	2	0	2	0	2	0	0	2	0	0	0	2	2	0	0
scaffold130_1	1	265500	265500	12	combination	2	2	2	2	2	2	2	2	2	3	2	3	2	2	2	2	2	2	2	2	2	3	2	2	2	2	2	2	2	2	3	2	3	2	2	3	3	3	2	2	2	2	2	3
scaffold130_1	269501	920500	651000	9	duplication	2	2	2	2	2	2	2	2	2	2	2	2	2	3	2	2	2	2	2	2	2	3	2	2	2	2	2	2	2	2	2	2	3	2	3	3	2	3	2	2	2	2	2	3
scaffold130_1	976001	1221000	245000	10	duplication	2	2	2	2	2	2	2	2	2	2	2	2	2	2	2	2	2	2	2	2	2	3	2	2	2	2	2	3	2	2	2	2	3	2	3	3	3	3	3	2	2	2	2	2
scaffold130_1	1600001	1903000	303000	4	duplication	2	2	2	2	2	2	2	2	2	2	2	2	2	2	2	2	2	2	2	2	2	2	2	2	2	2	3	2	2	2	2	2	2	2	2	2	3	2	2	2	2	2	2	3
scaffold167_1	135001	142500	7500	77	deletion	0	0	0	0	0	0	0	0	0	0	0	0	0	0	0	0	0	0	2	0	0	0	0	0	0	0	0	0	0	0	0	0	0	0	0	0	0	0	0	0	0	0	0	0
scaffold204_1	217501	224500	7000	77	deletion	0	0	0	0	0	0	0	0	0	0	0	0	0	0	0	0	0	0	0	2	0	0	0	0	0	0	0	0	0	0	0	0	2	0	0	0	0	0	0	0	0	0	0	0
scaffold36_1	4501	31000	26500	78	combination	5	0	0	0	0	0	5	5	5	5	0	5	5	5	0	4	6	0	5	6	0	0	5	5	5	5	5	0	5	0	0	0	0	0	5	0	0	0	6	0	4	5	5	6
scaffold36_1	3284001	3290000	6000	24	deletion	0	2	2	2	2	2	2	2	0	0	2	2	0	2	0	2	0	2	0	2	2	0	0	2	2	2	2	0	0	2	2	2	2	2	0	2	2	2	2	2	2	2	2	2
scaffold36_1	3199001	3208000	9000	40	deletion	2	2	0	2	2	2	2	0	2	2	0	0	0	0	0	2	2	0	0	2	2	2	2	2	0	2	0	0	2	0	0	2	0	0	2	0	2	2	0	2	2	0	2	0
scaffold169_1	547501	556000	8500	28	deletion	2	2	0	2	2	2	2	0	0	2	0	0	0	0	2	0	2	2	0	0	0	0	0	2	2	2	2	2	2	2	0	0	2	0	2	0	0	0	0	2	0	0	2	2
scaffold169_1	164501	171500	7000	4	deletion	2	2	2	2	2	2	2	0	2	2	2	2	2	2	2	2	2	2	2	2	2	2	2	2	2	2	2	2	2	2	2	2	2	2	2	2	0	0	2	2	2	2	2	2
scaffold169_1	952001	961000	9000	4	deletion	2	2	2	2	2	2	2	0	2	2	2	2	2	2	2	2	2	2	2	2	2	2	2	2	2	2	2	2	2	2	2	2	2	2	2	2	2	2	0	2	2	0	2	2
scaffold174_1	817501	826500	9000	63	deletion	0	0	2	0	0	0	0	0	2	0	0	0	0	0	0	0	2	0	0	0	0	0	0	2	0	2	0	0	0	0	0	2	2	0	0	0	0	0	0	0	0	0	0	0
scaffold191_1	1194501	1201000	6500	28	deletion	0	2	2	0	0	2	2	2	2	0	2	2	0	0	2	0	2	2	0	2	2	0	2	2	2	2	2	2	2	0	2	0	0	2	0	0	0	2	0	0	2	2	2	0
scaffold116_1	1703501	2205500	502000	4	combination	2	2	2	2	2	2	2	3	2	2	2	2	2	2	2	2	2	2	2	2	2	2	2	2	2	2	2	2	2	2	2	2	2	2	2	2	3	3	2	2	2	2	2	2
scaffold209_1	65501	323000	257500	79	combination	0	0	0	0	0	0	0	0	3	0	0	3	0	0	1	0	0	0	0	0	0	3	0	0	0	0	3	3	1	0	3	0	3	0	3	3	3	3	3	0	0	0	0	0
scaffold209_1	480501	724500	244000	78	combination	0	0	0	0	0	0	0	0	0	0	0	0	0	0	0	0	0	0	0	0	0	0	0	0	0	0	0	0	0	0	0	0	0	0	0	0	0	0	0	0	2	0	0	0
scaffold209_1	805501	818500	13000	78	deletion	0	0	0	0	0	0	0	1	0	0	0	0	0	0	0	0	0	0	0	0	0	0	0	0	0	0	0	0	0	0	0	0	2	0	0	0	0	0	0	0	0	0	0	0
scaffold209_1	410001	597000	187000	5	duplication	2	2	2	2	2	2	2	2	3	2	2	2	2	2	2	2	2	2	2	2	2	2	2	2	2	2	2	2	2	2	2	2	2	2	2	2	3	3	2	2	2	2	2	2
scaffold209_1	340501	406000	65500	10	duplication	2	2	2	2	2	2	2	2	2	2	2	3	2	2	2	2	2	2	2	2	2	3	2	2	2	2	3	2	2	2	2	2	2	2	3	3	3	3	3	2	2	2	2	2
scaffold209_1	15501	51500	36000	4	duplication	2	2	2	2	2	2	2	2	2	2	2	2	2	2	2	2	2	2	2	2	2	3	2	2	2	2	2	2	2	2	2	2	2	2	2	3	2	2	2	2	2	2	2	2
scaffold194_1	407501	417500	10000	79	deletion	0	0	0	0	0	0	0	0	0	0	0	0	0	0	0	0	0	0	0	0	0	0	0	0	0	0	0	0	0	0	1	0	0	0	0	0	0	0	0	0	0	0	0	0
scaffold131_1	798501	895000	96500	5	duplication	2	2	2	2	2	2	2	2	2	2	2	2	2	2	2	2	2	2	2	2	2	3	2	2	2	2	2	2	2	2	2	2	2	2	2	3	2	2	2	2	2	2	2	3
scaffold220_1	122001	146000	24000	26	duplication	2	6	2	4	2	2	2	2	2	2	2	2	2	2	4	4	2	2	4	2	2	2	2	2	2	2	4	2	4	2	5	4	2	4	5	2	5	4	2	2	4	2	4	5
scaffold201_1	610001	615000	5000	24	duplication	11	2	2	2	9	10	10	2	17	2	2	2	2	2	2	2	12	2	2	2	2	2	2	12	12	2	2	2	12	8	2	2	2	2	2	2	2	2	13	2	2	2	2	2
scaffold173_1	13501	21000	7500	22	deletion	0	2	0	2	2	0	2	2	2	0	0	0	2	2	2	0	2	0	2	2	0	2	2	2	2	0	0	2	2	2	2	2	0	2	2	2	2	2	0	2	2	2	0	0
scaffold173_1	1160501	1167500	7000	12	deletion	2	2	2	0	2	2	2	2	2	2	2	2	2	2	2	2	2	2	0	2	2	2	2	2	2	2	2	2	2	2	2	0	2	2	0	2	2	2	2	0	2	2	2	2
scaffold173_1	36501	59500	23000	11	duplication	2	2	2	2	2	2	2	2	2	2	2	2	3	2	2	2	2	2	3	2	3	2	3	2	2	2	4	2	4	2	2	2	2	3	2	3	2	2	2	2	2	2	3	4
scaffold219_1	1	257000	257000	13	duplication	2	2	2	2	2	2	2	2	2	2	2	2	2	2	2	2	2	2	2	2	2	3	2	2	2	2	3	2	2	2	3	2	3	2	3	3	3	3	3	2	2	2	2	2
scaffold193_1	524001	534500	10500	8	deletion	2	2	2	2	2	2	2	2	2	2	2	2	2	2	1	2	2	2	2	2	2	2	2	2	2	2	2	0	2	2	2	2	2	2	2	2	2	2	2	2	2	1	2	2
scaffold236_1	1	35000	35000	43	deletion	2	2	2	2	0	2	2	2	2	2	1	2	2	0	0	2	1	2	2	2	2	0	0	1	2	0	2	0	0	2	1	2	2	2	0	2	0	0	0	0	0	0	0	2
scaffold236_1	35001	47500	12500	9	duplication	2	2	2	2	2	2	5	2	2	2	2	2	2	2	2	2	2	2	2	2	2	2	2	2	2	2	2	2	2	5	2	4	2	2	2	2	2	2	2	2	5	2	2	2
scaffold197_1	682001	795000	113000	6	duplication	2	2	2	2	2	2	2	2	2	3	2	2	2	3	2	2	2	2	2	2	2	3	2	2	2	2	2	2	2	2	2	2	2	2	2	3	2	2	2	2	2	2	2	3
scaffold197_1	466001	475000	9000	4	deletion	2	2	2	2	2	2	2	2	2	2	2	2	2	2	2	2	2	2	2	2	2	2	2	2	0	2	2	2	2	2	2	2	2	2	2	2	2	2	2	2	2	2	0	2
scaffold197_1	943501	1257000	313500	6	duplication	2	2	2	2	2	2	2	2	2	2	2	2	2	2	2	2	2	2	2	2	2	2	2	2	2	2	2	2	2	2	2	2	2	2	2	3	3	3	3	2	2	2	2	3
scaffold91_1	1252501	1261500	9000	76	deletion	0	0	0	0	0	0	0	0	0	0	0	0	0	0	0	0	0	0	0	0	0	0	0	0	0	0	0	0	2	0	2	0	0	0	0	0	0	0	0	0	0	0	0	0
scaffold91_1	1382001	1389000	7000	9	deletion	2	2	2	2	2	2	2	2	2	2	2	2	2	2	2	2	2	2	2	2	2	2	2	2	2	2	2	2	2	2	0	2	2	2	2	2	2	2	2	2	0	0	2	2
scaffold202_1	113501	128000	14500	5	combination	2	2	2	2	2	2	2	2	2	2	2	2	2	2	2	2	2	2	2	0	2	2	2	2	2	2	2	2	2	2	2	2	2	2	2	2	0	2	2	2	2	2	2	2
scaffold145_1	515501	523500	8000	78	deletion	0	0	0	0	0	0	0	0	0	0	0	0	0	0	0	0	0	0	0	0	0	0	0	0	0	2	0	0	0	0	0	0	0	0	0	0	0	0	0	0	0	0	0	0
scaffold206_1	537501	547500	10000	29	deletion	2	2	0	2	2	2	2	0	0	2	0	0	0	0	2	0	2	2	0	0	0	0	0	2	2	2	2	2	2	2	0	0	2	0	2	0	0	0	0	2	0	0	2	2
scaffold235_1	1	190500	190500	4	duplication	2	2	2	2	2	2	2	2	2	2	2	2	2	2	2	2	2	2	2	2	2	2	2	2	2	2	2	2	2	2	2	2	3	2	2	3	2	3	2	2	2	2	2	2
scaffold153_1	477501	1383500	906000	17	combination	2	2	2	2	2	2	2	0	3	2	2	3	2	2	2	2	2	2	2	2	2	3	2	2	2	2	0	2	2	2	2	2	2	2	2	3	3	3	0	2	2	2	2	2
scaffold153_1	501	1287500	1287000	9	duplication	2	2	2	2	2	2	2	2	3	2	2	2	2	2	2	2	2	2	2	2	2	2	2	2	2	2	2	2	2	2	2	2	2	2	2	3	3	3	3	2	2	2	2	2
scaffold153_1	1499501	2209500	710000	17	duplication	2	2	2	2	2	2	2	2	2	2	2	3	2	3	2	2	2	2	2	2	2	3	2	2	2	2	3	2	2	2	3	2	3	2	3	3	3	3	3	3	2	2	2	3
scaffold153_1	2489001	2597500	108500	4	duplication	2	2	2	2	2	2	2	2	2	2	2	2	2	3	2	2	2	2	2	2	2	3	2	2	2	2	2	2	2	2	2	2	2	2	2	3	2	2	2	2	2	2	2	2
scaffold153_1	3055001	3380000	325000	6	duplication	2	2	2	2	2	2	2	2	2	2	2	2	2	2	2	2	2	2	2	2	2	2	2	2	2	2	2	2	2	2	3	2	2	2	2	3	3	3	2	2	2	2	2	2
scaffold159_1	2526501	2626000	99500	10	duplication	2	2	2	2	2	2	2	2	2	2	2	3	2	3	2	2	2	2	2	2	2	3	2	2	2	2	2	2	2	2	3	2	2	2	2	3	3	3	3	2	2	2	2	2
scaffold159_1	2629501	2723500	94000	7	duplication	2	2	2	2	2	2	2	2	2	2	2	2	2	2	2	2	2	2	2	2	2	3	2	2	2	2	2	2	2	2	3	2	3	2	3	3	2	3	2	2	2	2	2	2
scaffold217_1	533001	539500	6500	6	deletion	2	0	2	2	2	2	2	2	0	2	2	2	2	2	2	2	2	2	2	2	2	2	2	2	2	2	2	2	2	0	2	2	0	2	2	2	2	2	2	2	2	2	2	2
scaffold228_1	1344001	1353000	9000	71	deletion	0	0	0	0	0	0	0	0	0	0	0	0	0	0	0	0	0	0	0	0	0	0	0	0	0	0	2	0	0	0	0	0	0	0	0	0	0	0	0	0	0	0	0	0
scaffold228_1	828001	838500	10500	12	deletion	2	2	2	2	2	2	2	2	0	2	2	2	2	2	2	2	2	2	2	2	2	2	2	2	2	2	2	2	0	2	2	2	2	2	2	0	2	2	2	0	0	0	2	2
scaffold228_1	187501	634500	447000	8	duplication	2	2	2	2	2	2	2	2	2	2	2	2	2	2	2	2	2	2	2	2	2	2	2	2	2	2	2	2	2	2	3	2	2	2	2	3	3	3	3	2	2	2	2	2
scaffold199_1	593001	601000	8000	15	deletion	0	2	2	2	2	2	2	2	2	2	2	2	2	2	2	2	2	2	2	2	2	2	2	0	0	2	2	2	2	2	2	2	2	2	2	0	0	2	0	2	2	2	2	2
scaffold188_1	197001	208000	11000	53	deletion	2	0	0	0	0	2	0	0	0	2	0	2	0	2	2	0	0	2	2	2	2	0	0	0	0	2	0	0	0	0	2	0	2	0	0	0	2	2	2	0	0	0	0	2
scaffold166_1	527001	534000	7000	61	deletion	0	0	0	0	0	0	0	0	0	0	2	2	0	0	2	0	0	0	0	0	0	0	2	0	0	0	0	0	0	0	0	0	2	0	2	0	0	0	0	2	0	0	2	0
scaffold227_1	852001	859500	7500	77	deletion	0	0	0	0	0	0	0	0	0	0	0	0	0	2	0	0	0	0	0	0	0	0	0	0	0	0	0	0	0	0	0	0	0	0	0	0	0	0	0	0	0	0	0	0
scaffold227_1	1053501	1063000	9500	21	deletion	2	2	2	2	2	2	0	2	2	2	2	2	0	0	2	2	2	2	2	1	2	0	2	2	0	2	2	2	2	2	2	2	2	2	2	0	2	2	0	0	0	2	2	2
scaffold257_1	113001	120000	7000	6	deletion	2	2	2	2	2	2	2	2	0	0	2	2	2	2	2	2	2	2	2	2	2	2	2	2	2	2	0	2	2	2	2	2	2	2	2	2	2	2	2	2	2	2	2	2
scaffold218_1	1815001	1823500	8500	75	deletion	0	0	0	0	0	0	0	0	0	0	2	0	0	0	0	0	0	0	0	0	0	2	0	0	0	0	0	0	0	0	0	0	0	0	0	0	0	0	0	0	0	0	2	0
scaffold262_1	22001	35500	13500	71	deletion	2	2	0	0	0	0	0	0	0	0	0	0	0	0	0	2	0	2	0	2	0	0	0	0	0	0	0	0	0	0	0	0	0	2	0	0	0	0	0	0	0	0	0	0
scaffold81_1	139001	147000	8000	36	deletion	0	0	0	0	0	0	2	2	2	0	0	0	2	0	0	0	2	0	0	0	2	2	0	2	2	2	2	2	2	0	2	0	0	2	0	0	2	0	0	0	2	2	0	0
scaffold81_1	5446501	5454000	7500	79	deletion	0	0	0	0	0	0	0	0	0	0	0	0	0	0	0	0	0	0	0	0	0	0	0	0	0	0	0	0	0	0	0	0	0	0	0	0	0	0	0	0	0	0	0	0
scaffold81_1	1606001	1613000	7000	12	deletion	2	2	2	2	2	2	2	2	2	2	2	2	2	2	2	2	2	2	2	2	2	2	2	0	0	0	2	2	2	2	2	2	2	2	2	2	2	2	2	2	0	2	2	2
scaffold81_2	1	427500	427500	20	combination	2	2	2	2	1	2	2	2	2	2	1	2	2	2	2	2	2	2	2	2	1	2	1	1	0	0	2	2	2	2	3	2	1	1	2	3	3	3	3	2	2	2	2	2
scaffold163_1	53001	161500	108500	28	duplication	2	2	2	2	2	2	2	3	2	3	2	3	3	3	3	2	2	2	2	2	2	3	2	2	2	2	3	2	2	2	2	2	2	2	2	3	3	3	3	3	2	2	2	2
scaffold163_2	1349001	1359500	10500	63	deletion	0	0	0	2	0	2	0	0	0	0	0	2	2	0	0	0	0	0	0	2	0	0	2	0	0	0	0	0	0	0	0	2	0	2	0	0	2	0	0	2	2	0	0	0
scaffold267_1	29501	45000	15500	59	duplication	2	5	5	5	5	5	2	5	5	5	2	6	2	2	5	6	5	5	5	5	2	7	8	2	5	5	6	2	5	4	5	5	5	2	5	6	5	2	5	4	9	5	5	7
scaffold190_1	2120001	2128000	8000	49	deletion	0	2	2	0	2	2	0	0	0	0	0	0	0	2	0	2	2	2	0	0	2	0	0	0	0	0	0	0	2	0	2	2	0	2	2	2	2	0	0	2	2	0	0	0
scaffold190_1	3143001	3151500	8500	61	deletion	2	2	0	2	2	2	0	0	0	0	0	2	0	0	0	0	0	2	0	0	0	0	0	0	0	0	0	0	0	0	2	2	2	2	0	0	0	0	2	0	0	0	2	0
scaffold241_2	1	446500	446500	4	duplication	2	2	2	2	2	2	2	2	2	2	2	2	2	2	2	2	2	2	2	2	2	3	2	2	2	2	2	2	2	2	2	2	2	2	2	3	2	3	2	2	2	2	2	2
scaffold271_1	1	30500	30500	29	duplication	2	2	8	9	8	2	2	2	2	11	10	9	2	2	2	9	12	2	2	10	2	2	11	2	2	12	2	11	2	2	11	2	2	9	2	2	2	10	2	2	2	2	2	2
scaffold273_1	1	186500	186500	4	combination	2	2	2	2	2	2	2	2	2	2	2	2	2	2	2	2	2	2	2	2	2	2	2	2	2	2	2	2	2	2	2	2	2	2	2	2	3	2	2	2	2	2	2	2
scaffold73_1	1579001	1588000	9000	75	deletion	0	2	0	0	2	0	0	0	0	0	0	0	0	0	0	0	0	0	0	0	0	0	2	0	0	0	0	0	0	0	0	0	0	0	0	0	0	0	0	2	0	0	0	0
scaffold73_1	3042001	3059500	17500	75	deletion	0	0	0	0	0	0	0	0	0	0	0	2	0	0	0	0	0	0	0	0	0	0	0	0	0	0	0	0	0	2	0	0	0	0	0	0	0	0	1	0	0	0	0	0
scaffold73_1	3815001	3833000	18000	78	deletion	0	1	0	0	0	0	1	0	0	0	0	0	0	0	0	0	0	0	0	0	0	0	0	0	0	0	0	0	0	0	0	0	0	0	0	2	0	0	0	0	0	0	0	0
scaffold73_1	1222501	1230500	8000	4	deletion	2	2	0	2	2	2	2	2	2	2	2	2	2	2	2	2	2	2	2	2	2	2	2	0	2	2	2	2	2	2	2	2	2	2	2	2	2	2	2	2	2	2	2	2
scaffold73_1	2383501	2681500	298000	4	duplication	2	2	2	2	2	2	2	2	2	2	2	2	2	2	2	2	2	2	2	2	2	2	2	2	2	2	2	2	2	2	2	2	2	2	2	3	2	3	2	2	2	2	2	2
scaffold245_1	1546501	1785500	239000	61	duplication	4	3	2	3	3	4	3	3	3	2	2	2	3	4	3	4	3	3	4	4	4	3	4	3	3	4	4	4	4	3	3	3	4	4	3	3	3	3	3	4	4	3	2	5
scaffold245_1	1401001	1548000	147000	4	combination	2	2	2	2	2	2	2	2	2	2	0	2	2	2	2	2	2	2	2	2	2	2	2	2	0	2	2	2	2	2	2	2	2	2	2	2	2	2	2	2	2	2	2	2
scaffold184_1	363001	373000	10000	67	deletion	0	0	0	0	2	0	0	0	0	0	2	0	0	2	0	0	0	2	0	0	0	0	0	0	0	0	0	0	0	0	0	0	0	0	0	0	0	0	0	0	0	0	0	0
scaffold184_1	838501	854000	15500	38	deletion	0	2	0	2	2	2	2	0	0	2	2	0	0	0	2	2	0	2	2	2	2	0	0	0	2	0	2	2	0	2	2	2	2	2	2	0	0	0	0	0	1	1	2	2
scaffold254_1	542001	557500	15500	64	deletion	0	2	0	0	0	0	2	2	0	0	0	0	0	0	0	2	0	0	2	0	0	0	0	0	0	0	0	0	0	0	0	0	0	0	0	0	2	0	2	0	2	0	0	2
scaffold212_1	19001	29500	10500	53	deletion	0	0	0	0	0	2	2	0	0	0	0	0	2	0	0	0	0	0	0	2	0	2	0	0	2	0	0	2	0	0	0	0	0	0	0	0	2	0	0	0	0	0	0	0
scaffold203_1	3144501	3157500	13000	66	deletion	0	0	0	0	0	0	0	0	0	0	0	0	0	2	2	2	0	0	2	0	0	0	0	0	0	0	2	0	0	0	0	0	0	2	0	2	0	0	0	0	0	0	0	0
scaffold203_1	2641001	2651500	10500	7	deletion	2	0	0	0	2	2	2	2	2	2	2	2	2	2	2	2	2	2	2	2	2	2	2	2	2	2	2	2	2	2	2	2	0	2	2	2	2	2	2	0	2	2	2	2
scaffold185_1	442501	449500	7000	11	deletion	2	0	2	2	2	2	2	2	2	2	2	2	2	0	0	2	2	0	2	2	2	2	2	0	2	2	0	2	2	2	2	2	2	2	2	0	2	2	0	2	2	2	2	2
scaffold253_1	1695501	1706000	10500	32	deletion	2	2	0	0	2	2	0	2	2	2	0	0	0	2	0	0	0	0	2	2	0	0	2	2	2	2	2	2	2	0	0	2	0	2	2	0	0	0	0	2	2	2	0	0
scaffold253_1	582001	845500	263500	4	duplication	2	2	2	2	2	2	2	2	2	2	2	2	2	2	2	2	2	2	2	2	2	2	2	2	2	2	2	2	2	2	2	2	2	2	2	2	3	2	2	2	2	2	2	2
scaffold231_2	8501	16500	8000	79	deletion	0	0	0	0	0	0	0	0	0	0	0	0	0	0	0	0	0	0	0	0	0	0	0	0	0	0	0	0	0	0	0	0	0	0	0	0	0	0	0	0	0	0	0	0
scaffold231_2	683001	691000	8000	40	deletion	0	2	2	2	2	0	0	2	0	2	2	2	0	0	2	0	0	0	2	2	0	0	0	2	0	0	0	2	0	0	2	0	2	0	2	2	2	2	0	2	2	2	2	0
scaffold231_2	319001	326500	7500	23	deletion	2	2	2	2	2	0	2	2	2	2	2	0	0	0	0	0	2	2	0	2	2	0	2	2	2	2	2	2	2	0	0	2	2	0	2	2	0	0	0	0	2	2	2	0
scaffold231_2	1704501	1800000	95500	7	duplication	2	2	2	2	2	2	2	2	2	2	2	2	2	2	2	2	2	2	2	2	2	3	2	2	2	2	2	2	2	2	2	2	2	2	2	3	3	3	3	2	2	2	2	2
scaffold207_1	216501	226000	9500	39	deletion	0	0	2	0	2	0	0	0	0	0	2	2	2	0	2	2	2	2	2	2	2	2	0	2	2	0	0	0	2	2	0	2	2	2	2	0	2	0	0	0	0	0	2	2
scaffold207_3	630001	638000	8000	38	deletion	0	0	2	0	2	2	2	0	2	0	2	0	0	0	2	0	2	0	0	2	0	2	0	2	2	2	2	2	2	2	0	2	0	2	0	2	0	2	0	0	2	0	0	2
scaffold265_1	706501	716000	9500	79	deletion	0	0	0	0	0	0	0	0	0	0	0	0	0	0	0	0	0	0	0	0	0	0	0	0	0	0	0	0	0	0	0	0	0	0	0	0	0	0	0	0	0	0	0	0
scaffold274_1	1	26500	26500	22	deletion	0	2	2	2	2	2	2	2	2	2	2	2	2	2	2	2	2	2	2	2	0	1	2	2	2	2	2	2	2	2	2	0	1	2	0	0	2	2	2	0	2	2	0	2
scaffold157_1	194501	203000	8500	22	deletion	2	2	0	2	2	2	2	0	0	2	0	0	0	0	2	0	2	2	2	2	2	0	0	2	2	2	2	2	2	2	2	2	2	0	2	0	0	0	0	2	2	0	2	2
scaffold157_2	1458001	1465500	7500	23	deletion	2	2	0	0	2	2	2	2	0	2	0	0	0	0	2	2	2	2	2	2	2	0	0	2	2	2	2	2	2	2	0	2	2	2	2	0	2	0	0	2	0	0	0	2
scaffold282_1	56001	64500	8500	29	deletion	2	2	0	2	2	2	2	0	0	2	0	0	0	0	2	0	2	2	0	0	0	0	0	2	2	2	2	2	2	2	0	0	2	0	2	0	0	0	0	2	0	0	2	2
scaffold286_1	11501	19500	8000	79	deletion	0	0	0	0	0	0	0	0	0	0	0	0	0	0	0	0	0	0	0	0	0	0	0	0	0	0	0	0	0	0	0	0	0	0	0	0	0	0	0	0	0	0	0	0
scaffold255_1	189001	196500	7500	76	deletion	0	0	0	0	2	0	0	0	0	0	0	0	0	0	0	0	0	2	0	0	0	0	0	0	0	0	0	0	0	0	0	0	0	0	0	0	0	0	0	0	0	0	0	0
scaffold221_2	916001	933500	17500	7	deletion	2	2	1	2	2	2	2	2	2	2	2	2	2	2	2	2	2	2	2	2	2	2	2	2	2	2	2	2	2	2	2	1	2	2	2	2	2	1	2	0	2	2	2	2
scaffold277_1	1	9500	9500	24	deletion	2	2	0	2	2	2	2	0	0	2	0	0	0	2	2	2	2	2	2	2	2	2	2	0	2	2	2	0	2	2	2	2	2	2	2	2	2	2	2	2	0	2	2	0
scaffold294_1	1	9000	9000	77	duplication	4	4	4	4	4	4	4	4	4	4	4	4	4	4	5	4	5	4	4	4	4	4	5	4	4	4	4	4	4	5	4	5	5	4	4	2	4	4	4	5	5	4	4	3
scaffold294_1	262001	285000	23000	35	duplication	5	2	2	2	4	4	4	2	2	4	2	2	2	2	2	2	4	2	3	2	2	4	4	4	4	2	4	2	2	2	4	4	4	3	2	2	4	4	2	4	2	2	2	2
scaffold294_1	295501	320500	25000	40	duplication	5	2	4	2	5	5	2	2	2	4	2	4	2	2	2	2	6	5	2	2	2	2	5	5	2	5	5	5	2	5	5	6	2	5	2	4	5	2	2	5	5	5	2	2
scaffold292_1	1	557000	557000	6	duplication	2	2	2	2	2	2	2	2	2	2	2	2	2	2	2	2	2	2	2	2	2	2	2	2	2	2	2	2	2	2	2	2	2	2	2	3	3	3	3	2	2	2	2	2
scaffold297_1	76501	104000	27500	15	duplication	2	2	4	2	2	2	2	4	2	2	4	4	4	2	2	2	2	2	2	4	2	2	4	2	2	2	2	2	2	2	3	2	2	4	2	2	2	2	2	2	4	4	2	2
scaffold142_1	2702501	2716500	14000	79	deletion	0	0	0	0	0	0	0	1	0	0	0	0	0	0	0	0	0	0	0	0	0	0	0	0	0	0	0	0	0	0	0	0	0	0	0	0	0	0	0	0	0	0	0	0
scaffold142_1	3027501	3035000	7500	29	deletion	2	2	0	0	2	2	2	2	2	2	0	2	2	2	0	0	2	0	2	2	0	2	0	2	2	2	0	2	0	2	0	2	0	2	0	2	2	2	0	2	2	0	0	2
scaffold142_1	1349501	1358500	9000	7	deletion	2	2	2	2	2	2	2	2	2	2	2	2	2	2	2	2	2	2	2	2	2	2	0	2	2	2	2	2	2	0	2	0	2	2	2	0	2	0	2	2	2	2	2	2
scaffold176_1	4736001	4750000	14000	27	deletion	2	2	0	0	2	2	2	2	0	1	0	0	2	2	1	2	2	2	2	2	2	0	2	2	2	2	2	2	2	2	0	1	2	2	1	2	2	0	2	2	0	0	0	1
scaffold295_1	101501	113000	11500	5	deletion	2	2	2	2	2	2	2	0	0	2	2	2	2	2	2	2	2	2	2	2	2	2	2	2	2	2	2	2	2	2	2	2	2	2	2	2	0	2	2	2	0	0	2	2
scaffold208_1	608501	617000	8500	79	deletion	0	0	0	0	0	0	0	0	0	0	0	0	0	0	0	0	0	0	0	0	0	0	0	0	0	0	0	0	0	0	0	0	0	0	0	0	0	0	0	0	0	0	0	0
scaffold249_1	806001	816500	10500	69	deletion	0	0	0	0	0	0	0	2	0	0	0	0	0	0	0	0	0	0	2	0	2	0	0	2	0	0	2	0	0	0	0	0	0	0	0	0	0	0	0	0	0	2	0	0
scaffold249_1	776001	782500	6500	37	deletion	2	0	0	0	0	2	2	2	0	2	2	2	2	2	2	0	0	2	0	0	2	0	0	0	0	2	0	0	2	2	2	2	0	2	0	2	0	2	0	0	0	0	2	2
scaffold239_1	1806501	1815000	8500	79	deletion	0	0	0	0	0	0	0	0	0	0	0	0	0	0	0	0	0	0	0	0	0	0	0	0	0	0	0	0	0	0	0	0	0	0	0	0	0	0	0	0	0	0	0	0
scaffold296_1	49501	62500	13000	39	duplication	4	3	3	3	3	4	3	3	3	2	4	3	3	3	4	2	2	3	4	3	4	3	2	3	2	2	2	2	2	3	3	2	3	3	3	2	2	3	3	3	2	3	3	3
scaffold296_1	171501	183000	11500	31	deletion	2	0	0	0	2	0	0	2	2	2	0	2	0	2	2	2	0	0	2	2	0	0	2	2	2	2	1	2	0	2	2	0	0	0	0	0	0	2	0	0	2	2	0	2
scaffold296_1	64501	101500	37000	27	duplication	2	2	2	2	2	2	2	2	2	2	3	2	2	2	2	2	2	2	2	2	2	2	3	2	2	2	2	3	3	2	2	2	2	2	2	2	3	2	2	2	3	2	2	2
scaffold304_1	417501	501500	84000	6	duplication	2	2	2	2	2	2	2	2	2	2	2	2	2	2	2	2	2	2	2	2	2	2	2	2	2	2	3	2	2	2	2	2	2	2	2	2	3	2	2	2	2	2	2	2
scaffold304_1	1	197000	197000	9	duplication	2	2	2	2	2	2	2	2	2	2	2	2	2	2	2	2	2	2	2	2	2	2	2	2	2	2	2	2	2	2	3	2	3	2	3	2	4	2	2	2	2	2	2	2
scaffold306_1	792001	802000	10000	79	deletion	0	0	0	0	0	0	0	0	0	0	0	0	0	0	0	0	0	0	0	0	0	0	0	0	0	0	0	0	0	0	0	0	0	0	0	0	0	0	0	0	0	0	0	0
scaffold318_1	306001	314500	8500	69	deletion	2	0	0	0	0	2	0	0	0	0	2	0	0	2	2	0	2	2	0	0	0	0	0	0	0	0	0	0	0	0	0	0	0	0	0	0	0	0	0	2	0	0	0	0
scaffold252_1	1844501	1880500	36000	79	combination	0	0	0	0	0	0	0	0	0	0	0	0	0	0	0	0	0	0	0	0	0	0	0	0	0	0	0	0	0	0	0	0	0	0	0	0	0	0	0	0	0	0	0	0
scaffold252_1	2989501	3066000	76500	11	combination	2	2	2	2	2	2	2	2	0	2	2	2	2	2	2	2	2	2	2	2	2	3	2	2	2	2	2	2	2	2	2	2	2	2	2	3	3	3	2	2	2	0	2	2
scaffold252_1	2879501	2986000	106500	7	duplication	2	2	2	2	2	2	2	2	2	3	2	2	2	2	2	2	2	2	2	2	2	3	2	2	2	2	2	2	2	2	2	2	2	2	2	3	2	3	2	2	2	2	2	3
scaffold252_1	1417501	1623500	206000	8	duplication	2	2	2	2	2	2	2	2	2	2	2	2	2	2	2	2	2	2	2	2	2	3	2	2	2	2	2	2	2	2	2	2	2	2	2	3	3	3	3	2	2	2	2	3
scaffold252_1	2723501	2848500	125000	4	duplication	2	2	2	2	2	2	2	2	2	2	2	2	2	2	2	2	2	2	2	2	2	3	2	2	2	2	2	2	2	2	2	2	2	2	2	2	2	2	4	2	2	2	2	3
scaffold248_1	12001	19000	7000	22	deletion	2	2	2	2	2	2	2	0	0	2	2	2	2	2	0	2	2	2	2	2	2	2	0	2	0	2	2	2	2	0	2	2	2	0	2	0	0	0	2	2	0	2	2	2
scaffold288_1	621501	634000	12500	29	deletion	2	2	0	2	2	2	2	0	0	2	0	0	0	0	2	0	2	2	0	0	0	0	0	2	2	2	2	2	2	2	0	0	2	0	2	0	0	0	0	2	0	0	2	2
scaffold328_1	1	32500	32500	79	combination	0	0	4	4	0	4	0	5	5	0	5	4	0	0	5	0	0	3	0	0	0	0	0	4	4	0	4	0	5	0	4	4	0	0	0	0	3	0	3	0	4	0	4	0
scaffold316_1	162001	174500	12500	26	deletion	2	2	2	2	2	2	2	0	0	2	2	2	2	2	2	2	2	2	2	2	2	2	2	0	0	0	0	0	2	2	2	2	2	2	2	2	2	2	2	2	0	0	2	2
scaffold316_1	146001	150000	4000	6	duplication	2	2	2	2	2	2	2	2	27	2	2	2	2	2	2	2	2	2	42	2	2	2	2	2	2	2	20	2	2	2	2	2	2	2	2	2	2	2	2	2	23	2	2	2
scaffold234_1	367001	377000	10000	78	deletion	0	0	0	0	0	0	0	0	0	0	0	0	0	0	0	0	0	0	0	0	0	0	0	0	0	0	0	0	0	0	0	0	0	0	0	0	0	0	0	0	0	0	0	0
scaffold234_1	2331501	2340000	8500	65	deletion	0	0	0	0	2	0	0	0	0	0	0	0	0	0	2	2	0	0	0	0	0	2	0	0	0	0	0	0	0	2	0	0	0	0	0	0	0	0	0	2	0	2	0	0
scaffold259_1	48501	58500	10000	9	deletion	2	2	2	2	2	2	2	0	2	2	2	2	2	2	2	2	2	2	2	2	2	2	2	2	2	2	2	2	2	2	2	2	2	2	2	2	2	2	2	2	2	0	2	2
scaffold251_1	1481501	1500000	18500	16	deletion	0	2	0	2	2	2	2	2	2	2	2	2	0	0	2	2	2	2	2	2	1	2	2	0	2	2	1	0	2	2	0	2	2	2	2	2	1	2	2	2	2	1	2	2
scaffold251_1	1888501	1898500	10000	77	deletion	0	0	0	0	0	0	0	0	0	0	0	0	0	0	0	0	0	0	0	0	0	0	0	0	0	0	0	0	0	0	0	0	0	0	2	0	0	0	0	0	2	0	0	0
scaffold332_1	187001	420500	233500	4	combination	2	2	2	2	2	2	2	2	2	2	2	3	2	2	2	2	2	2	2	2	2	2	2	2	2	2	2	2	2	2	2	2	3	2	2	2	2	3	2	2	2	2	2	2
scaffold279_1	3058501	3068500	10000	79	deletion	0	0	0	0	0	0	0	0	0	0	0	0	0	0	0	0	0	0	0	0	0	0	0	0	0	0	0	0	0	0	0	0	0	0	0	0	0	0	0	0	0	0	0	0
scaffold279_1	1796001	1902500	106500	20	combination	2	2	2	2	2	2	0	2	2	0	2	2	2	2	2	2	2	2	2	2	2	2	2	2	2	1	2	2	2	2	2	2	2	2	2	3	2	2	2	0	1	0	2	2
scaffold279_1	793501	1299000	505500	7	duplication	2	2	2	2	2	2	2	2	2	2	2	2	2	2	2	2	2	2	2	2	2	3	2	2	2	2	2	2	2	2	2	2	2	2	2	3	2	3	2	2	2	2	2	3
scaffold279_1	2223501	2541000	317500	4	duplication	2	2	2	2	2	2	2	2	2	2	2	2	2	2	2	2	2	2	2	2	2	2	2	2	2	2	2	2	2	2	2	2	2	2	2	2	3	3	2	2	2	2	2	2
scaffold266_1	1166501	1174500	8000	79	deletion	0	0	0	0	0	0	0	0	0	0	0	0	0	0	0	0	0	0	0	0	0	0	0	0	0	0	0	0	0	0	0	0	0	0	0	0	0	0	0	0	0	0	0	0
scaffold266_1	1	110500	110500	7	combination	2	2	2	2	2	2	2	2	2	2	2	2	2	2	2	2	2	2	2	2	2	2	2	2	2	2	0	2	2	2	2	2	2	2	2	3	2	2	2	2	2	2	2	2
scaffold291_1	905001	912500	7500	25	deletion	2	2	0	2	2	2	2	2	2	2	0	0	0	0	2	0	2	2	0	0	0	0	0	2	2	2	2	2	2	2	0	0	2	0	2	0	0	0	0	2	2	0	2	2
scaffold291_1	1571001	1582000	11000	13	deletion	2	2	0	2	2	2	2	2	0	2	0	0	2	2	2	2	2	2	2	2	2	2	2	2	2	2	2	2	2	2	2	2	2	1	2	2	0	2	0	2	0	0	2	2
scaffold272_1	239501	254500	15000	70	deletion	0	0	0	0	0	0	0	0	0	0	0	0	2	0	0	0	0	2	2	0	0	0	0	0	0	0	0	0	0	0	0	0	0	0	2	1	0	0	0	0	1	0	0	0
scaffold272_1	769001	776000	7000	7	deletion	0	2	2	2	2	2	2	2	2	2	2	2	2	2	2	2	2	2	2	2	2	2	2	0	0	2	2	0	2	2	2	2	2	2	2	2	2	2	2	2	2	2	2	2
scaffold310_1	384001	398000	14000	79	deletion	0	0	0	0	0	0	0	0	0	0	0	0	0	0	0	0	0	0	0	0	0	0	0	0	0	0	0	0	0	0	0	0	0	0	0	1	0	0	0	0	0	0	0	0
scaffold322_1	475501	482000	6500	17	deletion	2	2	2	0	2	2	2	2	2	2	2	2	2	2	0	2	2	0	0	2	2	2	2	0	0	0	2	2	2	2	0	2	0	2	0	2	2	2	2	2	2	0	0	2
scaffold223_1	2440001	2448000	8000	79	deletion	0	0	0	0	0	0	0	0	0	0	0	0	0	0	0	0	0	0	0	0	0	0	0	0	0	0	0	0	0	0	0	0	0	0	0	0	0	0	0	0	0	0	0	0
scaffold223_1	3176001	3188000	12000	79	deletion	0	0	0	0	0	0	0	0	0	0	0	0	0	0	0	0	0	0	0	0	0	0	0	0	0	0	0	0	0	0	0	0	0	0	0	0	0	0	0	0	0	0	0	0
scaffold348_1	180501	215000	34500	8	duplication	2	2	2	2	2	2	2	2	2	2	2	3	2	2	2	2	2	2	2	2	2	3	2	2	2	2	2	2	2	2	2	2	3	2	3	3	2	2	2	2	2	2	2	3
scaffold348_1	1	176500	176500	8	duplication	2	2	2	2	2	2	2	2	2	2	2	2	2	2	2	2	2	2	2	2	2	3	2	2	2	2	2	2	2	2	3	2	3	2	3	3	3	3	2	2	2	2	2	2
scaffold250_1	1899501	1909500	10000	62	deletion	0	2	0	2	0	2	2	2	0	0	0	0	0	0	2	0	2	2	0	0	0	0	0	0	0	0	0	0	0	2	0	0	2	0	2	2	0	0	0	0	0	0	0	0
scaffold276_1	926001	932500	6500	78	deletion	0	0	0	0	0	0	0	0	0	0	0	0	0	0	0	0	0	0	0	0	0	0	0	0	0	0	0	0	0	0	0	0	0	0	0	0	2	0	0	0	0	0	0	0
scaffold276_1	2810501	2832000	21500	43	combination	6	6	5	2	5	2	2	2	6	2	5	2	7	2	2	6	4	5	2	2	2	2	8	5	6	2	2	6	6	2	6	2	2	2	6	2	6	2	4	6	6	2	5	5
scaffold276_1	497501	515500	18000	27	deletion	2	0	2	0	2	2	2	2	2	2	0	1	2	2	2	2	2	2	2	0	0	0	2	0	0	0	2	2	2	2	2	2	2	2	0	2	2	0	0	2	0	0	2	2
scaffold276_1	2501	196500	194000	10	duplication	2	2	2	2	2	2	2	2	2	2	2	3	2	2	2	2	2	2	2	2	2	2	2	2	2	2	3	2	2	2	2	2	2	2	2	3	3	3	3	2	2	2	2	2
scaffold338_1	490001	496500	6500	5	deletion	2	2	2	2	2	2	2	2	2	2	2	2	2	2	2	2	2	2	2	2	2	2	2	2	2	2	2	2	2	2	2	2	0	2	2	2	2	2	2	2	0	2	2	2
scaffold337_1	48501	56500	8000	78	deletion	0	0	0	0	0	0	0	0	0	0	0	0	0	0	0	0	0	0	0	0	0	0	0	0	0	0	0	0	0	0	0	0	0	2	0	0	0	0	0	0	0	0	0	0
scaffold285_1	1755001	1771500	16500	20	deletion	2	2	2	1	2	0	1	2	2	2	2	2	2	2	2	2	2	2	2	2	2	2	1	2	0	0	2	2	2	2	2	2	0	2	2	2	0	1	2	2	2	0	2	2
scaffold275_3	97501	103500	6000	39	deletion	0	2	2	2	2	0	2	0	0	0	2	2	2	2	2	2	0	2	2	0	2	2	2	0	0	0	0	0	2	0	2	2	2	2	2	0	2	0	2	2	0	0	2	2
scaffold311_1	960501	967000	6500	25	deletion	2	2	2	2	2	2	2	0	0	2	2	2	2	2	2	2	2	2	2	2	2	2	2	0	0	0	0	0	2	2	2	2	2	2	2	2	2	2	2	2	0	0	2	2
scaffold311_1	1219001	1228500	9500	11	deletion	2	2	2	2	2	2	2	2	2	2	2	2	2	2	2	2	2	2	2	2	2	2	2	0	2	2	2	0	2	2	2	2	2	2	2	2	2	2	2	2	2	2	2	2
scaffold355_1	361501	368000	6500	4	deletion	2	2	2	2	2	2	2	2	2	2	2	2	2	2	2	2	2	2	2	2	2	2	2	2	2	2	2	2	2	2	2	2	0	2	2	2	2	2	2	2	2	2	2	2
scaffold182_1	102501	111000	8500	30	deletion	0	2	0	2	2	2	0	0	2	2	2	0	2	2	0	2	2	2	2	2	2	2	0	0	0	0	0	2	2	2	2	0	2	2	2	0	2	2	2	2	0	2	0	0
scaffold182_1	119501	129500	10000	65	deletion	0	0	0	2	0	0	0	0	0	2	0	0	0	0	0	0	0	0	2	0	0	0	0	0	2	0	0	0	0	0	0	0	0	0	0	0	0	0	1	0	2	0	0	0
scaffold182_1	332001	344000	12000	53	deletion	0	2	0	0	2	2	2	2	0	2	2	0	0	0	0	0	0	0	2	2	0	2	2	0	0	0	0	0	0	0	2	0	0	2	0	2	0	0	0	0	2	2	0	2
scaffold182_1	1381001	1389000	8000	78	deletion	0	0	0	0	0	0	0	0	2	0	0	0	0	0	0	0	0	0	0	0	0	0	0	0	0	0	0	0	0	0	0	0	0	0	0	0	0	0	0	0	0	0	0	0
scaffold182_1	2035001	2046000	11000	79	deletion	0	0	0	0	0	0	0	0	0	0	0	0	0	0	0	0	0	0	0	0	0	0	0	0	0	0	0	0	0	0	0	0	0	0	0	0	0	0	0	0	0	0	0	0
scaffold182_1	2655501	2772000	116500	72	combination	0	0	0	0	0	0	0	0	0	0	0	0	0	0	0	0	0	0	0	0	0	2	0	0	0	2	0	0	0	0	0	0	0	0	0	0	0	0	0	0	2	0	0	3
scaffold363_1	39001	50500	11500	10	duplication	2	4	2	2	2	2	2	2	2	2	2	4	2	2	2	2	2	2	2	2	2	2	2	2	2	2	2	2	2	2	4	4	2	2	2	2	5	4	4	2	2	2	2	2
scaffold269_2	1428001	1434000	6000	5	duplication	8	2	2	2	2	2	2	2	2	2	2	2	2	2	2	2	2	2	2	2	2	2	2	2	2	2	2	9	2	2	2	2	2	2	2	2	2	2	2	2	2	2	2	2
scaffold333_1	1	145000	145000	5	duplication	2	2	4	2	2	2	2	2	4	2	2	4	2	2	2	2	2	2	2	2	2	2	2	2	2	2	2	2	2	2	2	2	2	2	2	2	2	2	2	2	2	2	2	2
scaffold314_1	1770501	1784500	14000	79	deletion	0	0	0	0	0	0	0	0	0	0	0	0	0	0	0	0	0	0	0	0	0	0	0	0	0	0	1	0	0	0	0	0	0	0	0	0	0	0	0	0	0	0	0	0
scaffold323_1	1074001	1087500	13500	73	deletion	0	0	0	0	0	0	0	0	0	0	0	0	0	0	0	0	2	2	0	0	0	0	0	0	0	0	0	0	0	0	0	0	0	2	0	0	0	0	0	0	0	0	0	2
scaffold331_1	911501	919000	7500	29	deletion	2	2	0	2	2	2	2	0	0	2	0	0	0	0	2	0	2	2	0	0	0	0	0	2	2	2	2	2	2	2	0	0	2	0	2	0	0	0	0	2	0	0	2	2
scaffold362_1	170001	177500	7500	4	deletion	2	2	2	2	2	2	2	2	2	2	2	2	2	2	2	2	2	2	2	2	2	2	2	2	2	2	2	2	2	2	2	2	2	2	2	2	2	2	2	2	2	2	2	2
scaffold290_1	1748501	1758000	9500	75	deletion	0	0	0	0	0	0	0	0	0	0	0	0	0	0	0	0	0	0	0	0	0	0	0	0	0	0	0	0	2	0	0	0	0	0	0	0	0	0	0	0	0	0	0	0
scaffold290_1	2465501	2473000	7500	56	deletion	0	0	0	2	0	0	0	0	0	2	2	0	2	0	2	0	0	2	0	2	0	0	0	2	0	0	0	0	0	0	0	0	2	2	0	0	0	0	2	2	0	0	2	2
scaffold325_1	435001	441500	6500	13	deletion	2	2	2	2	2	2	2	2	2	2	0	2	0	0	2	2	2	2	2	2	2	0	0	2	2	2	2	2	2	2	0	2	2	2	2	0	2	0	0	2	2	2	2	2
scaffold317_1	1005001	1013500	8500	78	deletion	0	0	0	0	0	0	0	0	0	0	0	0	0	2	0	0	0	0	0	0	0	0	0	0	0	0	0	0	0	0	0	0	0	0	0	0	0	0	0	0	0	0	0	0
scaffold317_1	1591001	1602000	11000	79	deletion	0	0	0	0	0	0	0	0	0	0	0	0	0	0	0	0	0	0	0	0	0	0	0	0	0	0	0	0	0	0	0	0	0	0	0	0	0	0	0	0	0	0	0	0
scaffold308_1	672501	1423000	750500	9	duplication	2	2	2	2	2	2	2	2	2	2	2	3	2	2	2	2	2	2	2	2	2	3	2	2	2	2	2	2	2	2	2	2	2	2	2	3	3	3	2	2	2	2	2	3
scaffold308_1	1	61500	61500	13	combination	2	2	2	2	2	2	2	2	2	2	2	2	2	2	2	2	0	2	2	2	2	0	2	2	2	2	2	2	2	2	2	2	2	2	2	2	2	3	0	2	2	2	2	2
scaffold308_1	2956001	3263500	307500	7	duplication	2	2	2	2	2	2	2	2	2	2	2	2	2	2	2	2	2	2	2	2	2	3	2	2	2	2	2	2	2	2	3	2	3	2	2	3	3	3	2	2	2	2	2	2
scaffold385_1	51001	155000	104000	6	duplication	2	2	2	2	2	2	2	2	2	2	2	2	2	2	2	2	2	2	2	2	3	2	2	2	2	2	2	2	2	2	2	2	2	2	2	3	3	2	2	2	2	2	2	2
scaffold385_1	1	51000	51000	5	combination	2	2	2	2	2	2	2	2	2	2	2	2	2	2	2	2	2	2	2	2	2	0	2	2	2	2	2	2	2	2	2	2	2	2	2	2	3	3	2	2	2	2	2	2
scaffold281_1	670001	729500	59500	4	duplication	2	2	2	2	2	2	2	2	2	2	2	3	2	2	2	2	2	2	2	2	2	2	2	2	2	2	2	2	2	2	2	2	2	2	2	3	3	2	2	2	2	2	2	2
scaffold281_1	1457001	1588000	131000	4	duplication	2	2	2	2	2	2	2	2	2	2	2	2	2	2	2	2	2	2	2	2	2	3	2	2	2	2	2	2	2	2	3	2	2	2	2	3	2	2	2	2	2	2	2	2
scaffold281_1	857501	1029500	172000	4	duplication	2	2	2	2	2	2	2	2	2	2	2	2	2	2	2	2	2	2	2	2	2	2	2	2	2	2	3	2	2	2	2	2	2	2	2	3	3	2	2	2	2	2	2	2
scaffold281_2	173001	293000	120000	5	duplication	2	2	2	2	2	2	2	2	2	2	2	2	2	2	2	2	2	2	2	2	2	3	2	2	2	2	2	2	2	2	2	2	2	2	2	2	3	2	2	2	2	2	2	2
scaffold281_2	294001	525000	231000	6	duplication	2	2	2	2	2	2	2	2	2	2	2	2	2	2	2	2	2	2	2	2	2	3	2	2	2	2	2	2	2	2	3	2	3	2	2	3	2	3	2	2	2	2	2	2
scaffold281_3	1	459000	459000	75	combination	0	0	0	0	0	0	0	0	0	0	0	3	0	0	0	0	0	0	0	0	0	0	0	0	0	0	0	0	0	0	0	0	0	0	0	0	0	3	3	0	0	0	0	0
scaffold305_1	948001	954500	6500	52	deletion	0	0	0	0	0	2	0	2	2	0	0	0	0	0	0	0	0	2	0	0	0	0	0	2	2	0	2	2	0	0	0	0	0	0	0	0	0	0	0	0	2	2	0	0
scaffold305_1	1031501	1042500	11000	75	deletion	0	0	0	0	0	0	0	2	0	0	0	0	0	0	0	0	0	0	0	0	0	0	0	0	0	0	0	0	2	0	1	0	0	0	0	0	0	0	0	0	2	0	0	0
scaffold347_1	1359501	1372500	13000	78	deletion	0	0	0	0	0	0	0	2	0	0	0	0	0	0	0	0	0	0	0	0	0	0	0	0	0	0	0	0	0	0	0	0	0	0	0	0	0	0	0	0	0	0	0	0
scaffold358_1	77501	84000	6500	23	deletion	2	2	2	2	2	2	2	0	0	2	0	0	0	0	2	0	2	2	2	2	0	0	0	2	2	2	2	2	2	2	0	2	2	2	2	0	0	0	0	2	0	2	2	2
scaffold358_1	395001	409000	14000	4	deletion	2	2	2	2	2	2	2	2	2	2	2	2	2	2	2	2	2	2	2	2	2	2	2	2	2	2	2	2	1	2	2	2	2	2	2	2	2	2	0	2	2	2	2	2
scaffold324_1	839001	845000	6000	10	deletion	2	2	2	2	2	2	2	2	2	2	2	2	2	2	2	2	2	2	2	2	2	2	2	2	0	0	2	2	2	2	2	2	2	2	2	2	2	2	2	2	2	2	2	2
scaffold324_1	579501	587500	8000	8	deletion	2	2	2	2	2	2	2	2	2	2	2	2	2	2	2	2	2	2	2	2	2	2	2	2	2	2	0	2	2	2	0	2	2	2	2	0	2	0	0	2	2	0	2	2
scaffold357_1	1	83000	83000	4	duplication	2	2	2	2	2	2	2	2	2	2	2	2	2	2	2	2	2	2	2	2	2	3	2	2	2	2	2	2	2	2	2	2	2	2	3	3	2	2	2	2	2	2	2	2
scaffold357_1	499501	632500	133000	9	duplication	2	2	2	2	2	2	2	2	2	2	2	2	2	2	2	2	2	2	2	2	2	3	2	2	2	2	2	2	2	2	2	2	3	2	2	3	3	3	2	2	2	2	2	3
scaffold357_2	607501	624000	16500	64	deletion	0	2	1	0	1	2	0	0	0	0	0	0	0	0	0	0	0	0	0	0	0	2	0	2	0	0	0	0	0	0	0	0	0	0	0	0	0	0	0	0	0	0	1	0
scaffold357_2	785001	795000	10000	22	deletion	2	2	2	2	2	2	2	0	2	2	2	2	2	2	2	0	2	2	2	2	2	2	2	2	2	2	0	0	2	2	2	2	2	0	0	2	2	2	2	2	2	2	2	0
scaffold357_2	1	127000	127000	4	duplication	2	2	2	2	2	2	2	2	2	2	2	2	2	2	2	2	2	2	2	2	2	3	2	2	2	2	2	2	2	2	2	2	2	2	2	3	2	3	2	2	2	2	2	2
scaffold357_2	131001	466500	335500	6	duplication	2	2	2	2	2	2	2	2	2	2	2	2	2	2	2	2	2	2	2	2	2	3	2	2	2	2	2	2	2	2	2	2	2	2	2	3	2	2	3	2	2	2	2	3
scaffold357_2	858501	1017500	159000	4	duplication	2	2	2	2	2	2	2	2	2	2	2	2	2	2	2	2	2	2	2	2	2	3	2	2	2	2	2	2	2	2	2	2	3	2	2	2	2	2	2	2	2	2	2	2
scaffold330_1	1049501	1059000	9500	5	deletion	2	2	0	2	2	2	2	2	0	2	2	2	2	2	2	2	2	2	0	2	2	2	2	2	0	2	2	2	2	1	2	2	2	2	2	2	2	2	2	2	2	2	2	2
scaffold330_1	1440501	1452000	11500	10	deletion	2	2	2	2	2	2	2	2	2	2	2	2	2	2	2	2	2	2	2	2	2	1	2	2	2	2	2	2	2	2	2	2	2	2	1	0	2	1	2	0	2	2	2	2
scaffold396_1	16501	35500	19000	14	duplication	2	2	2	2	2	2	2	2	3	2	2	2	2	2	2	2	2	2	2	2	3	2	3	2	2	3	3	2	2	2	4	2	2	2	2	2	2	3	3	3	2	2	2	2
scaffold396_1	1	13500	13500	8	deletion	2	2	2	2	2	2	2	2	2	2	2	2	0	2	2	2	2	2	1	0	0	2	2	2	2	2	2	2	2	2	2	2	2	2	2	2	2	2	0	2	2	2	2	2
scaffold396_1	55001	103500	48500	6	duplication	2	2	2	2	2	2	2	2	2	2	2	2	2	2	2	2	2	2	2	2	2	2	2	2	2	2	2	2	2	2	3	2	2	2	2	2	2	2	2	2	2	2	2	2
scaffold390_1	228501	241000	12500	30	deletion	2	2	0	2	2	2	2	0	0	2	0	0	0	0	2	0	2	2	0	0	0	0	0	2	2	2	2	2	2	2	0	0	2	0	2	0	0	0	0	2	0	0	2	2
scaffold390_1	22001	96000	74000	15	duplication	2	2	2	2	2	2	2	3	2	2	3	3	3	2	2	2	2	2	2	2	2	2	2	2	2	2	2	2	2	2	2	2	2	3	2	2	2	3	2	2	2	2	2	2
scaffold380_1	380001	387000	7000	78	deletion	0	0	0	0	0	0	0	0	0	0	0	0	0	0	0	0	0	0	0	0	0	0	0	0	0	0	0	0	0	0	0	0	0	2	0	0	0	0	0	0	0	0	0	0
scaffold380_1	509001	532000	23000	25	deletion	0	0	0	0	0	0	1	0	2	0	0	0	0	0	0	2	0	2	0	2	2	2	2	2	2	2	2	2	2	2	2	0	2	2	2	2	2	0	2	2	2	2	2	0
scaffold380_1	237501	244000	6500	10	deletion	2	2	2	2	2	2	2	2	0	2	2	2	2	2	2	2	2	2	2	2	2	2	2	2	2	2	0	2	2	2	2	2	0	2	2	2	2	2	2	2	0	2	2	2
scaffold380_1	524501	536500	12000	61	deletion	2	2	2	2	2	2	2	2	2	2	2	2	2	0	0	0	2	0	0	2	0	0	0	0	0	0	2	1	0	0	0	0	0	0	0	0	0	2	0	0	0	0	0	0
scaffold313_1	477501	486500	9000	47	deletion	0	0	0	0	0	0	0	2	2	0	0	0	0	0	0	0	0	2	0	2	2	0	0	0	2	2	2	2	2	2	0	2	0	2	0	0	2	0	0	0	2	2	0	0
scaffold313_1	662501	670000	7500	28	deletion	2	2	2	2	2	2	2	0	0	0	2	2	2	2	2	2	2	2	2	2	2	2	2	0	0	0	0	0	2	2	2	2	2	2	2	2	2	0	0	2	0	2	2	2
scaffold309_1	661501	675000	13500	55	deletion	2	0	0	0	0	0	2	2	0	0	1	0	0	1	0	2	0	2	0	0	0	2	0	0	0	0	0	0	0	0	0	2	0	1	0	2	0	2	0	2	2	0	2	2
scaffold309_1	2142001	2149000	7000	68	deletion	2	0	0	0	0	0	0	0	0	0	2	0	0	0	0	2	0	0	0	0	0	0	0	0	0	0	0	0	0	0	2	0	0	2	0	2	2	0	0	0	0	0	0	0
scaffold378_1	81001	88500	7500	5	deletion	0	2	2	2	2	2	2	2	2	2	2	2	2	0	2	2	2	0	2	2	2	2	2	2	2	2	2	2	2	2	2	2	2	2	2	2	2	2	2	2	0	2	2	2
scaffold378_1	163501	173000	9500	34	deletion	0	0	0	2	2	0	2	0	2	0	2	0	0	0	2	2	2	2	2	2	0	2	2	0	2	0	2	0	2	2	0	2	2	2	0	2	2	0	2	0	0	2	2	2
scaffold352_1	1010501	1018000	7500	77	deletion	0	0	0	0	0	0	0	0	0	0	0	0	0	0	0	0	0	0	0	0	0	0	0	0	0	0	0	0	0	0	0	0	0	0	0	0	0	0	0	0	0	2	0	0
scaffold352_1	1109001	1117500	8500	52	deletion	0	0	1	0	0	0	2	0	2	0	0	0	0	0	0	2	2	2	0	0	0	1	0	0	0	2	2	0	0	0	0	2	0	2	0	0	0	0	0	2	2	2	0	0
scaffold327_1	825501	833500	8000	22	deletion	2	2	0	2	2	2	2	0	0	2	0	0	0	2	2	0	2	2	0	2	0	0	0	2	2	2	2	2	2	2	0	2	2	2	2	0	0	0	0	2	0	0	2	2
scaffold327_1	101001	110000	9000	20	deletion	2	2	2	2	2	2	2	0	0	2	2	0	2	0	2	0	2	2	0	0	2	0	0	2	2	2	2	2	2	2	0	2	2	2	2	0	0	0	0	2	0	0	2	2
scaffold371_1	213501	242000	28500	18	duplication	2	2	3	2	2	4	2	2	2	2	2	2	2	2	2	2	2	2	2	2	2	2	2	4	5	2	2	2	4	3	2	2	4	2	2	2	2	2	3	2	2	2	2	3
scaffold371_2	212501	226000	13500	79	deletion	0	0	0	0	0	0	0	0	0	0	0	0	0	0	0	0	0	0	0	0	0	0	0	0	0	0	0	0	0	0	0	0	0	0	0	0	0	0	0	0	0	0	0	0
scaffold371_2	337501	346000	8500	7	deletion	2	2	2	2	2	0	2	2	2	2	2	2	2	2	2	2	2	2	2	2	2	2	2	2	2	2	2	2	2	2	2	2	2	2	2	2	2	2	2	2	0	0	2	2
scaffold371_2	274501	329000	54500	4	duplication	2	2	2	2	2	2	2	2	2	2	2	3	2	2	2	2	2	2	2	2	2	2	2	2	2	2	2	2	2	2	2	2	2	2	2	3	2	2	3	2	2	2	2	2
scaffold371_2	67501	75000	7500	16	deletion	2	2	2	2	2	2	2	2	2	2	2	2	2	2	2	2	0	2	2	2	0	2	2	2	2	0	2	2	2	2	2	0	2	2	2	2	2	2	0	2	2	0	2	2
scaffold371_2	1	57000	57000	5	duplication	2	2	2	2	2	2	2	2	2	2	2	2	2	2	2	2	2	2	2	2	2	3	2	2	2	2	2	2	2	2	2	2	3	2	2	3	2	3	2	2	2	2	2	2
scaffold371_2	1313001	1488000	175000	6	duplication	2	2	2	2	2	2	2	2	2	2	2	2	2	2	2	2	2	2	2	2	2	3	2	2	2	2	2	2	2	2	2	2	2	2	2	3	3	3	2	2	2	2	2	2
scaffold411_1	1	27500	27500	45	duplication	2	4	2	4	4	4	4	2	3	4	2	2	4	2	4	4	2	4	4	4	4	2	2	4	2	4	5	5	2	2	2	4	5	2	2	4	4	2	2	4	2	4	4	4
scaffold373_1	406001	418500	12500	57	deletion	1	0	1	2	2	2	0	0	0	1	1	1	0	0	2	2	2	2	0	0	2	0	1	0	1	0	2	0	0	0	2	0	0	1	1	1	0	0	0	0	0	2	0	0
scaffold377_1	1	14500	14500	11	deletion	2	2	2	2	2	2	2	0	2	2	2	2	2	2	2	2	2	2	2	2	2	2	1	2	2	2	0	2	2	2	2	2	2	2	2	2	2	2	2	0	2	2	1	2
scaffold398_1	276001	285500	9500	76	deletion	0	0	0	2	0	0	0	1	0	0	0	0	0	0	0	0	0	0	0	0	0	0	0	0	0	0	0	0	0	0	0	0	0	0	0	0	0	0	0	0	0	0	0	0
scaffold213_1	2715001	2739000	24000	70	deletion	0	0	0	0	0	0	0	2	0	0	0	0	0	0	0	0	0	0	0	0	0	0	0	0	1	0	2	2	0	0	0	0	0	0	0	0	0	0	2	0	0	0	0	0
scaffold213_1	4518001	4527000	9000	79	deletion	0	0	0	0	0	0	0	0	0	0	0	0	0	0	0	0	0	0	0	0	0	0	0	0	0	0	0	0	0	0	0	0	0	0	0	0	0	0	0	0	0	0	0	0
scaffold213_1	5646001	5654500	8500	48	deletion	2	0	0	0	0	0	2	0	0	2	2	0	2	2	0	0	2	2	2	0	0	0	2	2	0	2	0	0	2	2	0	2	0	0	2	2	0	0	0	0	0	0	2	2
scaffold360_1	1534001	1545000	11000	62	deletion	0	0	0	2	0	0	0	0	0	0	0	0	0	0	2	2	2	2	0	0	2	0	0	2	0	0	0	0	0	0	0	0	0	2	2	0	0	0	0	2	0	0	2	2
scaffold360_1	2301501	2308000	6500	79	deletion	0	0	0	0	0	0	0	0	0	0	0	0	0	0	0	0	0	0	0	0	0	0	0	0	0	0	0	0	0	0	0	0	0	0	0	0	0	0	0	0	0	0	0	0
scaffold381_1	6001	143000	137000	5	duplication	2	2	2	2	2	2	2	2	2	2	2	2	2	2	2	2	2	2	2	2	2	2	2	2	2	2	3	2	2	2	2	2	2	2	2	3	2	3	2	2	2	2	2	2
scaffold350_1	470001	514500	44500	78	deletion	0	0	0	0	0	0	0	0	0	0	0	0	0	2	0	0	0	0	0	0	0	0	0	0	0	0	0	0	0	0	0	0	0	0	0	0	0	0	0	0	0	0	0	0
scaffold350_1	1455001	1467500	12500	70	deletion	0	0	0	0	0	0	0	0	1	0	0	0	0	0	0	2	2	0	0	2	0	0	0	0	0	0	2	0	0	2	0	0	0	0	0	0	0	0	0	0	0	0	0	0
scaffold382_1	258501	265000	6500	71	deletion	0	2	0	0	0	0	0	0	0	0	0	0	0	0	0	0	0	0	0	2	0	0	0	0	0	0	0	0	0	0	0	0	0	0	0	0	0	0	0	0	2	0	2	0
scaffold421_1	1	181000	181000	26	combination	2	2	3	1	2	2	2	0	0	1	2	2	2	2	2	2	2	2	2	2	2	2	2	2	2	2	0	2	2	1	0	3	2	2	2	2	2	2	1	1	2	2	2	2
scaffold408_1	22501	30000	7500	12	deletion	2	2	2	2	2	0	2	2	0	2	2	2	2	2	2	2	2	2	2	0	2	2	2	2	2	0	0	0	2	2	2	2	2	2	2	2	2	2	0	2	2	2	2	2
scaffold370_1	217501	228500	11000	4	deletion	2	2	0	2	2	2	2	2	2	2	0	2	2	2	2	1	2	2	2	2	2	2	2	2	2	2	2	2	2	2	2	2	2	0	2	2	2	2	2	2	2	2	2	2
scaffold370_1	747501	758500	11000	29	deletion	2	2	0	2	2	2	2	0	0	2	0	0	0	0	2	0	2	2	0	0	0	0	0	2	2	2	2	2	2	2	0	0	2	0	2	0	0	0	0	2	0	0	2	2
scaffold370_1	794501	801000	6500	21	deletion	2	2	0	2	2	2	2	0	2	2	0	0	0	0	2	2	2	2	0	2	2	0	2	2	2	2	2	2	2	2	0	0	2	0	2	0	0	0	0	2	2	0	2	2
scaffold370_1	813501	824000	10500	24	deletion	2	2	0	2	2	2	2	0	0	2	0	0	0	0	2	0	2	2	0	2	0	0	0	2	2	2	2	2	2	2	0	0	2	2	2	0	0	0	0	2	0	0	2	2
scaffold339_1	1	40000	40000	29	duplication	2	2	4	2	2	2	2	3	3	2	5	2	4	4	2	4	2	2	2	2	2	3	3	2	2	2	2	2	2	3	3	5	2	4	2	3	2	3	3	2	4	4	2	2
scaffold339_1	461001	469500	8500	28	deletion	2	2	0	2	2	2	2	0	0	2	0	0	0	0	2	0	2	2	0	0	0	0	0	2	2	2	2	2	2	2	0	0	2	0	2	0	0	0	2	2	0	0	2	2
scaffold339_1	1909001	1921000	12000	6	deletion	2	2	2	2	2	2	2	0	2	2	2	0	2	2	2	2	2	2	2	2	2	2	0	2	2	2	2	2	2	2	2	2	2	2	2	2	2	2	0	2	0	0	2	2
scaffold320_1	3140001	3150500	10500	79	deletion	0	0	0	0	0	0	0	0	0	0	0	0	0	0	0	0	0	0	0	0	0	0	0	0	0	0	1	0	0	0	0	0	0	0	0	0	0	0	0	0	0	0	0	0
scaffold418_1	87001	97000	10000	38	deletion	2	0	0	2	2	0	2	0	0	2	2	0	2	2	2	2	2	2	2	2	0	2	2	0	0	0	2	0	0	2	0	2	2	2	0	2	0	0	0	2	0	0	2	0
scaffold391_1	1818501	1830500	12000	31	deletion	2	2	0	2	2	2	2	0	0	2	0	0	0	0	2	0	2	2	0	0	0	0	0	2	2	0	2	2	2	2	0	0	0	0	2	0	0	0	0	2	0	0	2	2
scaffold392_1	126501	134000	7500	76	deletion	0	0	0	0	0	0	0	0	0	0	0	0	0	0	0	0	0	0	0	0	0	0	0	0	0	2	0	0	0	0	0	0	0	0	0	0	0	0	0	0	0	0	0	0
scaffold400_1	245001	253000	8000	26	deletion	2	2	0	2	2	2	2	0	0	2	2	0	0	0	2	0	2	2	2	0	0	0	0	2	2	2	2	2	2	2	2	0	2	0	2	0	0	0	0	2	0	0	2	2
scaffold400_1	611501	619000	7500	12	deletion	2	2	2	2	2	2	2	2	0	2	2	2	0	0	2	2	2	2	0	2	2	2	2	2	2	2	2	2	2	2	0	2	2	2	2	0	2	0	0	2	2	0	2	2
scaffold400_1	385001	403000	18000	7	deletion	2	2	2	2	2	2	2	2	2	2	2	2	2	1	2	2	2	2	2	2	1	2	0	2	2	2	2	2	2	2	2	2	2	1	2	2	2	2	1	2	2	2	2	2
scaffold395_1	16001	23500	7500	76	deletion	0	0	0	0	0	0	2	0	0	0	0	0	0	0	0	0	0	0	0	0	0	0	0	0	0	0	2	0	0	0	0	0	0	0	0	0	0	0	0	0	0	0	0	0
scaffold395_1	272501	415500	143000	19	duplication	2	2	2	2	2	2	2	3	2	2	2	3	2	2	2	2	2	2	2	2	2	2	2	2	2	2	3	2	2	2	2	2	2	2	2	3	3	3	3	3	2	2	3	2
scaffold416_1	839001	846500	7500	32	deletion	2	2	0	0	2	2	2	0	0	2	0	2	2	2	0	2	0	2	0	0	2	2	0	2	0	2	2	0	2	2	2	2	2	0	0	2	2	2	2	0	2	2	2	0
scaffold344_1	525501	532500	7000	74	deletion	0	0	2	0	0	0	0	0	0	0	2	0	0	0	0	0	2	0	0	0	0	0	0	0	0	0	0	0	0	0	0	0	0	0	0	0	0	0	0	0	0	0	0	0
scaffold344_1	1157001	1163500	6500	78	deletion	0	0	0	0	0	0	0	0	0	0	0	0	0	0	0	0	0	0	0	0	0	0	0	0	0	0	2	0	0	0	0	0	0	0	0	0	0	0	0	0	0	0	0	0
scaffold344_1	1409001	1422500	13500	62	deletion	0	0	0	0	0	0	0	0	0	0	0	0	0	0	0	0	0	0	0	2	0	1	0	0	0	0	1	2	0	0	2	0	0	2	0	0	0	2	0	0	2	0	0	0
scaffold344_1	1522001	1537500	15500	62	deletion	0	0	2	0	0	0	0	0	0	0	0	0	0	0	2	0	2	0	2	2	0	0	0	2	0	0	0	0	2	0	1	2	2	2	0	0	0	0	0	0	0	0	2	0
scaffold379_1	1088501	1098500	10000	51	deletion	0	0	2	0	0	0	0	2	0	2	2	2	0	2	0	0	0	2	2	2	2	0	0	0	2	0	0	2	0	2	2	2	0	0	0	0	0	0	0	0	2	0	2	0
scaffold379_1	1707501	1851500	144000	5	duplication	2	2	2	2	2	2	2	2	2	2	2	2	2	2	2	2	2	2	2	2	2	3	2	2	2	2	2	2	2	2	2	2	2	2	2	3	2	2	2	2	2	2	2	2
scaffold402_1	1	53000	53000	4	duplication	2	2	2	2	2	2	2	2	2	2	2	3	2	2	2	2	2	2	2	2	2	2	2	2	2	2	2	2	2	2	3	2	2	2	2	2	2	2	2	2	2	2	2	2
scaffold364_1	1705001	1718500	13500	77	deletion	0	0	0	0	0	0	0	0	0	0	0	0	0	0	0	0	0	2	0	0	0	0	0	0	0	0	0	0	0	0	0	0	0	0	0	0	1	1	0	0	0	0	0	0
scaffold364_1	205501	222500	17000	27	deletion	2	2	2	2	2	0	2	2	0	0	2	0	2	0	2	1	2	1	2	2	0	2	2	2	2	2	0	2	2	0	0	2	0	0	0	0	2	0	2	2	2	2	2	0
scaffold364_1	1082501	1090000	7500	15	deletion	2	2	2	2	2	2	2	2	0	2	2	2	2	2	2	2	2	2	2	2	2	2	0	2	2	2	2	2	2	0	2	2	2	2	2	2	2	2	0	2	0	2	2	2
scaffold427_1	249501	258000	8500	12	deletion	2	2	2	2	2	2	2	2	0	2	0	2	0	2	2	2	2	2	2	2	2	2	2	2	0	0	2	0	0	2	2	2	2	2	2	2	2	2	2	0	2	2	2	2
scaffold412_1	720001	729000	9000	33	deletion	0	2	2	2	2	2	0	0	0	2	0	2	2	2	2	2	2	2	2	2	2	2	0	0	0	0	0	0	2	2	0	2	0	2	2	2	2	2	2	0	0	0	2	2
scaffold413_1	545001	551500	6500	4	deletion	2	2	2	2	2	2	2	0	2	2	2	2	2	2	2	2	2	2	2	2	0	2	2	2	2	2	2	2	2	2	2	2	2	2	2	2	2	2	2	2	2	2	2	2
scaffold429_1	722501	757000	34500	78	deletion	0	0	0	0	0	0	0	0	0	1	0	0	0	0	0	2	0	0	0	0	0	0	0	0	0	0	0	0	0	0	0	0	0	0	0	0	0	0	0	0	0	0	0	0
scaffold414_1	230501	958000	727500	12	duplication	2	2	2	2	2	2	2	2	2	2	2	3	2	2	2	2	2	2	2	2	2	3	2	2	2	2	3	2	2	2	3	2	2	2	2	3	3	3	3	2	2	2	2	2
scaffold376_1	378001	395000	17000	68	deletion	0	2	0	0	0	0	0	1	0	0	0	0	0	0	0	0	0	0	0	2	2	0	2	0	0	0	0	0	2	2	1	0	0	0	0	2	0	1	0	0	0	0	0	0
scaffold376_1	2136001	2146000	10000	60	deletion	0	0	0	0	0	0	0	0	0	0	0	2	0	0	0	2	2	0	0	0	2	0	0	0	0	0	0	0	0	0	0	0	2	2	0	2	0	0	0	2	0	0	0	2
scaffold387_1	1726001	1733500	7500	79	deletion	0	0	0	0	0	0	0	0	0	0	0	0	0	0	0	0	0	0	0	0	0	0	0	0	0	0	0	0	0	0	0	0	0	0	0	0	0	0	0	0	0	0	0	0
scaffold388_1	189501	201000	11500	42	deletion	0	0	0	2	0	2	0	2	0	1	2	2	2	2	2	0	2	2	2	0	2	0	0	2	2	2	2	2	0	2	0	0	1	0	0	2	0	2	0	2	0	2	2	0
scaffold388_1	779501	1262500	483000	6	duplication	2	2	2	2	2	2	2	2	2	2	2	3	2	2	2	2	2	2	2	2	2	3	2	2	2	2	2	2	2	2	2	2	2	2	2	3	3	3	2	2	2	2	2	2
scaffold419_1	813001	892000	79000	27	combination	2	0	2	2	2	2	2	2	0	0	2	2	2	2	0	2	2	2	0	2	2	2	2	0	0	0	0	2	0	2	2	2	2	2	2	2	2	2	2	2	2	2	2	3
scaffold423_1	1	9500	9500	75	deletion	0	0	0	0	0	0	0	0	0	0	0	0	0	0	0	0	0	0	0	0	0	0	0	0	0	0	0	0	0	0	0	0	0	0	0	0	0	0	0	0	0	0	0	0
scaffold423_1	1202501	1253500	51000	79	combination	0	0	0	0	0	0	0	0	0	0	0	0	0	0	0	0	0	0	0	0	0	3	0	0	0	0	0	0	0	0	0	0	0	0	0	0	0	0	0	0	0	0	0	0
scaffold423_1	1307501	1559500	252000	4	duplication	2	2	2	2	2	2	2	2	2	2	2	2	2	2	2	2	2	2	2	2	2	3	2	2	2	2	2	2	2	2	2	2	2	2	2	3	2	2	2	2	2	2	2	2
scaffold384_2	2521001	2539500	18500	72	duplication	10	10	15	12	10	11	12	19	16	2	17	19	19	18	13	19	10	10	17	15	14	16	18	10	8	2	10	12	10	2	21	20	10	17	12	20	19	21	19	10	15	19	11	10
scaffold384_2	2405501	2410500	5000	10	duplication	2	2	2	2	2	2	2	6	2	2	12	2	10	2	2	2	2	2	2	4	2	7	7	2	2	2	2	2	2	2	2	8	2	2	2	8	2	2	2	2	2	2	2	2
scaffold384_2	2541501	2558000	16500	7	duplication	2	2	2	2	2	2	2	8	8	2	2	2	2	2	2	2	2	2	2	2	2	2	8	2	2	2	2	2	2	2	2	2	2	2	2	2	8	2	2	2	10	10	2	2
scaffold462_1	151501	163500	12000	79	deletion	0	0	0	0	0	0	0	0	0	0	0	0	0	0	0	0	0	0	0	0	0	0	0	0	0	0	0	0	0	0	0	0	0	0	0	0	0	0	0	0	0	0	0	0
scaffold462_1	359001	375500	16500	7	combination	2	2	2	2	2	2	2	2	2	0	2	2	2	2	2	2	2	2	2	2	2	2	2	2	2	2	2	2	2	2	2	2	2	2	2	2	2	2	0	2	2	2	2	2
scaffold467_1	172001	507000	335000	16	combination	2	2	2	2	2	2	2	2	2	2	2	3	2	3	2	2	2	2	2	2	2	3	2	2	2	2	3	2	2	2	3	2	3	2	3	3	3	3	3	2	2	2	2	3
scaffold394_1	1716001	1727000	11000	23	deletion	0	2	2	2	2	0	0	0	0	2	2	0	2	2	2	2	2	2	2	2	2	2	0	0	2	0	0	0	2	2	2	2	2	2	2	2	2	2	2	2	0	2	2	2
scaffold441_2	1	123000	123000	6	duplication	2	2	2	2	2	2	2	2	2	2	2	2	2	2	2	2	2	2	2	2	2	2	2	2	2	2	3	2	2	2	2	2	2	2	2	3	3	3	2	2	2	2	2	3
scaffold441_2	1373501	1421000	47500	4	duplication	2	2	2	2	2	2	2	2	2	2	2	2	2	2	2	2	2	2	2	2	2	2	2	2	2	2	2	2	2	2	2	2	2	2	2	3	3	3	2	2	2	2	2	2
scaffold451_1	54001	63500	9500	38	deletion	2	2	2	2	0	0	2	0	0	0	0	0	2	2	2	2	0	0	2	2	0	0	0	2	2	2	0	0	2	0	2	0	0	0	0	2	0	2	2	2	2	0	0	0
scaffold345_1	2822001	2830000	8000	79	deletion	0	0	0	0	0	0	0	0	0	0	0	0	0	0	0	0	0	0	0	0	0	0	0	0	0	0	0	0	0	0	0	0	0	0	0	0	0	0	0	0	0	0	0	0
scaffold345_1	2897001	2908500	11500	32	deletion	2	0	2	2	2	2	2	2	0	2	2	0	1	0	0	0	2	2	0	2	2	2	2	2	0	0	0	2	0	2	2	2	2	2	0	2	2	2	2	2	2	2	0	0
scaffold456_1	370501	380000	9500	71	deletion	0	0	0	0	0	0	0	2	0	0	0	0	0	0	0	0	0	0	0	0	0	2	0	0	0	0	0	0	0	0	0	0	0	2	0	0	0	0	0	0	0	0	0	0
scaffold456_1	265501	275500	10000	39	deletion	2	0	2	0	2	0	0	0	2	2	2	2	0	0	0	0	0	0	2	2	0	0	0	2	2	2	0	2	0	0	0	0	0	2	0	2	0	2	0	0	2	2	0	0
scaffold336_1	1462501	1483000	20500	78	deletion	0	0	0	0	0	0	0	0	1	0	0	0	0	0	0	0	0	0	1	0	0	0	0	0	1	0	0	0	0	0	0	0	0	0	0	0	0	1	0	0	0	0	0	0
scaffold336_1	5333501	5343500	10000	79	deletion	0	0	0	0	0	0	0	0	0	0	0	0	0	0	0	0	0	0	0	0	0	0	0	0	0	0	0	0	0	0	0	0	0	0	0	0	0	0	0	0	0	0	0	0
scaffold336_1	1331501	1340000	8500	25	deletion	2	2	2	2	2	2	2	1	0	2	2	2	2	2	2	2	2	2	2	2	2	2	2	2	0	0	0	0	2	2	2	2	2	2	2	2	2	2	2	2	0	0	2	0
scaffold480_1	452501	464500	12000	35	deletion	2	2	2	2	2	0	2	0	0	2	2	2	0	2	2	2	0	0	2	2	2	2	0	0	0	0	0	0	0	2	1	0	0	2	0	2	2	2	2	2	2	0	0	2
scaffold407_1	1327001	1333500	6500	5	deletion	2	2	2	2	2	2	2	2	2	2	2	2	2	2	2	2	0	2	2	2	2	2	2	0	2	2	2	2	0	2	2	2	2	2	2	2	2	2	2	2	2	2	2	2
scaffold407_2	1500501	1509000	8500	27	deletion	2	0	0	2	2	2	0	0	2	0	2	2	0	2	2	2	2	0	2	2	2	2	2	2	0	2	0	0	2	2	2	2	2	0	2	2	0	0	2	2	2	2	2	2
scaffold407_2	673001	1435000	762000	4	duplication	2	2	2	2	2	2	2	2	2	2	2	2	2	2	2	2	2	2	2	2	2	3	2	2	2	2	2	2	2	2	2	2	2	2	2	2	2	3	2	2	2	2	2	2
scaffold454_1	500001	511000	11000	78	deletion	0	0	0	0	0	0	0	0	0	0	1	0	0	0	0	0	0	0	0	0	0	0	0	0	0	0	0	0	0	0	0	0	0	0	0	0	0	0	0	0	0	0	0	0
scaffold454_1	1315501	1324500	9000	34	deletion	2	2	2	2	2	2	2	0	0	2	0	2	0	2	0	2	2	2	2	2	2	0	2	0	0	2	0	0	2	2	0	2	0	2	0	2	0	2	0	2	0	2	0	2
scaffold454_1	810001	855000	45000	4	duplication	2	2	2	2	2	2	2	2	2	2	2	2	2	2	2	2	2	2	2	2	2	3	2	2	2	2	2	2	2	2	2	2	2	2	2	2	2	2	2	2	2	2	2	3
scaffold464_1	1	7000	7000	10	duplication	2	2	2	2	2	2	2	2	2	2	2	2	2	2	2	2	2	2	2	2	2	2	2	4	2	2	2	2	2	2	2	4	2	2	2	2	2	2	2	2	3	4	2	2
scaffold439_1	1774001	1782500	8500	79	deletion	0	0	0	0	0	0	0	0	0	0	0	0	0	0	0	0	0	0	0	0	0	0	0	0	0	0	0	0	0	0	0	0	0	0	0	0	0	0	0	0	0	0	0	0
scaffold465_1	388501	396000	7500	21	deletion	2	2	2	2	2	2	2	0	0	2	2	2	2	2	2	2	2	2	2	0	2	2	0	2	0	0	2	2	2	2	2	2	2	2	2	2	2	2	2	2	0	0	2	2
scaffold490_1	1	32500	32500	52	combination	2	2	2	2	3	4	3	4	4	2	5	2	2	2	2	5	4	4	5	5	5	5	2	4	4	4	2	4	4	4	2	2	2	2	2	4	2	5	5	4	3	1	3	4
scaffold457_1	1016501	1218500	202000	5	duplication	2	2	2	2	2	2	2	2	2	3	2	2	2	2	2	2	2	2	2	2	2	3	2	2	2	2	2	2	2	2	2	2	2	2	2	2	2	2	2	2	2	2	2	3
scaffold420_1	30001	43000	13000	14	deletion	1	2	2	2	0	0	2	2	2	2	1	2	0	0	2	0	2	2	2	2	2	2	2	2	2	2	2	2	2	0	0	2	0	2	2	2	2	2	2	2	2	0	2	2
scaffold420_1	802001	812000	10000	50	deletion	2	0	0	2	2	2	0	0	0	0	2	2	0	0	2	2	0	2	2	0	2	2	0	0	0	0	0	0	0	2	2	0	0	2	2	2	2	0	0	2	0	0	0	2
scaffold422_1	403501	411000	7500	8	deletion	2	2	2	2	2	0	2	2	0	2	2	2	2	2	2	0	2	2	2	2	2	2	2	2	2	2	2	2	2	2	2	2	2	0	0	2	2	2	2	2	2	2	2	2
scaffold450_1	644001	684000	40000	4	duplication	2	2	2	2	2	2	2	2	2	2	2	3	2	2	2	2	2	2	2	2	2	2	2	2	2	2	2	2	2	2	2	2	2	2	2	3	2	3	2	2	2	2	2	2
scaffold450_1	520501	644000	123500	11	combination	2	2	2	2	2	2	2	2	2	2	2	2	0	3	2	2	2	2	2	2	0	3	2	2	2	2	3	2	2	2	2	2	2	2	2	3	2	3	2	2	2	2	2	3
scaffold450_2	1013501	1023000	9500	45	deletion	0	0	2	0	0	2	1	2	0	0	0	2	2	0	2	2	0	0	2	0	0	0	0	0	2	2	0	2	0	0	2	0	0	0	2	0	0	0	2	0	2	2	0	0
scaffold450_2	55501	299000	243500	8	duplication	2	2	2	2	2	2	2	2	2	2	2	3	2	2	2	2	2	2	2	2	2	2	2	2	2	2	2	2	2	2	3	2	2	2	2	3	3	3	3	2	2	2	2	2
scaffold450_2	794001	804000	10000	11	deletion	2	2	2	2	2	2	2	2	2	2	2	2	2	2	0	1	2	2	2	2	2	2	2	2	2	2	2	2	0	2	2	2	1	2	2	2	2	2	0	2	2	2	2	2
scaffold307_1	978501	986000	7500	79	deletion	0	0	0	0	0	0	0	0	0	0	0	0	0	0	0	0	0	0	0	0	0	0	0	0	0	0	0	0	0	0	0	0	0	0	0	0	0	0	0	0	0	0	0	0
scaffold307_1	1227001	1235500	8500	71	deletion	0	0	0	0	0	0	0	2	0	0	0	0	0	2	0	0	0	0	0	0	0	0	0	0	0	0	0	0	2	0	2	0	2	2	0	0	0	0	0	0	0	0	0	0
scaffold307_1	110501	121000	10500	18	deletion	2	2	2	2	2	0	0	2	2	2	2	2	2	2	2	2	2	2	2	0	0	2	2	2	2	2	2	2	0	0	2	0	0	0	0	0	2	0	0	2	2	2	2	2
scaffold404_1	1841501	1848500	7000	78	deletion	0	0	0	0	0	0	0	0	0	0	0	0	0	0	0	0	0	0	0	0	0	0	0	0	0	0	0	0	0	0	0	0	0	0	0	0	0	0	0	0	0	0	0	0
scaffold404_1	1992501	2002500	10000	74	deletion	0	0	0	0	0	0	0	0	0	0	0	0	0	0	0	0	0	0	0	0	0	0	0	0	0	0	0	0	0	2	0	0	0	0	0	0	0	0	0	0	0	0	0	0
scaffold404_1	536001	543000	7000	23	deletion	2	2	2	0	0	2	2	0	2	2	2	2	2	2	2	2	2	2	2	2	2	2	2	0	2	2	0	2	0	2	2	2	2	2	2	2	2	0	0	2	2	2	2	2
scaffold417_1	440001	447500	7500	49	deletion	0	0	0	0	0	0	0	2	2	0	2	0	0	0	0	0	0	0	0	0	0	0	0	2	2	2	2	2	0	0	0	0	0	2	0	0	0	0	0	0	2	2	2	0
scaffold417_1	2454501	2464000	9500	79	deletion	0	0	0	0	0	0	0	0	0	0	0	0	0	0	0	0	0	0	0	0	0	0	0	0	0	0	0	0	0	0	0	0	0	0	0	0	0	0	0	0	0	0	0	0
scaffold493_1	76501	293000	216500	8	duplication	2	2	2	2	2	2	2	2	2	3	2	2	2	2	2	2	2	2	2	2	2	3	2	2	2	2	2	2	2	2	3	2	2	2	2	3	2	3	2	2	2	2	2	3
scaffold485_1	49001	55500	6500	4	deletion	2	2	2	2	2	2	2	2	2	2	2	2	2	2	2	2	2	2	2	2	2	2	2	2	2	2	2	2	2	2	2	2	2	2	2	0	2	2	2	2	2	0	2	2
scaffold501_1	106501	248500	142000	69	combination	39	0	0	0	44	36	44	2	2	0	28	37	30	0	30	46	30	0	33	33	32	29	48	2	38	27	2	19	47	43	45	28	27	34	31	0	35	32	32	23	48	2	34	2
scaffold501_1	265501	307500	42000	65	duplication	23	32	19	27	32	22	23	18	25	58	49	27	2	2	19	25	19	51	17	17	16	2	26	2	21	20	2	2	33	31	68	20	53	19	2	70	50	2	22	24	26	25	56	18
scaffold501_1	1	95500	95500	19	duplication	2	2	5	2	2	2	2	2	2	2	2	2	2	2	4	2	2	2	2	2	2	2	4	5	2	2	2	2	5	5	2	2	2	2	2	2	3	2	2	2	5	2	2	2
scaffold432_1	2245501	2257500	12000	13	deletion	2	2	2	2	0	2	0	2	2	0	2	2	0	0	2	2	2	2	2	2	2	0	2	2	2	2	2	2	2	2	2	0	2	2	2	2	2	2	0	2	2	2	2	0
scaffold375_1	92501	99000	6500	4	deletion	2	2	2	2	2	2	2	2	2	2	2	2	2	2	2	2	2	2	2	2	2	2	2	2	2	2	2	2	2	2	2	2	2	2	2	2	2	2	2	2	2	2	2	2
scaffold481_1	808501	816000	7500	19	deletion	2	2	2	2	2	2	2	0	0	2	2	2	2	0	2	2	2	2	2	2	2	2	0	2	0	2	2	2	2	2	2	2	2	2	2	2	2	2	2	2	0	0	2	2
scaffold519_1	69501	99500	30000	8	duplication	2	2	2	2	2	2	2	3	2	2	2	3	2	2	2	2	2	2	3	2	3	2	2	2	2	2	2	2	2	2	2	2	2	2	3	2	2	2	2	2	2	2	2	2
scaffold386_1	3615501	3784500	169000	70	duplication	5	5	5	2	2	4	5	5	5	5	2	5	5	4	5	4	2	4	5	5	5	5	5	6	5	5	5	5	5	5	5	4	2	4	2	4	5	2	5	5	5	5	2	5
scaffold386_1	2204501	2213500	9000	6	deletion	2	0	0	2	2	2	2	2	2	2	0	0	2	2	2	2	2	2	2	2	2	2	2	2	2	2	2	2	2	2	2	2	2	2	2	2	2	2	2	2	2	2	2	2
scaffold386_1	997001	1006000	9000	24	deletion	2	2	0	2	2	2	2	2	0	2	2	0	2	2	2	2	2	2	0	2	2	2	2	0	0	2	0	0	2	2	2	2	2	2	2	0	2	2	2	0	2	0	2	2
scaffold386_1	3530001	3612000	82000	8	duplication	2	2	2	2	2	2	2	3	2	2	2	2	2	2	2	2	2	2	2	2	2	2	2	2	2	2	2	2	2	2	2	2	2	2	2	2	2	2	2	2	2	2	2	2
scaffold487_1	31001	43000	12000	78	deletion	0	0	0	0	0	0	0	0	0	0	0	0	0	0	0	0	0	0	0	0	0	0	0	0	0	0	0	0	0	0	0	0	0	0	0	0	0	0	0	0	0	0	0	0
scaffold487_1	173001	179500	6500	79	deletion	0	0	0	0	0	0	0	0	0	0	0	0	0	0	0	0	0	0	0	0	0	0	0	0	0	0	0	0	0	0	0	0	0	0	0	0	0	0	0	0	0	0	0	0
scaffold521_1	1	73000	73000	27	combination	2	1	2	2	2	2	2	0	0	2	2	1	2	0	2	2	2	2	2	2	2	0	2	0	0	1	0	3	2	2	2	2	2	0	2	0	3	0	2	2	0	0	2	2
scaffold489_1	529501	564000	34500	5	deletion	2	0	2	2	2	2	2	2	2	2	2	2	2	2	2	2	2	2	2	2	2	2	2	2	2	2	2	2	2	2	2	2	2	2	2	2	2	2	0	2	2	2	2	2
scaffold489_1	236501	246500	10000	22	deletion	2	2	2	2	2	0	0	0	0	0	2	2	2	0	2	2	2	0	0	0	2	2	2	2	2	2	2	2	0	2	2	2	0	2	2	2	2	2	0	2	2	2	2	2
scaffold509_1	123001	140000	17000	79	deletion	0	0	0	0	0	0	0	0	0	0	0	0	1	0	0	0	0	0	0	0	0	0	0	0	0	0	0	0	0	0	0	0	0	0	0	0	0	0	0	0	0	0	0	1
scaffold509_1	432001	445500	13500	77	deletion	0	0	0	0	0	0	0	0	0	0	0	0	0	2	0	0	0	0	0	0	0	0	0	0	0	0	0	0	0	0	0	0	0	0	0	0	0	0	0	0	0	0	0	0
scaffold529_1	61001	80500	19500	6	deletion	2	2	2	2	2	2	2	2	2	2	2	2	2	2	2	1	2	2	2	2	2	2	2	2	0	2	2	2	2	2	2	2	2	1	2	2	2	2	2	0	2	2	2	2
scaffold528_1	466001	720500	254500	11	duplication	2	2	2	2	2	2	2	2	2	2	2	3	2	2	2	2	2	2	2	2	2	3	2	2	2	2	2	2	2	2	3	2	3	2	3	3	3	3	3	2	2	2	2	3
scaffold528_1	64001	219500	155500	7	duplication	2	2	2	2	2	2	2	2	2	2	2	2	2	2	2	2	2	2	2	2	2	3	2	2	2	2	2	2	2	2	3	2	2	2	3	3	2	3	2	2	2	2	2	2
scaffold478_1	162501	186500	24000	5	deletion	2	2	2	2	2	2	2	2	2	2	0	2	2	2	2	2	2	2	2	2	2	2	0	2	2	2	2	2	2	2	2	2	2	0	2	2	2	2	2	2	0	2	2	2
scaffold461_1	235001	245500	10500	42	deletion	2	2	0	0	2	0	0	2	2	2	2	0	2	2	2	0	2	0	0	0	0	2	2	0	0	0	0	2	2	0	0	2	2	2	2	2	2	2	0	2	0	0	2	0
scaffold461_1	1022001	1043000	21000	20	duplication	2	2	2	2	2	4	2	3	2	2	2	2	4	4	2	2	2	2	2	4	2	4	2	2	2	2	4	2	2	2	2	2	2	2	2	2	2	2	2	4	2	4	2	2
scaffold461_1	1436001	1445500	9500	6	deletion	2	2	2	2	2	2	2	2	0	2	2	2	2	2	2	2	2	2	2	2	2	2	2	2	2	2	2	0	2	2	2	2	2	2	2	2	2	2	2	2	2	2	2	2
scaffold461_1	281001	294000	13000	8	deletion	2	2	2	2	2	2	2	2	2	2	2	2	2	2	1	2	2	2	2	2	2	2	1	2	2	2	2	0	2	1	2	2	2	2	2	2	2	2	2	2	2	1	2	1
scaffold514_1	1	10000	10000	76	deletion	0	0	0	0	0	0	0	0	0	0	0	0	0	0	0	0	0	0	0	0	2	0	0	0	0	0	0	0	0	0	0	0	0	0	0	0	0	0	0	0	0	0	0	0
scaffold458_1	1124001	1132500	8500	70	deletion	0	0	0	0	0	0	0	2	0	0	0	0	0	0	0	0	0	0	0	0	0	0	0	0	0	0	2	2	0	0	0	0	0	0	0	0	0	0	0	0	0	0	0	0
scaffold458_1	1270001	1539500	269500	36	combination	2	0	2	0	0	0	2	0	0	0	0	2	2	2	2	2	2	2	0	2	2	2	2	1	2	0	2	2	0	2	2	2	2	2	0	2	2	2	0	2	0	0	3	0
scaffold444_2	2670501	2684000	13500	77	deletion	0	0	0	0	0	0	0	0	0	0	0	0	0	0	0	0	0	2	0	0	0	0	0	0	0	0	0	0	0	0	0	0	0	0	0	0	0	0	0	0	0	0	0	0
scaffold444_2	845001	853500	8500	26	deletion	2	2	0	0	0	2	2	0	2	0	2	0	0	2	2	2	2	2	0	0	2	0	2	2	2	2	2	2	2	2	0	2	2	2	0	2	0	0	2	2	0	2	0	2
scaffold538_1	551501	560500	9000	15	deletion	2	2	2	2	0	2	2	2	2	2	2	2	2	2	2	2	0	2	0	2	2	2	2	2	2	0	0	2	2	2	2	2	2	2	2	2	1	0	2	0	0	2	2	2
scaffold538_1	258001	265000	7000	12	deletion	2	2	2	2	2	0	2	2	0	2	2	2	2	2	0	0	2	2	2	2	2	2	2	2	2	2	0	2	2	2	2	2	2	2	0	2	2	0	2	2	2	2	2	2
scaffold502_1	14501	31000	16500	78	deletion	0	0	0	0	0	0	0	0	0	0	0	0	0	0	0	0	0	0	0	0	0	0	0	0	0	0	0	0	0	0	0	0	0	0	0	0	0	0	0	0	0	0	0	0
scaffold449_1	546501	558500	12000	46	deletion	0	2	2	2	0	2	2	0	2	0	0	2	2	0	0	2	2	2	2	2	2	0	0	2	2	0	0	0	2	2	0	0	0	0	2	0	2	0	2	2	0	0	0	0
scaffold426_1	1339501	1347500	8000	42	deletion	0	2	0	0	2	0	2	2	2	0	0	0	0	2	0	0	2	0	0	0	0	2	0	0	2	2	2	2	2	0	0	0	0	0	2	0	0	2	0	0	2	2	0	0
scaffold426_1	452001	467000	15000	31	deletion	2	2	2	2	2	2	2	0	2	2	0	1	2	0	0	2	2	2	2	2	2	2	0	0	2	0	2	0	2	2	2	2	0	2	2	2	2	2	2	2	0	0	0	2
scaffold473_1	1039001	1770500	731500	20	duplication	2	2	2	2	2	2	2	2	3	3	2	3	2	3	2	2	2	2	2	2	2	3	2	2	2	2	2	2	2	2	3	2	3	2	3	3	3	3	3	2	2	2	2	3
scaffold473_1	3629501	3661500	32000	6	duplication	2	2	2	2	2	2	2	2	2	2	2	3	2	2	2	2	2	2	2	2	2	2	2	2	2	2	2	2	2	2	2	2	3	2	2	3	2	3	2	2	2	2	2	3
scaffold473_1	512001	962500	450500	8	duplication	2	2	2	2	2	2	2	2	2	2	2	2	2	2	2	2	2	2	2	2	2	3	2	2	2	2	2	2	2	2	3	2	2	2	2	3	3	3	3	2	2	2	2	2
scaffold473_1	2547501	3581000	1033500	5	duplication	2	2	2	2	2	2	2	2	2	2	2	2	2	2	2	2	2	2	2	2	2	2	2	2	2	2	3	2	2	2	2	2	2	2	2	2	3	3	2	2	2	2	2	2
scaffold473_2	1	574000	574000	14	duplication	2	2	2	2	2	2	2	2	2	2	2	3	2	3	2	2	2	2	2	2	2	3	2	2	2	2	2	2	2	2	3	2	3	2	3	3	3	3	3	2	2	2	2	3
scaffold492_1	294501	305000	10500	9	deletion	2	2	0	2	2	2	2	0	0	2	2	2	2	2	2	2	2	2	2	0	2	2	2	2	2	2	2	2	2	2	2	2	2	2	2	2	2	2	2	2	2	0	2	2
scaffold492_1	1	37500	37500	25	deletion	2	2	2	2	2	2	2	0	0	2	0	0	0	2	2	0	2	2	0	0	0	0	0	2	2	2	2	2	2	2	2	0	2	0	2	2	0	0	2	2	0	0	2	2
scaffold440_1	689001	702500	13500	75	deletion	0	0	0	0	0	0	0	0	0	0	0	0	0	0	0	0	0	0	0	0	0	0	0	0	2	0	0	0	0	0	0	0	1	0	0	0	0	0	0	0	0	0	0	0
scaffold503_1	869501	880000	10500	78	deletion	0	0	0	0	0	0	0	0	0	0	0	0	0	0	0	0	0	0	0	0	0	0	2	0	0	0	0	0	0	0	0	0	0	0	0	0	0	0	0	0	0	0	0	0
scaffold503_1	1098001	1106500	8500	5	deletion	2	2	2	2	2	2	2	0	2	2	2	2	2	2	2	2	2	2	2	2	2	2	2	2	2	2	0	2	2	2	2	2	2	2	2	2	2	2	2	2	0	0	2	2
scaffold503_1	353001	366500	13500	9	deletion	2	2	2	2	2	2	2	2	2	2	0	2	2	2	2	2	2	2	2	2	2	2	2	2	2	2	2	2	0	2	2	2	0	2	2	2	2	2	2	2	0	2	2	2
scaffold374_1	2396501	2405500	9000	78	deletion	0	0	0	0	0	0	0	0	0	0	0	0	0	0	0	0	0	0	0	0	0	0	0	0	0	0	0	0	0	0	0	0	0	0	0	0	0	0	0	0	0	0	0	0
scaffold374_1	3497501	3509000	11500	4	deletion	2	2	2	2	2	2	0	2	2	2	2	2	2	2	2	2	2	1	2	2	2	2	2	2	2	2	2	2	2	2	2	2	2	2	2	2	2	2	2	2	2	2	2	2
scaffold374_1	1795001	1809000	14000	12	combination	2	2	2	2	2	2	2	0	2	0	2	2	2	0	2	2	2	2	2	2	2	0	2	2	2	2	2	2	2	2	2	2	2	2	2	2	2	2	2	2	2	2	2	2
scaffold374_1	2616501	2624000	7500	21	deletion	2	2	2	2	2	2	2	2	2	2	2	2	2	2	2	2	2	2	2	2	2	2	0	2	0	2	2	0	2	2	2	2	2	2	0	0	2	0	2	2	2	0	0	2
scaffold534_1	1	273500	273500	4	duplication	2	2	2	2	2	2	2	2	2	2	2	2	2	2	2	2	2	2	2	2	2	2	2	2	2	2	2	2	2	2	2	2	2	2	2	2	3	3	2	2	2	2	2	3
scaffold491_1	710501	718000	7500	16	deletion	2	2	0	2	2	2	2	0	0	2	0	2	0	0	2	0	2	2	0	0	2	2	0	2	2	2	2	2	2	2	2	0	2	0	2	0	2	2	2	2	0	0	2	2
scaffold437_1	1717001	1727500	10500	55	deletion	0	0	0	2	2	0	0	0	0	0	0	0	0	0	0	0	2	2	2	2	0	0	0	0	2	2	2	2	0	2	0	2	0	2	0	0	0	0	0	2	0	0	0	0
scaffold437_1	3039501	3053500	14000	25	deletion	2	2	2	2	0	0	0	2	1	2	0	2	2	2	2	2	2	2	2	0	2	2	1	0	1	2	0	0	2	2	1	2	0	2	2	0	2	2	2	2	2	2	2	2
scaffold437_1	2489501	2887000	397500	11	duplication	2	2	2	2	2	2	2	2	2	2	2	3	2	3	2	2	2	2	2	2	2	3	2	2	2	2	2	2	2	2	2	2	2	2	2	3	3	3	3	2	2	2	2	3
scaffold437_1	1037001	1256500	219500	5	duplication	2	2	2	2	2	2	2	2	2	2	2	2	2	3	2	2	2	2	2	2	2	3	2	2	2	2	2	2	2	2	2	2	2	2	2	3	2	2	2	2	2	2	2	2
scaffold437_2	520501	528500	8000	79	deletion	0	0	0	0	0	0	0	0	0	0	0	0	0	0	0	0	0	0	0	0	0	0	0	0	0	0	0	0	0	0	0	0	0	0	0	0	0	0	0	0	0	0	0	0
scaffold437_2	2565001	2593000	28000	29	combination	2	0	2	2	0	0	0	2	0	0	2	0	2	2	0	2	2	2	0	2	0	0	2	0	2	2	2	2	2	2	0	0	2	2	2	3	2	0	2	0	2	2	2	0
scaffold437_2	618501	914000	295500	7	duplication	2	2	2	2	2	2	2	2	2	2	2	3	2	2	2	2	2	2	2	2	2	3	2	2	2	2	2	2	2	2	2	2	2	2	2	3	2	3	3	2	2	2	2	2
scaffold437_2	2265501	2528500	263000	6	duplication	2	2	2	2	2	2	2	2	2	2	2	2	2	2	2	2	2	2	2	2	2	3	2	2	2	2	2	2	2	2	2	2	2	2	2	3	2	2	3	2	2	2	2	2
scaffold555_1	462501	470000	7500	77	deletion	0	0	0	0	0	0	0	0	0	0	0	0	0	0	0	0	0	0	0	0	0	0	0	0	0	0	0	0	0	0	0	0	0	0	0	0	0	0	0	0	0	0	0	0
scaffold555_1	310501	363500	53000	23	duplication	2	2	2	2	2	3	2	2	4	2	2	2	2	2	2	2	2	2	2	2	2	4	4	2	3	2	2	3	2	3	2	2	2	2	2	2	2	2	2	2	3	2	2	2
scaffold555_1	34001	212000	178000	7	duplication	2	2	2	2	2	2	2	2	2	2	2	3	2	2	2	2	2	2	2	2	2	3	2	2	2	2	2	2	2	2	3	2	2	2	2	3	2	3	3	2	2	2	2	2
scaffold555_1	8501	18000	9500	6	duplication	2	2	2	2	2	2	2	2	2	2	2	2	2	2	2	2	2	2	2	2	2	3	2	2	2	2	3	2	2	2	2	2	2	2	2	3	2	3	2	2	2	2	2	2
scaffold522_1	1100001	1111500	11500	11	deletion	2	0	2	2	2	2	2	0	2	2	2	2	2	2	2	2	2	2	2	2	2	0	2	2	2	2	2	2	2	2	0	2	2	2	2	2	2	2	0	2	2	2	2	2
scaffold522_1	361001	369000	8000	14	deletion	2	2	2	2	2	2	2	0	2	2	2	0	2	2	2	2	2	2	2	2	2	2	2	2	2	2	2	0	0	2	2	0	2	2	2	2	2	2	2	2	2	0	2	2
scaffold518_1	833501	840500	7000	4	deletion	2	2	2	2	2	2	2	0	2	2	2	2	2	2	2	2	2	2	2	2	2	2	2	2	2	2	2	2	2	2	2	2	2	2	2	2	2	2	2	2	2	2	2	2
scaffold573_1	1	15500	15500	12	duplication	2	2	4	2	2	2	2	2	2	2	4	2	4	4	2	2	2	2	2	2	2	2	4	2	2	2	2	2	2	2	4	4	2	2	2	4	4	4	4	2	2	2	2	2
scaffold573_1	96001	116500	20500	22	duplication	2	2	2	2	2	2	2	4	5	2	4	5	4	2	2	2	2	2	2	5	5	5	5	2	2	2	2	2	2	2	5	5	2	5	2	5	5	5	5	2	5	5	2	2
scaffold574_1	81501	97000	15500	5	deletion	2	2	2	2	2	2	2	2	2	2	2	2	2	2	2	2	2	2	2	2	2	2	2	2	2	2	2	1	2	2	2	1	2	2	2	2	2	2	2	2	1	2	2	2
scaffold543_1	1	150000	150000	37	combination	1	2	1	2	2	1	1	2	1	0	2	1	2	2	1	2	1	1	1	1	1	2	2	1	2	1	1	0	1	2	1	2	2	0	1	2	2	2	2	2	1	0	2	0
scaffold543_1	2473501	2828500	355000	78	deletion	0	0	0	0	0	0	0	0	0	0	0	0	0	0	0	0	0	0	0	0	0	0	0	0	0	2	0	0	0	0	0	0	0	0	0	0	0	0	0	0	0	0	0	0
scaffold543_1	903001	1491000	588000	11	duplication	2	2	2	2	2	2	2	2	2	3	2	3	2	2	2	2	2	2	2	2	2	3	2	2	2	2	3	2	2	2	2	2	3	2	2	3	2	3	3	2	2	2	2	3
scaffold543_1	3048001	3138500	90500	4	duplication	2	2	2	2	2	2	2	2	2	3	2	2	2	2	2	2	2	2	2	2	2	3	2	2	2	2	2	2	2	2	2	2	2	2	2	3	2	2	2	2	2	2	2	2
scaffold500_1	294501	301500	7000	79	deletion	0	0	0	0	0	0	0	0	0	0	0	0	0	0	0	0	0	0	0	0	0	0	0	0	0	0	0	0	0	0	0	0	0	0	0	0	0	0	0	0	0	0	0	0
scaffold500_1	1200501	1212500	12000	76	deletion	0	0	0	2	0	0	0	0	2	0	0	0	0	0	0	0	0	0	0	0	0	0	0	0	0	0	0	0	0	0	0	0	0	0	0	0	0	0	0	0	0	0	0	0
scaffold500_1	1479501	1496000	16500	61	deletion	2	0	0	0	0	2	0	2	1	0	0	0	0	2	0	0	0	2	0	0	0	0	0	0	0	0	0	0	0	2	0	0	0	2	0	0	0	0	0	0	0	2	0	0
scaffold504_1	1220501	1234500	14000	79	deletion	0	0	0	0	0	0	1	0	0	0	0	0	0	0	0	0	0	0	0	0	0	0	0	0	0	0	0	0	0	0	0	0	0	0	0	0	0	0	0	0	0	0	0	0
scaffold504_1	738501	754500	16000	5	deletion	2	2	2	2	2	2	2	1	2	2	2	2	2	2	2	2	2	2	2	2	2	1	2	1	2	2	2	2	2	2	2	2	2	2	2	2	2	2	2	2	2	2	2	2
scaffold504_1	1995001	2001500	6500	4	deletion	2	2	2	2	2	2	2	2	2	2	2	2	2	0	2	2	2	2	2	2	2	2	2	0	2	2	2	2	2	2	2	2	2	2	2	2	2	0	2	2	2	2	2	2
scaffold399_1	169501	184500	15000	78	deletion	0	0	0	0	0	0	0	0	0	0	0	0	0	0	0	0	0	0	0	0	0	0	0	0	0	0	0	0	0	0	0	0	0	0	0	0	0	0	0	0	0	0	0	0
scaffold399_1	363501	373000	9500	78	deletion	0	0	0	0	0	0	0	0	0	0	0	0	0	0	0	0	0	0	0	0	0	0	0	0	0	2	0	0	0	0	0	0	0	0	0	0	0	0	0	0	0	0	0	0
scaffold399_1	843501	849500	6000	13	deletion	0	2	0	0	2	2	2	2	2	2	2	2	0	2	0	2	2	2	2	2	2	2	2	2	2	2	2	2	2	2	2	2	0	2	2	2	2	0	2	2	2	2	2	0
scaffold399_1	441001	448500	7500	10	deletion	2	0	2	2	0	2	2	2	2	2	2	2	2	2	0	2	0	0	2	2	2	2	2	0	0	2	2	2	2	2	2	2	2	2	2	2	2	2	2	2	2	2	2	2
scaffold399_2	1040501	1051500	11000	78	deletion	0	0	0	0	0	0	0	0	0	0	0	0	0	0	0	0	0	0	0	0	0	2	0	0	0	0	0	0	0	0	0	0	0	0	0	0	0	0	0	0	0	0	0	0
scaffold399_2	445001	452000	7000	5	deletion	2	2	2	2	2	2	2	2	2	2	2	2	2	2	2	2	2	2	2	2	2	2	2	2	2	2	2	0	2	2	2	2	2	2	2	2	2	2	2	2	2	2	2	2
scaffold497_1	2835001	2849500	14500	79	deletion	0	0	0	0	0	0	0	0	0	0	0	0	0	0	0	0	0	0	0	0	0	0	0	0	0	0	0	0	0	0	0	0	0	0	0	0	0	0	0	0	0	0	0	0
scaffold497_1	3469001	3478000	9000	79	deletion	0	0	0	0	0	0	0	0	0	0	0	0	0	0	0	0	0	0	0	0	0	0	0	0	0	0	0	0	0	0	0	0	0	0	0	0	0	0	0	0	0	0	0	0
scaffold497_1	3536501	3552000	15500	76	deletion	0	0	0	0	0	0	0	2	0	0	0	0	0	0	0	0	2	2	0	0	0	0	0	0	0	0	0	0	0	0	0	0	0	0	0	0	0	0	0	0	0	0	0	0
scaffold523_1	907501	927500	20000	74	deletion	0	0	0	0	0	0	0	1	0	0	0	0	0	0	0	0	2	2	0	0	0	0	0	0	0	0	0	0	2	0	0	0	0	0	0	0	0	0	0	0	0	0	0	0
scaffold523_1	1692501	1701500	9000	73	deletion	0	0	0	2	0	0	0	0	0	0	0	2	0	0	0	0	2	0	0	0	0	0	0	0	0	0	0	0	0	0	0	0	0	0	0	0	0	2	0	0	0	0	0	0
scaffold523_1	1738501	1750500	12000	72	deletion	2	0	0	0	0	0	0	0	0	0	0	0	0	0	0	0	0	2	0	0	0	0	0	0	0	0	0	0	0	0	0	0	0	0	0	0	2	0	0	0	0	0	0	2
scaffold515_1	1794001	1807000	13000	11	deletion	2	2	0	2	2	2	2	1	2	2	2	2	2	2	2	2	2	2	2	2	2	2	2	0	2	2	2	2	2	2	2	2	2	2	2	2	2	2	2	2	2	2	2	2
scaffold435_3	1351001	1361000	10000	79	deletion	0	0	0	0	0	0	0	0	0	0	0	0	0	0	0	0	0	0	0	0	0	0	0	0	0	0	0	0	0	0	0	0	0	0	0	0	0	0	0	0	0	0	0	0
scaffold435_3	1416501	1427000	10500	79	deletion	0	0	0	0	0	0	0	0	0	0	0	0	0	0	0	0	0	0	0	0	0	0	0	0	0	0	0	0	0	0	0	0	0	0	0	0	0	0	0	0	0	0	0	0
scaffold511_1	2247501	2257000	9500	55	deletion	0	2	2	2	0	0	0	0	2	2	0	2	2	0	0	0	0	2	2	2	2	2	0	0	0	0	0	0	0	0	2	2	2	0	0	0	2	0	2	0	0	0	0	0
scaffold576_1	910501	981500	71000	78	combination	0	0	0	1	1	0	0	0	0	0	0	0	0	0	0	0	0	0	0	0	1	3	0	1	0	0	1	0	0	1	0	0	1	0	0	0	0	2	0	0	0	0	0	3
scaffold576_2	1	75500	75500	4	duplication	2	2	2	2	2	2	2	2	2	2	2	2	2	2	2	2	2	2	2	2	2	3	2	2	2	2	2	2	2	2	2	2	3	2	3	2	2	2	2	2	2	2	2	2
scaffold550_1	171501	299500	128000	5	duplication	2	2	2	2	2	2	2	2	2	2	2	2	2	2	2	2	2	2	2	2	2	2	2	2	2	2	2	2	2	2	2	2	2	2	2	3	3	3	2	2	2	2	2	2
scaffold455_1	958001	970000	12000	30	deletion	0	2	2	0	0	2	2	0	0	0	0	2	2	2	2	2	2	2	2	2	0	0	0	1	2	2	0	0	2	2	0	2	2	2	2	2	0	0	2	2	2	2	0	0
scaffold455_1	1164001	1178000	14000	72	deletion	0	0	0	0	0	0	0	0	2	0	0	0	0	0	0	0	2	0	0	0	0	0	0	0	2	0	0	0	0	0	0	2	0	0	0	0	0	0	0	0	2	0	0	0
scaffold455_1	4887001	4900000	13000	45	deletion	0	0	0	0	0	0	2	0	2	0	0	2	0	2	2	2	0	2	0	0	2	2	2	0	0	0	1	0	0	0	2	0	0	2	2	1	1	2	2	2	2	0	2	0
scaffold455_1	4355501	4393500	38000	5	combination	2	0	2	2	2	2	2	2	2	2	2	2	2	2	2	2	2	2	2	2	2	2	2	2	2	2	2	0	2	2	2	2	2	2	2	2	2	2	2	2	2	2	2	2
scaffold455_1	3820001	4016000	196000	4	combination	2	2	2	2	2	2	2	2	2	2	2	2	2	2	2	2	2	2	2	2	2	3	2	2	2	2	2	2	2	2	2	2	2	2	2	3	3	2	2	2	2	2	2	2
scaffold455_1	5403001	5574000	171000	6	duplication	2	2	2	2	2	2	2	2	2	2	2	2	2	2	2	2	2	2	2	2	2	3	2	2	2	2	2	2	2	2	3	2	2	2	2	3	3	3	2	2	2	2	2	2
scaffold615_1	1	57500	57500	6	duplication	2	2	2	2	2	2	2	5	2	2	2	2	2	2	2	2	2	2	2	2	2	2	2	2	2	2	2	2	2	2	3	2	2	4	2	4	2	2	2	2	2	2	2	2
scaffold557_1	1426001	1435500	9500	53	deletion	0	0	0	0	0	0	2	0	2	0	2	0	0	0	0	0	2	0	0	0	2	2	2	2	0	0	2	0	0	2	0	0	0	0	0	0	0	2	0	0	0	2	2	0
scaffold557_1	2614501	2626000	11500	33	deletion	2	2	2	0	2	2	0	0	1	2	2	2	2	2	2	2	0	2	2	2	2	0	2	0	2	0	0	0	2	2	2	2	2	0	0	2	2	2	0	0	0	0	2	2
scaffold557_1	496001	991500	495500	4	duplication	2	2	2	2	2	2	2	2	2	2	2	2	2	2	2	2	2	2	2	2	2	3	2	2	2	2	2	2	2	2	2	2	2	2	2	3	3	2	2	2	2	2	2	2
scaffold557_1	2549001	2571500	22500	5	duplication	2	2	2	2	2	2	2	2	2	2	2	2	2	2	2	2	2	2	2	2	2	2	2	2	2	2	2	2	2	2	3	2	3	2	2	3	2	3	2	2	2	2	2	2
scaffold510_1	1939501	1946000	6500	4	deletion	2	2	2	2	2	2	2	2	0	2	2	2	2	2	2	2	2	2	2	2	2	2	2	2	2	2	0	2	2	2	2	2	2	2	2	2	2	2	2	2	2	2	2	2
scaffold526_1	2386001	2396000	10000	78	deletion	0	0	0	0	0	0	0	0	0	0	0	0	0	0	0	0	0	0	0	0	0	0	0	0	0	0	0	0	0	0	0	0	0	0	0	0	0	0	0	0	0	0	0	0
scaffold556_1	1602001	1613500	11500	77	deletion	0	0	0	0	0	0	0	0	0	0	0	0	0	0	0	0	0	0	0	0	0	0	0	0	0	0	0	0	0	0	0	0	0	0	0	0	0	0	0	0	0	0	0	0
scaffold556_1	168501	382000	213500	5	duplication	2	2	2	2	2	2	2	2	2	2	2	2	2	3	2	2	2	2	2	2	2	2	2	2	2	2	2	2	2	2	2	2	2	2	2	3	2	3	2	2	2	2	2	3
scaffold556_1	501001	570500	69500	6	duplication	2	2	2	2	2	2	2	2	2	2	2	2	2	2	2	2	2	2	2	2	2	3	2	2	2	2	2	2	2	2	2	2	2	2	2	3	2	2	3	2	2	2	2	3
scaffold539_2	1	137000	137000	4	duplication	2	2	2	2	2	2	2	2	2	2	2	2	2	2	2	2	2	2	2	2	2	2	2	2	2	2	2	2	2	2	3	2	2	2	2	2	3	3	2	2	2	2	2	2
scaffold563_1	336001	348000	12000	52	deletion	0	2	0	2	2	2	0	0	0	2	0	0	2	0	0	2	2	2	2	2	2	0	2	0	0	0	0	0	0	2	2	2	2	0	0	0	2	0	2	0	0	0	0	0
scaffold563_1	469501	477000	7500	77	deletion	0	0	0	0	0	0	0	0	0	0	0	0	0	0	0	0	0	2	0	0	0	0	0	0	0	0	0	0	0	0	0	0	0	0	0	0	2	0	0	0	0	0	0	0
scaffold563_1	488501	495000	6500	6	deletion	2	2	2	0	2	2	2	2	2	2	2	2	2	2	2	2	2	2	2	2	2	2	2	2	2	2	2	2	2	2	2	2	2	2	2	2	2	2	2	2	2	2	2	2
scaffold530_1	904001	1006000	102000	8	duplication	2	2	2	4	2	2	2	2	2	2	2	2	2	3	2	2	2	2	2	2	2	3	2	2	2	2	2	2	2	2	2	2	2	2	2	2	2	2	2	2	2	2	2	2
scaffold530_1	1955001	1969000	14000	26	deletion	2	2	2	2	2	2	2	0	0	2	2	2	2	2	2	2	2	2	2	2	2	2	2	0	0	0	0	0	2	2	2	2	2	2	2	2	2	2	2	2	2	1	2	2
scaffold640_1	1	40000	40000	79	duplication	73	74	56	76	79	66	73	78	106	81	54	70	56	57	59	68	58	64	47	50	55	45	80	77	89	60	94	75	76	75	68	56	61	59	62	58	60	48	71	79	109	75	79	50
scaffold640_1	48501	60000	11500	78	deletion	0	0	0	0	0	0	0	0	0	0	0	0	0	0	0	2	0	0	0	0	0	0	0	0	0	0	0	0	0	0	0	0	0	0	0	0	0	0	0	0	0	0	0	0
scaffold634_1	300501	828500	528000	77	combination	0	0	0	0	0	0	0	0	0	0	0	0	0	0	0	0	0	0	0	0	0	0	0	3	0	0	0	0	0	0	3	0	0	0	0	0	0	0	0	0	0	0	0	0
scaffold634_1	829001	975500	146500	21	combination	2	2	2	2	2	2	2	3	2	2	2	3	2	2	2	2	2	2	2	2	2	3	2	0	2	0	2	1	2	2	3	2	3	2	3	3	3	3	3	2	2	2	2	2
scaffold634_1	64501	299000	234500	10	duplication	2	2	2	2	2	2	2	2	2	3	2	2	2	2	2	2	2	2	2	2	2	3	2	2	2	2	2	2	2	2	3	2	2	2	2	3	3	2	2	2	2	2	2	3
scaffold634_1	1	62000	62000	9	duplication	2	2	2	2	2	2	2	2	2	2	2	2	2	2	2	2	2	2	2	2	2	2	2	2	2	2	3	2	2	2	2	2	2	2	2	3	3	3	2	2	2	2	2	2
scaffold595_1	432001	546000	114000	10	duplication	2	2	2	2	2	2	2	2	2	2	2	3	2	2	2	2	2	2	2	2	2	3	2	2	2	2	2	2	2	2	3	2	3	2	2	3	3	2	3	2	2	2	2	2
scaffold595_2	1	131000	131000	6	duplication	2	2	2	2	2	2	2	2	2	2	2	2	2	2	2	2	2	2	2	2	2	3	2	2	2	2	2	2	2	2	2	2	2	2	2	3	2	3	2	2	2	2	2	3
scaffold595_2	464501	701000	236500	9	combination	2	2	2	2	2	2	2	2	2	2	2	2	2	2	2	2	2	2	2	2	2	2	2	2	2	2	0	2	2	2	2	2	2	2	2	3	2	3	3	2	2	2	2	2
scaffold628_1	371001	377500	6500	5	deletion	2	2	2	2	2	2	2	2	2	2	2	2	2	2	2	2	2	2	2	2	2	2	2	2	0	2	2	2	2	2	2	2	2	2	2	2	2	2	2	2	0	2	2	2
scaffold558_1	337001	348500	11500	79	deletion	0	0	0	0	0	0	0	0	0	0	0	0	0	0	0	0	0	0	0	0	0	0	0	1	0	0	0	0	0	0	0	0	0	0	0	0	0	0	0	0	0	0	0	0
scaffold558_1	1040001	1054500	14500	75	deletion	0	0	0	0	0	2	0	0	0	2	0	0	0	0	0	0	0	0	0	0	0	0	0	0	0	0	0	0	0	0	0	0	0	0	0	2	0	2	0	0	0	0	0	0
scaffold558_1	768001	779000	11000	6	deletion	2	2	2	2	2	1	2	2	2	2	2	2	2	2	2	2	2	2	2	2	2	2	1	2	2	2	2	2	2	2	2	2	2	2	2	2	1	2	2	2	2	2	2	2
scaffold554_1	923001	934500	11500	15	deletion	2	2	2	2	2	2	2	2	0	2	2	2	2	2	2	2	2	2	2	2	2	2	2	2	2	2	0	0	2	2	2	2	2	2	2	2	0	2	2	2	2	2	2	2
scaffold448_1	29001	38500	9500	79	deletion	0	0	0	0	0	0	0	0	0	0	0	0	0	0	0	0	0	0	0	0	0	0	0	0	0	0	0	0	0	0	0	0	0	0	0	0	0	0	0	0	0	0	0	0
scaffold448_1	98501	108000	9500	76	deletion	0	0	0	0	0	0	0	0	0	0	2	0	0	0	0	0	0	0	0	0	0	0	0	0	0	0	0	0	0	0	0	0	0	0	0	0	0	0	0	2	0	0	0	0
scaffold448_1	1543501	1564500	21000	72	deletion	0	0	0	0	0	0	0	2	0	0	0	0	0	0	0	0	0	0	0	0	0	0	0	1	0	0	2	0	0	0	1	0	0	0	0	0	2	0	0	0	0	0	0	0
scaffold448_1	1835001	1846500	11500	51	deletion	2	2	2	0	2	2	0	0	0	0	0	2	0	0	2	2	2	0	2	0	0	0	0	0	0	2	0	0	0	0	0	0	2	2	0	0	2	2	0	0	2	0	2	2
scaffold448_1	1	12000	12000	14	deletion	2	2	2	2	2	2	0	2	2	2	2	2	2	2	2	2	2	2	2	2	2	1	2	0	2	2	2	2	2	2	2	2	1	2	2	2	2	2	2	0	0	2	2	1
scaffold639_1	230501	238000	7500	25	deletion	2	2	2	2	2	0	2	2	0	0	2	2	2	2	2	2	2	2	0	0	2	2	2	0	0	0	0	2	2	0	2	2	2	0	2	2	0	2	2	2	2	2	0	2
scaffold639_1	286001	323500	37500	11	deletion	2	2	2	2	2	2	2	2	2	2	1	2	2	2	2	2	2	2	2	2	2	2	2	2	2	2	2	2	2	2	2	2	2	2	2	2	2	2	1	2	2	1	2	2
scaffold620_1	856001	867500	11500	4	deletion	2	2	2	2	2	2	2	2	2	2	2	2	2	2	2	2	1	2	2	2	2	2	2	1	2	2	2	2	2	2	2	2	2	2	2	2	2	2	2	2	2	2	2	1
scaffold632_1	169001	178000	9000	67	deletion	2	0	0	0	0	2	0	0	0	2	2	0	0	0	0	2	0	0	2	0	2	2	0	0	0	0	0	0	0	2	2	0	0	2	0	0	0	0	0	0	0	0	2	0
scaffold598_1	987501	995000	7500	6	deletion	2	2	2	2	2	2	2	2	2	2	2	0	2	2	2	2	2	2	2	2	2	2	2	2	0	2	2	2	2	2	2	2	2	2	2	2	2	2	2	2	2	2	2	2
scaffold649_1	1	112000	112000	47	combination	2	4	2	4	5	4	4	2	4	5	4	2	4	4	4	4	4	4	2	2	2	4	4	4	2	4	2	2	4	4	4	4	4	4	2	2	2	4	4	4	2	0	4	4
scaffold659_1	1	16500	16500	15	combination	2	1	4	2	2	2	4	2	4	2	2	2	2	2	2	2	2	2	2	1	0	2	2	2	2	2	2	2	2	0	2	2	2	2	2	2	2	2	1	2	2	2	2	0
scaffold627_1	313501	321500	8000	21	deletion	2	2	2	2	2	2	2	2	2	2	2	2	2	0	2	2	2	2	2	2	2	2	2	0	0	0	0	0	2	2	2	2	2	2	2	2	2	2	0	2	0	0	2	2
scaffold600_1	788001	795000	7000	66	deletion	0	0	0	0	0	2	0	0	0	0	0	2	2	2	0	0	0	0	0	0	0	0	0	0	0	0	0	0	0	0	2	0	0	2	2	0	0	0	0	2	0	0	0	0
scaffold600_1	2145001	2151000	6000	60	deletion	2	0	0	2	2	2	0	0	0	0	0	0	0	0	0	0	0	0	2	0	0	0	0	2	0	0	0	0	2	0	0	0	0	0	0	0	0	0	0	2	0	2	0	0
scaffold542_1	1520001	1530000	10000	69	deletion	0	0	0	0	0	0	0	0	1	0	0	2	0	0	0	0	0	0	2	2	2	0	0	0	0	0	0	0	0	0	2	0	0	0	0	0	2	0	0	0	0	0	0	2
scaffold669_1	13001	22000	9000	79	deletion	0	0	0	0	0	0	0	0	0	0	0	0	0	0	0	0	0	0	0	0	0	0	0	0	0	0	0	0	0	0	0	0	0	0	0	0	0	0	0	0	0	0	0	0
scaffold564_1	886501	892500	6000	4	deletion	2	2	2	2	2	2	2	2	2	2	2	2	2	2	2	2	2	2	2	2	2	2	2	2	2	2	2	2	2	2	2	2	2	2	2	2	2	2	2	2	2	2	2	2
scaffold605_1	82001	94500	12500	78	deletion	0	0	0	0	0	0	0	0	0	0	0	0	0	0	0	0	0	0	0	0	0	0	0	0	0	0	0	0	0	0	0	0	0	0	0	0	0	0	0	0	0	0	0	0
scaffold605_1	913501	920500	7000	77	deletion	0	0	0	0	0	0	0	2	0	0	0	0	0	0	0	0	0	0	0	0	0	0	0	0	0	0	0	0	0	0	0	0	0	0	0	0	0	0	0	0	0	0	0	0
scaffold605_1	639001	646000	7000	27	deletion	2	0	0	2	2	0	0	2	0	0	0	2	0	2	2	0	2	0	2	0	0	0	2	2	2	2	2	2	2	0	2	2	2	0	2	0	2	2	0	2	2	2	0	0
scaffold605_1	743001	750000	7000	43	deletion	2	0	0	2	2	0	2	0	0	0	2	2	2	2	0	2	0	0	2	0	0	2	2	2	0	0	2	0	2	2	2	0	0	2	0	0	0	0	2	2	0	0	2	2
scaffold505_1	1908501	1919500	11000	79	deletion	0	0	0	0	0	0	0	0	0	0	0	0	0	0	0	0	0	0	0	0	0	0	0	0	0	0	0	0	0	0	0	0	0	0	0	0	0	0	0	0	0	0	0	0
scaffold505_1	4078001	4091000	13000	67	deletion	0	0	2	0	0	0	0	2	0	0	2	0	0	0	0	2	0	2	2	0	0	0	0	0	0	0	0	0	0	0	0	0	0	2	0	0	2	0	0	0	0	0	0	0
scaffold505_1	1087001	1097000	10000	64	deletion	2	0	0	2	2	0	0	0	0	0	2	0	0	2	0	2	2	2	2	0	2	0	0	0	0	0	0	0	2	0	0	0	0	0	0	2	0	0	0	0	0	0	0	0
scaffold673_1	54501	64500	10000	40	deletion	0	0	2	2	0	2	2	0	0	2	2	0	0	2	0	2	0	0	0	0	2	2	2	0	2	2	2	0	2	2	0	2	0	0	2	0	0	0	2	0	2	0	2	2
scaffold673_1	1	48000	48000	9	duplication	2	2	2	2	2	2	2	2	2	2	2	2	2	2	2	2	2	2	2	2	2	3	2	2	2	2	3	2	2	2	3	2	3	2	3	3	3	3	2	2	2	2	2	2
scaffold622_1	1411501	1764500	353000	4	duplication	2	2	2	2	2	2	2	2	2	2	2	2	2	2	2	2	2	2	2	2	2	3	2	2	2	2	2	2	2	2	2	2	2	2	2	3	3	2	2	2	2	2	2	2
scaffold675_1	1	26000	26000	20	deletion	0	2	2	1	2	1	2	2	1	2	2	2	0	2	2	2	2	2	2	2	2	0	0	2	1	2	2	0	2	2	2	2	2	2	2	2	2	0	2	2	2	1	2	1
scaffold582_1	2542501	2549500	7000	20	deletion	0	2	0	2	2	2	0	0	0	2	2	2	2	2	0	0	2	2	2	2	2	2	2	2	2	2	2	2	2	0	2	2	0	2	2	2	2	2	2	2	2	2	2	0
scaffold582_1	2897501	2907500	10000	34	deletion	2	2	0	0	2	2	2	0	0	2	2	2	2	2	2	2	2	2	0	2	0	0	2	2	0	0	0	0	2	2	2	2	2	2	2	2	2	2	2	2	0	0	2	2
scaffold608_1	154001	161500	7500	70	deletion	0	0	0	0	0	0	0	0	0	0	0	0	0	0	0	0	0	0	0	0	2	2	0	0	0	0	0	0	0	0	0	0	0	0	0	0	0	2	0	0	2	0	0	0
scaffold680_1	3501	54000	50500	46	duplication	3	2	4	3	2	2	3	2	5	5	5	4	3	4	2	4	3	2	2	2	2	5	5	3	4	2	2	6	6	2	6	2	2	3	3	2	4	2	2	3	5	4	4	2
scaffold680_1	36501	67500	31000	20	combination	2	0	2	0	2	2	2	2	2	2	2	4	3	2	2	2	2	2	3	3	3	2	2	2	4	2	4	2	2	2	2	0	2	3	2	2	2	2	2	2	2	2	2	2
scaffold683_1	1	28000	28000	10	combination	2	2	2	2	2	2	2	2	2	2	2	0	2	2	2	2	2	2	2	1	1	2	2	2	2	2	2	2	2	1	2	2	2	2	2	2	2	2	2	2	2	2	2	0
scaffold537_1	3087001	3094500	7500	79	deletion	0	0	0	0	0	0	0	0	0	0	0	0	0	0	0	0	0	0	0	0	0	0	0	0	0	0	0	0	0	0	0	0	0	0	0	0	0	0	0	0	0	0	0	0
scaffold681_1	44501	117500	73000	10	duplication	2	2	2	2	2	2	2	17	2	2	2	2	2	2	2	2	2	2	2	2	19	2	2	2	2	16	23	2	2	2	2	2	2	2	2	2	2	2	2	2	2	2	2	2
scaffold650_2	182001	190000	8000	79	deletion	0	0	0	0	0	0	0	0	0	0	0	0	0	0	0	0	0	0	0	0	0	0	0	0	0	0	0	0	0	0	0	0	0	0	0	0	0	0	0	0	0	0	0	0
scaffold650_2	19501	111000	91500	4	duplication	2	2	2	2	2	2	2	2	2	2	2	2	2	2	2	2	2	2	2	2	2	2	2	2	2	2	2	2	2	2	2	2	2	2	2	3	2	2	2	2	2	2	2	2
scaffold684_1	1	78500	78500	61	combination	1	1	2	5	0	5	0	4	5	5	0	1	4	2	0	5	1	1	1	2	2	0	1	1	5	0	2	2	1	1	2	5	2	5	1	1	0	2	0	2	0	2	0	0
scaffold682_1	1	159500	159500	5	duplication	2	2	2	2	2	2	2	2	2	2	2	2	2	2	2	2	2	2	2	2	2	3	2	2	2	2	2	2	2	2	2	2	3	2	3	3	2	2	2	2	2	2	2	2
scaffold616_2	1753001	1760500	7500	79	deletion	0	0	0	0	0	0	0	0	0	0	0	0	0	0	0	0	0	0	0	0	0	0	0	0	0	0	0	0	0	0	0	0	0	0	0	0	0	0	0	0	0	0	0	0
scaffold616_2	1037501	1272000	234500	5	duplication	2	2	2	2	2	2	2	2	2	2	2	2	2	2	2	2	2	2	2	2	2	3	2	2	2	2	2	2	2	2	2	2	2	2	2	3	3	2	2	2	2	2	2	2
scaffold690_1	1	337500	337500	79	combination	0	0	0	0	0	0	0	0	0	0	0	3	0	0	0	0	0	0	0	0	0	3	0	0	0	0	3	0	0	0	0	0	0	0	0	0	3	3	0	0	0	0	0	0
scaffold690_1	221001	704000	483000	14	combination	2	2	2	2	2	2	2	2	3	2	2	3	2	2	2	2	2	2	2	2	2	3	2	2	2	2	2	2	2	2	3	2	3	2	2	3	2	3	3	2	2	2	2	3
scaffold637_1	219501	262500	43000	62	deletion	0	2	2	0	2	2	0	1	2	0	2	1	2	1	1	2	0	0	1	0	1	0	2	0	0	0	1	0	0	1	0	0	1	0	0	0	2	0	1	1	0	0	0	1
scaffold637_1	709501	745000	35500	42	duplication	5	2	5	4	5	4	5	5	5	5	4	2	2	2	2	2	2	2	2	2	2	2	2	5	4	5	5	5	4	2	2	2	2	2	4	2	2	4	2	2	4	4	5	2
scaffold679_1	112001	127000	15000	23	deletion	2	2	2	2	2	2	0	2	2	2	0	2	0	2	2	2	0	2	2	0	2	2	2	0	0	0	1	1	2	2	2	2	1	2	2	2	1	2	1	2	1	0	2	2
scaffold685_1	437501	473000	35500	8	duplication	2	2	2	2	2	2	2	2	3	2	2	3	2	2	2	2	2	2	2	2	2	2	2	2	2	2	3	2	2	2	3	2	2	2	3	3	2	2	2	2	2	2	2	2
scaffold685_1	355001	426000	71000	5	combination	2	2	2	2	2	2	2	2	2	2	2	2	2	2	2	2	2	2	2	2	2	2	2	2	2	2	3	2	2	2	2	2	2	2	2	2	2	2	2	2	2	2	2	2
scaffold700_1	1	104000	104000	31	combination	2	2	2	2	2	2	2	1	2	2	2	1	2	2	2	2	2	2	2	2	2	2	4	2	2	2	2	0	4	0	2	1	2	2	2	1	2	2	2	2	0	1	2	0
scaffold655_1	212501	792000	579500	17	duplication	2	2	2	2	2	2	2	2	2	3	2	2	2	3	2	2	2	2	2	2	2	3	2	2	2	2	2	2	2	2	3	2	3	2	3	3	3	3	3	2	2	2	2	3
scaffold655_1	1135501	1519500	384000	10	duplication	2	2	2	2	2	2	2	2	2	2	2	3	2	2	2	2	2	2	2	2	2	3	2	2	2	2	2	2	2	2	3	2	3	2	3	3	3	3	2	2	2	2	2	3
scaffold655_3	13501	343000	329500	12	duplication	2	2	2	2	2	2	2	2	2	2	2	2	2	2	2	2	2	2	2	2	2	3	2	2	2	2	2	2	2	2	3	2	3	2	3	3	3	3	3	2	2	2	2	3
scaffold671_1	191501	211500	20000	51	duplication	5	5	5	2	5	2	5	6	5	5	5	5	5	5	5	2	5	5	5	5	5	2	5	2	5	5	2	5	5	2	2	5	5	5	2	2	2	2	5	5	2	5	5	2
scaffold671_1	1	10000	10000	19	duplication	2	2	2	2	2	2	2	4	2	4	2	4	2	4	2	2	2	2	2	2	2	2	2	2	4	2	2	2	2	2	2	2	2	2	2	2	2	2	4	4	4	2	2	2
scaffold671_1	33001	43500	10500	4	deletion	2	2	2	2	2	2	2	2	0	2	2	2	2	2	2	2	2	2	2	2	2	2	0	2	2	2	2	2	2	2	2	2	2	2	2	2	2	2	2	2	2	2	2	2
scaffold706_1	12501	43500	31000	21	combination	2	2	2	4	0	3	4	3	2	5	3	2	3	2	2	4	2	2	2	2	2	2	2	2	4	2	2	3	2	2	2	4	3	4	2	2	2	2	2	2	2	2	2	2
scaffold597_1	1518501	1526500	8000	79	deletion	0	0	0	0	0	0	0	0	0	0	0	0	0	0	0	0	0	0	0	0	0	0	0	0	0	0	0	0	0	0	0	0	0	0	0	0	0	0	0	0	0	0	0	0
scaffold597_1	2046001	2182500	136500	79	combination	0	0	0	0	0	0	0	0	0	0	0	0	0	0	0	0	0	0	0	0	0	0	0	0	0	0	0	0	0	0	0	0	0	0	0	0	0	0	0	0	0	0	0	0
scaffold613_1	3417501	3568500	151000	74	combination	0	0	0	0	0	0	0	0	0	2	0	0	0	2	0	0	0	0	0	0	0	0	0	0	0	0	3	0	0	0	0	0	0	0	0	0	3	3	0	2	0	0	2	0
scaffold613_1	609001	624500	15500	19	deletion	2	2	2	2	2	2	2	2	2	0	0	2	2	0	0	2	2	2	0	2	2	0	2	0	0	2	2	2	2	2	2	2	2	2	2	2	0	2	2	2	2	0	0	0
scaffold613_1	3362501	3503500	141000	5	duplication	2	2	2	2	2	2	2	2	2	2	2	2	2	2	2	2	2	2	2	2	2	2	2	2	2	2	3	2	2	2	2	2	2	2	2	2	3	3	3	2	2	2	2	2
scaffold688_1	112501	120500	8000	72	deletion	0	2	0	0	0	0	0	0	0	0	0	0	0	0	0	0	0	0	0	0	0	0	0	0	2	0	0	0	0	0	0	0	0	0	0	2	0	0	0	0	0	0	0	0
scaffold720_1	6501	17500	11000	63	deletion	2	0	2	0	2	2	0	0	0	0	0	0	0	0	0	0	0	0	2	2	2	0	0	0	0	0	0	0	0	0	0	0	0	2	0	0	2	0	2	0	0	0	0	0
scaffold713_1	363001	534000	171000	8	duplication	2	2	2	2	2	2	2	2	2	2	2	2	2	3	2	2	2	2	2	2	2	2	2	2	2	2	2	2	2	2	2	2	2	2	2	2	3	3	3	2	2	2	2	3
scaffold713_1	108001	362000	254000	5	duplication	2	2	2	2	2	2	2	2	2	2	2	2	2	2	2	2	2	2	2	2	2	3	2	2	2	2	2	2	2	2	2	2	2	2	2	3	3	3	2	2	2	2	2	2
scaffold643_1	2036501	2047000	10500	77	deletion	0	0	2	0	0	0	0	0	0	0	0	0	0	0	0	0	0	0	0	0	0	0	0	0	0	0	0	0	0	0	0	0	0	0	0	0	0	0	0	0	0	0	0	0
scaffold643_1	1357501	1366500	9000	7	deletion	2	2	2	2	2	2	2	2	2	2	2	2	2	2	2	2	2	2	2	0	2	2	2	2	2	2	0	2	2	2	2	2	2	2	2	2	2	2	2	2	0	2	2	2
scaffold704_1	31001	42500	11500	14	deletion	2	2	2	2	2	2	2	2	2	2	2	2	0	2	2	0	2	2	2	2	2	2	2	2	2	2	2	0	2	2	2	2	0	2	2	2	2	2	2	2	2	0	2	2
scaffold648_1	915001	927000	12000	32	deletion	2	2	2	2	2	2	2	0	1	2	0	2	0	2	2	0	2	0	2	2	2	2	2	0	0	0	0	1	0	2	2	2	2	2	2	2	2	2	2	2	0	1	2	2
scaffold728_1	5501	48000	42500	73	duplication	4	4	4	3	3	2	3	2	4	3	4	3	3	3	3	3	4	4	3	3	3	3	3	3	3	3	3	3	3	3	3	3	4	3	3	2	2	2	3	4	3	3	4	3
scaffold699_2	401501	754500	353000	62	combination	0	2	0	2	0	0	2	0	0	1	0	0	0	1	0	0	2	2	0	0	2	2	0	0	0	0	0	0	2	0	2	0	0	2	0	2	0	0	0	2	0	0	0	0
scaffold699_2	9501	191000	181500	9	duplication	2	2	2	2	2	3	2	2	3	2	2	3	2	2	2	2	2	2	2	2	2	2	2	2	2	2	2	2	2	2	2	2	2	2	2	3	2	3	3	2	2	2	2	2
scaffold719_1	184501	192000	7500	77	deletion	0	0	0	0	0	0	0	0	0	0	0	0	0	0	0	0	0	0	0	0	0	0	0	0	0	2	0	0	0	0	0	0	0	0	0	0	0	0	0	0	0	0	0	0
scaffold656_1	444001	461500	17500	61	deletion	0	0	0	2	2	2	0	0	0	0	2	2	2	2	0	0	0	0	1	0	0	0	0	0	0	0	0	0	2	2	0	0	0	2	0	2	2	0	0	2	0	0	0	0
scaffold721_1	292001	604000	312000	55	combination	2	2	0	0	0	0	2	0	2	0	2	0	2	3	0	2	2	0	0	0	2	3	0	0	0	2	3	0	2	2	0	2	0	0	0	3	0	0	0	0	0	0	0	0
scaffold721_1	24501	169500	145000	4	duplication	2	2	2	2	2	2	2	2	2	2	2	2	2	2	2	2	2	2	2	2	2	3	2	2	2	2	2	2	2	2	2	2	2	2	2	3	2	2	2	2	2	2	2	3
scaffold729_1	245501	254500	9000	4	deletion	2	2	2	2	2	2	2	1	2	2	2	2	2	2	2	2	2	2	2	2	2	2	2	2	2	2	1	2	2	2	2	2	2	2	2	1	2	2	2	2	2	2	2	2
scaffold623_1	835501	844500	9000	78	deletion	0	0	0	0	0	0	0	0	0	0	0	0	0	0	0	0	0	0	0	0	0	0	0	0	0	0	0	0	0	0	0	0	0	0	0	0	0	0	0	0	0	0	0	0
scaffold635_1	1485501	1495000	9500	79	deletion	0	0	0	0	0	0	0	0	0	0	0	0	0	0	0	0	0	0	0	0	0	0	0	0	0	0	0	0	0	0	0	0	0	0	0	0	0	0	0	0	0	0	0	0
scaffold635_1	408501	420000	11500	38	deletion	2	0	0	2	0	0	0	2	2	2	0	0	0	0	2	0	0	0	2	0	2	0	2	2	2	2	2	2	0	2	0	2	0	2	0	0	2	0	2	0	0	2	2	2
scaffold635_1	494501	506500	12000	14	deletion	2	2	2	0	0	2	2	2	0	2	2	2	0	2	2	1	2	2	0	2	2	2	2	2	2	2	2	2	2	2	1	2	2	2	2	2	2	2	2	1	2	2	2	0
scaffold635_1	1441501	1448000	6500	4	deletion	2	2	2	2	2	2	2	2	0	2	2	2	2	2	2	2	2	2	2	2	2	2	2	2	2	2	2	2	2	2	2	2	2	2	2	2	2	2	2	2	2	2	2	2
scaffold676_1	1388001	1397000	9000	78	deletion	0	0	0	0	0	0	0	0	0	0	0	0	0	0	0	0	0	0	0	0	0	0	0	0	0	0	0	0	0	0	0	0	0	0	0	0	0	0	0	0	0	0	0	0
scaffold676_1	132501	140000	7500	12	deletion	2	0	2	2	2	2	2	2	2	2	0	2	2	0	2	2	2	0	2	2	2	2	2	2	2	2	0	2	2	2	2	2	2	0	0	2	2	2	2	2	2	2	2	2
scaffold747_1	17501	81500	64000	10	duplication	2	2	3	2	2	2	2	2	2	3	2	2	2	2	2	2	2	2	2	2	2	2	3	2	3	2	2	3	3	2	2	2	2	2	2	2	3	2	2	2	2	2	2	2
scaffold715_1	1062001	1077500	15500	77	deletion	0	0	0	0	0	0	0	0	0	0	0	0	0	0	0	0	0	0	2	0	0	0	0	0	0	0	0	0	0	0	0	0	0	0	0	0	0	0	0	0	0	0	0	0
scaffold590_1	2389501	2401500	12000	63	deletion	0	0	0	0	0	0	2	0	0	0	0	0	1	0	0	0	0	0	0	0	0	0	2	0	2	0	2	0	2	0	0	0	0	0	0	0	0	2	0	0	0	0	0	0
scaffold590_1	3679501	3692500	13000	72	deletion	0	0	0	0	0	0	0	2	0	0	0	0	0	0	0	0	0	0	0	0	0	0	0	0	0	0	0	0	0	0	0	2	0	0	0	0	0	0	0	0	2	0	0	0
scaffold751_1	53501	284500	231000	59	combination	0	2	0	2	2	0	0	0	0	2	0	0	0	2	0	2	2	2	0	2	0	0	0	0	0	0	0	0	2	2	0	0	0	0	0	2	3	3	3	2	0	0	2	2
scaffold751_1	627001	680500	53500	4	duplication	2	2	2	2	2	2	2	2	2	2	2	2	2	2	2	2	2	2	2	2	2	2	2	2	2	2	2	2	2	2	3	2	2	2	3	2	2	3	2	2	2	2	2	2
scaffold652_1	808001	816500	8500	79	deletion	0	0	0	0	0	0	0	0	0	0	0	0	0	0	0	0	0	0	0	0	0	0	0	0	0	0	0	0	0	0	0	0	0	0	0	0	0	0	0	0	0	0	0	0
scaffold670_1	13501	28500	15000	7	deletion	2	2	2	2	2	2	1	2	2	2	2	2	2	2	2	1	2	2	2	2	2	2	2	2	2	2	2	2	2	2	2	2	2	2	2	2	2	2	2	2	2	0	2	0
scaffold670_1	419501	427500	8000	5	deletion	2	2	2	2	2	2	2	0	2	2	2	2	2	2	2	2	2	2	2	2	2	2	2	0	2	0	2	2	2	2	2	2	2	2	2	2	2	2	2	2	2	0	2	2
scaffold568_1	1533501	1542000	8500	32	deletion	0	2	2	2	2	2	2	2	2	2	0	2	0	0	0	0	2	2	2	0	2	0	0	2	2	2	2	2	2	0	0	2	0	0	2	2	2	0	0	0	2	0	0	0
scaffold607_1	2015001	2022500	7500	67	deletion	0	0	0	0	0	0	2	0	0	0	0	0	2	0	0	0	0	0	0	0	0	2	0	0	0	0	0	0	2	0	0	0	0	0	2	0	0	2	0	0	0	0	0	0
scaffold607_1	2182501	2190000	7500	75	deletion	0	0	0	0	0	0	0	0	0	0	0	0	0	0	0	0	0	0	0	0	0	0	0	0	0	0	0	0	0	0	0	0	0	0	0	0	0	0	0	0	0	0	0	0
scaffold735_1	271001	278000	7000	79	deletion	0	0	0	0	0	0	0	0	0	0	0	0	0	0	0	0	0	0	0	0	0	0	0	0	0	0	0	0	0	0	0	0	0	0	0	0	0	0	0	0	0	0	0	0
scaffold753_1	255501	269500	14000	12	deletion	2	2	2	2	2	2	2	0	2	2	2	2	2	2	2	2	2	2	2	2	2	2	2	2	2	1	2	0	2	0	2	2	2	2	2	2	2	2	2	2	0	2	2	2
scaffold753_2	1	106000	106000	6	duplication	2	2	2	2	2	2	2	2	2	2	2	2	2	2	2	2	2	2	2	2	2	3	2	2	2	2	2	2	2	2	2	2	3	2	2	3	3	3	2	2	2	2	2	2
scaffold743_1	347501	409000	61500	38	combination	3	2	2	3	3	3	2	2	2	3	2	2	2	2	3	2	2	3	2	2	2	2	2	3	3	3	3	3	3	3	2	2	2	2	2	2	2	2	2	3	2	2	3	3
scaffold703_1	487001	501500	14500	4	deletion	2	2	2	2	2	2	2	2	2	2	2	2	2	2	2	2	2	2	2	2	2	2	2	2	2	2	2	2	2	2	2	2	2	2	0	2	2	2	2	2	2	2	2	2
scaffold661_1	1036501	1047000	10500	77	deletion	0	0	0	0	0	0	0	0	0	0	0	0	0	0	0	0	0	0	0	0	0	0	0	0	0	0	0	0	0	0	0	0	0	0	0	0	0	0	0	0	0	0	0	2
scaffold661_1	1980501	2007000	26500	20	duplication	2	2	2	2	2	2	2	5	2	2	2	2	2	5	2	2	2	2	2	2	2	2	2	2	6	3	4	2	2	2	8	2	2	2	2	2	2	2	2	2	2	2	2	7
scaffold660_1	2193501	2203500	10000	79	deletion	0	0	0	0	0	0	0	0	0	0	0	0	0	0	0	0	0	0	0	0	0	0	0	0	0	0	0	0	0	0	0	0	0	0	0	0	0	0	0	0	0	0	0	0
scaffold660_1	3026501	3048500	22000	64	combination	0	0	0	0	0	0	0	2	0	0	2	0	0	0	0	0	0	0	2	2	0	2	3	0	0	0	2	0	0	0	0	0	0	0	0	0	0	2	0	0	2	0	0	0
scaffold660_1	2780001	2811500	31500	13	combination	2	2	2	2	2	1	2	2	1	2	2	2	2	2	2	2	1	2	2	2	2	1	2	3	2	2	2	1	2	2	2	2	2	2	2	2	2	2	1	2	1	2	2	2
scaffold660_1	547501	630500	83000	7	duplication	2	2	2	2	2	2	2	2	2	3	2	2	2	3	2	2	2	2	2	2	2	3	2	2	2	2	2	2	2	2	2	2	2	2	2	3	2	2	2	2	2	2	2	3
scaffold660_1	912001	1141500	229500	4	duplication	2	2	2	2	2	2	2	2	2	2	2	2	2	2	2	2	2	2	2	2	2	3	2	2	2	2	2	2	2	2	2	2	2	2	2	3	2	2	2	2	2	2	2	3
scaffold660_1	2042501	2054500	12000	4	deletion	2	2	2	2	2	2	2	2	2	2	2	2	2	2	2	2	2	2	2	2	2	2	2	2	2	1	2	2	2	2	2	2	2	2	2	2	2	2	2	2	2	2	2	2
scaffold660_1	647001	653000	6000	6	deletion	2	2	2	2	2	2	2	2	2	2	2	2	2	2	2	2	2	2	2	2	2	2	2	2	2	2	2	2	2	2	2	2	2	2	2	2	2	2	2	2	2	2	2	2
scaffold665_1	31501	45000	13500	79	deletion	0	0	0	0	0	0	0	0	0	0	0	0	0	0	0	0	0	0	0	0	0	0	0	0	0	0	0	0	0	0	0	0	0	0	0	0	0	0	0	0	0	0	0	0
scaffold665_1	1056001	1067000	11000	12	deletion	2	2	2	2	2	2	1	2	0	2	2	2	2	2	2	2	2	2	2	2	2	2	2	0	1	2	2	2	2	2	2	2	2	2	2	2	2	2	2	2	2	2	2	2
scaffold599_2	595501	603000	7500	29	deletion	2	0	2	2	2	2	2	2	0	2	0	2	2	2	2	2	2	2	2	0	2	2	2	2	2	0	0	0	2	2	2	2	2	0	0	0	0	2	0	0	0	0	2	2
scaffold599_3	681001	689000	8000	39	deletion	0	2	2	0	0	0	0	2	2	2	0	0	0	0	0	2	2	2	2	0	2	2	2	0	0	2	2	0	2	2	0	2	0	2	2	0	2	0	0	2	2	0	0	2
scaffold767_1	73001	80000	7000	22	deletion	2	2	0	0	2	2	2	0	0	2	0	0	0	0	2	0	2	2	2	2	2	0	0	2	2	2	2	2	2	2	2	2	2	2	2	0	2	2	2	2	0	0	2	2
scaffold767_1	149001	174500	25500	30	deletion	2	2	0	1	2	2	2	0	0	2	0	0	0	0	2	0	2	2	0	0	0	0	0	2	2	2	2	2	2	2	0	0	2	0	2	0	0	0	0	2	0	0	2	2
scaffold767_1	174501	194500	20000	5	duplication	2	2	2	2	2	2	2	2	2	2	2	3	2	2	2	2	2	2	2	2	2	2	2	2	2	2	2	2	2	2	2	2	2	2	2	3	2	2	2	2	2	2	2	2
scaffold678_1	2288501	2297500	9000	78	deletion	0	0	0	0	0	0	0	0	0	0	0	0	0	0	0	0	0	0	0	0	0	0	0	0	0	0	0	0	0	0	0	0	0	0	0	0	0	0	0	0	0	0	0	0
scaffold678_1	68001	82000	14000	8	deletion	2	2	1	2	2	2	2	0	0	2	2	2	2	2	2	2	2	2	2	2	2	2	2	2	2	2	2	2	2	2	2	2	2	2	2	2	2	2	0	2	2	2	2	2
scaffold678_1	2189001	2196000	7000	10	deletion	2	2	2	2	2	2	2	2	0	2	2	2	2	2	0	0	2	2	2	2	2	2	0	0	0	2	2	2	2	2	0	2	2	2	2	2	2	0	2	2	2	2	2	2
scaffold760_2	85001	370000	285000	15	combination	2	2	2	2	2	2	2	1	2	1	2	2	2	2	2	2	2	2	2	2	2	2	2	3	3	2	3	2	2	2	2	2	2	2	2	2	3	3	2	2	2	2	2	2
scaffold760_2	1	63500	63500	11	duplication	2	2	2	2	2	2	2	2	3	2	2	2	2	2	2	2	2	2	2	2	2	2	2	2	2	2	3	3	2	2	2	2	2	2	3	3	2	3	2	2	2	2	2	2
scaffold760_5	623001	694500	71500	24	duplication	2	3	2	3	2	3	3	2	2	2	2	2	3	2	2	3	3	3	2	2	2	2	3	4	2	2	3	2	2	2	2	2	2	2	3	2	2	2	2	2	2	2	2	2
scaffold760_5	72001	608500	536500	28	combination	2	2	0	2	0	0	2	2	0	2	0	0	2	2	2	2	2	0	2	2	2	3	2	2	2	2	3	2	0	2	2	0	2	2	3	3	3	3	3	2	2	2	0	2
scaffold760_5	1	49000	49000	16	combination	2	2	2	2	2	2	2	0	2	2	2	2	2	2	2	2	2	2	2	2	2	2	2	2	0	0	0	0	2	2	2	2	2	2	2	2	2	2	2	2	2	2	2	2
scaffold731_1	1396001	1852500	456500	78	combination	0	0	0	0	0	0	0	0	0	0	0	0	0	0	0	0	0	0	0	0	0	0	0	0	0	0	0	0	0	0	0	0	0	0	0	0	2	0	0	0	0	0	0	0
scaffold731_2	503001	1206500	703500	12	duplication	2	2	2	2	2	2	2	2	3	2	2	3	2	2	2	2	2	2	2	2	2	3	2	2	2	2	2	2	2	2	3	2	3	2	3	3	3	3	3	2	2	2	2	2
scaffold731_2	329001	335000	6000	4	deletion	2	2	2	2	2	2	2	2	2	2	2	2	0	0	2	2	0	2	2	2	2	2	2	2	2	2	2	2	2	2	2	2	2	2	2	2	0	2	2	2	2	2	2	2
scaffold731_2	345001	500500	155500	4	duplication	2	2	2	2	2	2	2	2	2	2	2	2	2	2	2	2	2	2	2	2	2	2	2	2	2	2	2	3	2	2	2	2	2	2	2	3	3	2	2	2	2	2	2	2
scaffold697_1	918001	926000	8000	43	deletion	0	0	0	0	0	2	0	2	0	2	0	2	2	2	2	0	2	2	2	0	2	0	2	2	0	0	0	2	0	0	2	0	0	2	2	0	0	2	0	0	0	0	2	2
scaffold667_1	2465501	2477000	11500	61	deletion	0	0	2	0	0	2	0	0	0	2	2	0	0	0	0	2	0	0	2	0	0	2	0	0	0	0	0	0	2	2	0	2	0	2	0	0	0	0	0	0	0	0	0	0
scaffold667_1	1841501	1852500	11000	75	deletion	2	0	0	0	0	0	0	0	0	0	0	0	2	0	0	0	0	0	0	0	0	0	0	0	0	0	0	0	0	0	0	0	0	0	0	0	0	0	0	0	0	0	0	0
scaffold764_1	486001	494500	8500	14	deletion	2	2	0	2	2	2	2	2	2	2	2	0	2	2	2	0	2	2	2	0	0	0	2	2	2	2	2	2	2	2	0	2	2	2	2	0	2	0	0	2	2	2	2	2
scaffold750_1	65001	72500	7500	79	deletion	0	0	0	0	0	0	0	0	0	0	0	0	0	0	0	0	0	0	0	0	0	0	0	0	0	0	0	0	0	0	0	0	0	0	0	0	0	0	0	0	0	0	0	0
scaffold750_1	404001	415500	11500	77	deletion	0	0	0	0	0	0	0	0	0	0	0	0	0	0	0	0	0	0	0	0	0	0	0	0	0	0	0	0	0	0	0	0	0	0	0	0	0	0	0	0	0	0	2	0
scaffold750_1	1432001	1672000	240000	4	duplication	2	2	2	2	2	2	2	2	2	2	2	2	2	2	2	2	2	2	2	2	2	2	2	2	2	2	2	2	2	2	2	2	2	2	2	3	3	3	2	2	2	2	2	2
scaffold750_1	938001	1121500	183500	4	duplication	2	2	2	2	2	2	2	2	2	2	2	2	2	2	2	2	2	2	2	2	2	2	2	2	2	2	2	2	2	2	2	2	2	2	2	2	2	3	3	2	2	2	2	2
scaffold733_1	130501	141500	11000	6	deletion	2	2	1	2	2	2	2	2	2	2	2	1	2	2	2	2	2	2	2	2	2	2	2	2	2	2	2	2	2	2	2	2	2	2	2	2	2	2	2	2	2	2	2	2
scaffold771_1	553001	847000	294000	4	duplication	2	2	2	2	2	2	2	2	2	2	2	2	2	2	2	2	2	2	2	2	2	3	2	2	2	2	3	2	2	2	2	2	2	2	2	3	2	2	2	2	2	2	2	2
scaffold774_2	39001	571500	532500	18	combination	2	2	2	2	2	0	2	2	0	2	2	2	2	2	2	2	2	2	2	2	2	0	2	2	2	2	0	2	2	2	2	2	2	2	2	3	2	3	2	2	2	2	2	2
scaffold774_2	1	28500	28500	5	duplication	2	2	2	2	2	2	2	2	2	2	2	3	2	2	2	2	2	2	2	2	2	3	2	2	2	2	2	2	2	2	2	2	2	2	2	3	2	3	2	2	2	2	2	2
scaffold755_1	219501	233000	13500	76	deletion	0	0	0	0	0	0	0	0	0	0	0	0	0	0	0	0	0	1	0	0	0	0	0	0	0	0	0	0	2	0	0	0	0	0	0	0	0	0	0	0	0	0	0	2
scaffold755_1	128001	134000	6000	16	deletion	2	0	2	2	2	2	2	0	2	2	2	2	2	2	2	2	2	2	2	2	0	2	2	2	0	0	2	2	2	2	2	2	2	2	2	2	2	2	2	2	0	0	2	2
scaffold726_1	1253001	1270000	17000	61	deletion	0	0	0	0	0	0	0	0	0	0	0	0	0	0	2	2	0	0	0	2	2	0	0	0	2	0	2	0	0	0	0	0	0	0	0	2	0	2	0	0	0	0	0	0
scaffold726_1	1320501	1333000	12500	43	deletion	0	2	0	0	1	0	2	0	0	2	2	0	2	2	0	2	2	0	2	2	2	2	1	0	0	0	0	0	2	2	0	2	0	2	2	0	2	2	2	2	2	0	2	2
scaffold726_1	2029501	2041000	11500	8	deletion	2	2	2	2	2	2	2	2	0	2	2	2	2	2	2	2	2	2	2	2	2	2	2	2	2	2	2	2	2	2	2	2	2	2	2	2	2	2	2	2	2	2	2	2
scaffold717_2	988501	998500	10000	36	deletion	0	0	2	0	0	0	2	0	2	0	2	2	0	2	0	2	2	2	0	2	2	2	2	0	0	0	0	2	0	2	0	2	0	2	2	0	2	2	0	2	2	2	2	0
scaffold664_1	2781501	2794500	13000	74	deletion	0	0	0	0	0	0	0	0	2	0	0	0	0	0	0	0	2	0	0	0	0	0	0	0	1	0	0	0	0	0	0	0	0	0	0	0	0	0	0	0	0	0	0	0
scaffold664_1	2821501	2831000	9500	78	deletion	0	0	0	0	0	0	0	0	0	0	0	0	0	0	0	0	0	0	0	0	0	0	0	0	0	0	0	0	0	0	0	0	0	0	0	0	0	0	0	0	0	0	0	0
scaffold664_1	3075001	3084000	9000	75	deletion	0	0	0	0	0	0	0	0	0	0	0	0	0	0	0	0	0	0	0	0	0	0	0	0	0	0	0	0	0	0	0	0	0	0	0	0	0	0	0	0	0	0	0	0
scaffold664_1	3793501	3800000	6500	4	deletion	2	2	2	2	2	2	2	0	2	2	0	2	2	2	2	2	2	2	2	2	2	2	2	2	2	2	2	2	2	2	2	2	2	2	2	2	2	2	2	2	0	2	2	2
scaffold664_1	28001	35500	7500	4	deletion	2	2	2	2	2	2	2	2	2	2	2	2	2	2	2	2	2	2	2	2	2	2	2	2	2	2	2	2	2	2	2	2	2	2	2	2	2	2	0	2	2	2	2	2
scaffold724_1	355501	365500	10000	71	deletion	0	0	0	0	0	0	0	0	0	0	0	0	2	0	0	0	0	0	0	0	2	0	0	0	0	0	0	0	0	0	0	2	0	0	0	0	2	0	0	0	0	0	0	0
scaffold724_1	569501	588000	18500	79	deletion	0	0	0	0	0	0	0	0	0	0	0	0	0	0	0	0	0	0	0	0	0	1	0	0	0	0	0	0	0	0	0	0	0	0	0	0	0	0	0	0	0	0	0	0
scaffold724_1	2091001	2143500	52500	5	duplication	2	2	2	2	3	2	2	2	2	2	2	2	2	2	2	2	2	2	3	3	3	2	2	2	2	2	2	2	2	2	3	2	2	2	2	2	2	2	2	2	2	2	2	2
scaffold724_1	1	231500	231500	5	duplication	2	2	2	2	2	2	2	2	2	2	2	2	2	2	2	2	2	2	2	2	2	3	2	2	2	2	2	2	2	2	2	2	2	2	2	3	3	3	2	2	2	2	2	2
scaffold781_1	236001	242500	6500	21	deletion	2	2	2	2	2	2	2	2	2	0	2	2	2	2	2	2	2	2	2	0	2	2	2	0	0	0	0	0	2	2	2	0	2	2	2	0	0	2	2	2	2	2	0	0
scaffold801_1	1	6500	6500	18	deletion	2	2	2	2	2	0	2	2	2	2	0	2	2	2	2	0	2	0	2	2	2	2	2	2	2	2	2	2	0	2	2	2	2	2	0	2	2	2	0	0	2	2	2	2
scaffold763_1	944501	950500	6000	5	deletion	2	2	0	2	2	0	2	2	2	2	2	2	2	2	2	0	2	2	2	2	2	2	2	2	2	2	2	2	2	2	2	2	2	2	2	2	2	2	2	2	2	2	2	2
scaffold802_1	1162001	1308500	146500	5	combination	2	2	2	2	2	2	2	2	2	2	2	2	1	2	2	2	2	2	2	2	2	2	2	2	2	2	2	2	2	2	2	2	2	2	2	2	3	2	2	2	1	2	2	2
scaffold798_1	357501	372500	15000	35	deletion	2	0	2	0	0	0	2	1	0	1	2	2	2	2	0	2	2	2	2	2	2	2	0	0	0	0	0	0	2	0	2	2	2	2	0	2	2	2	2	2	0	0	2	0
scaffold798_1	477501	485000	7500	54	deletion	2	2	0	2	2	0	0	0	0	2	2	2	2	2	0	0	0	2	2	2	2	2	0	0	0	0	0	0	0	2	0	2	0	0	0	0	0	0	2	2	0	0	0	2
scaffold710_1	791501	803500	12000	59	deletion	0	2	0	0	0	2	0	0	0	2	0	0	0	0	0	0	0	1	2	0	0	0	2	0	2	0	0	0	0	0	2	2	0	2	0	0	0	2	0	0	0	0	0	2
scaffold658_1	803001	841000	38000	77	deletion	0	0	0	0	0	0	0	0	0	0	0	0	0	0	0	0	0	0	0	0	0	0	0	0	0	0	0	0	0	0	0	0	0	0	0	0	0	0	0	0	0	2	0	0
scaffold658_1	415001	427500	12500	55	deletion	2	0	0	0	2	0	0	0	0	0	0	2	0	2	2	0	2	0	0	2	2	0	0	0	0	0	0	0	2	0	0	0	0	0	0	2	0	0	0	0	0	0	0	2
scaffold658_1	727001	744000	17000	64	deletion	2	0	0	2	0	0	0	0	0	0	2	2	0	2	0	0	2	0	0	0	0	2	0	0	0	0	0	0	0	0	0	0	0	0	0	2	2	0	0	2	0	0	0	0
scaffold817_1	73501	80500	7000	77	deletion	0	0	0	0	0	0	0	0	0	0	0	0	0	0	0	0	0	0	0	0	0	0	0	2	0	0	0	0	0	2	0	0	0	0	0	0	0	0	0	0	0	0	0	0
scaffold817_1	41001	54000	13000	68	deletion	2	0	0	0	0	0	0	0	0	0	0	0	0	0	0	0	0	0	2	0	0	1	0	0	0	0	2	0	0	0	2	0	0	0	0	0	0	0	0	2	0	0	0	2
scaffold754_1	880501	899500	19000	72	combination	0	0	0	0	0	2	0	0	0	0	0	0	0	2	2	0	0	0	2	0	0	0	0	0	0	0	0	0	0	0	0	0	0	0	0	0	0	0	3	0	0	0	0	0
scaffold812_1	13501	20000	6500	5	duplication	2	2	4	2	2	2	2	2	2	2	4	2	2	2	2	4	2	2	2	2	4	2	4	2	2	2	2	2	2	2	2	2	2	2	2	2	2	2	2	2	2	2	2	2
scaffold811_1	98501	106500	8000	72	deletion	0	0	0	2	0	0	0	0	0	0	0	0	0	2	0	0	0	0	2	0	0	0	0	0	0	0	0	0	2	2	0	0	0	0	0	0	0	0	0	0	0	0	0	0
scaffold811_1	256001	358500	102500	76	duplication	4	4	4	4	3	3	4	3	4	4	4	4	3	4	4	4	4	4	4	4	4	4	4	4	2	4	4	3	4	3	4	3	4	4	4	3	4	4	4	3	4	4	4	3
scaffold804_1	275001	281500	6500	79	deletion	0	0	0	0	0	0	0	0	0	0	0	0	0	0	0	0	0	0	0	0	0	0	0	0	0	0	0	0	0	0	0	0	0	0	0	0	0	0	0	0	0	0	0	0
scaffold804_1	334501	342000	7500	76	deletion	0	0	0	0	0	0	0	0	2	0	0	0	0	0	0	0	0	0	0	0	0	0	0	0	0	0	0	0	0	0	0	0	0	0	0	0	0	0	0	0	0	0	0	0
scaffold577_1	3778001	3785500	7500	58	deletion	0	0	0	2	0	0	2	0	0	0	0	0	0	0	0	0	2	0	0	2	0	2	0	0	0	0	0	2	0	0	0	0	2	0	2	0	2	2	0	2	0	0	0	0
scaffold577_1	3910501	3920500	10000	55	deletion	0	0	2	0	0	2	2	0	2	0	0	0	0	0	0	2	2	0	0	0	2	0	0	2	2	2	2	2	0	0	0	0	0	2	0	0	0	0	0	0	2	0	0	0
scaffold577_1	5768001	5777000	9000	72	deletion	0	2	0	0	0	0	0	0	0	0	2	0	2	0	0	2	0	2	0	0	0	0	0	0	0	0	0	0	2	0	0	0	0	0	0	0	0	0	0	0	0	0	0	0
scaffold577_1	6101501	6285500	184000	77	combination	0	0	0	0	0	0	0	2	0	0	0	0	0	0	0	2	0	0	0	0	0	3	0	0	0	0	0	0	0	0	0	0	0	0	0	3	3	3	3	0	0	0	0	0
scaffold577_1	7791001	7994500	203500	28	combination	2	2	2	0	2	0	2	2	2	2	0	0	2	0	0	0	2	2	2	2	2	3	2	2	2	2	2	0	2	2	0	0	0	0	0	0	2	2	0	0	2	2	2	2
scaffold577_1	7289501	7437500	148000	6	duplication	2	2	2	2	2	2	2	2	2	2	2	3	2	2	2	2	2	2	2	2	2	2	2	2	2	2	2	2	2	2	2	2	3	2	2	3	2	3	2	2	2	2	2	2
scaffold577_1	7616501	7746500	130000	5	combination	2	2	2	2	2	2	2	2	2	2	2	2	2	2	2	2	2	2	2	2	2	3	2	2	2	2	2	2	2	2	2	2	2	2	2	3	2	3	2	2	2	2	2	3
scaffold577_1	4624001	4929500	305500	4	duplication	2	2	2	2	2	2	2	2	2	2	2	2	2	2	2	2	2	2	2	2	2	2	2	2	2	2	2	3	2	2	2	2	2	2	2	3	3	2	2	2	2	2	2	2
scaffold738_1	1432001	1439000	7000	24	deletion	2	2	2	2	2	2	2	0	0	2	2	2	2	2	2	2	2	2	2	2	2	2	2	0	2	0	0	0	2	2	2	2	2	2	2	2	2	2	2	2	0	0	2	2
scaffold791_1	551501	558000	6500	75	deletion	0	0	0	0	0	0	0	0	0	0	0	0	0	0	0	0	0	0	0	0	0	0	0	0	0	0	0	0	0	0	0	0	0	2	0	0	0	0	0	0	0	0	0	0
scaffold795_2	80001	87000	7000	79	deletion	0	0	0	0	0	0	0	0	0	0	0	0	0	0	0	0	0	0	0	0	0	0	0	0	0	0	0	0	0	0	0	0	0	0	0	0	0	0	0	0	0	0	0	0
scaffold789_1	497001	507000	10000	9	deletion	2	2	2	2	2	2	2	0	2	2	2	1	2	2	2	2	2	2	2	2	2	2	2	0	2	1	2	2	2	2	2	2	2	2	2	2	2	2	2	2	0	2	2	2
scaffold777_1	223501	232500	9000	66	deletion	0	0	0	0	2	0	0	0	0	0	0	0	0	0	0	0	0	2	0	2	0	0	0	0	0	0	0	0	0	0	0	0	0	0	0	2	2	0	0	2	0	0	0	2
scaffold777_1	830501	841000	10500	20	deletion	2	2	0	2	2	2	2	2	2	0	0	2	2	2	0	2	2	2	2	2	2	2	2	2	2	2	2	0	2	2	0	2	2	2	2	2	2	0	2	2	2	0	2	2
scaffold734_1	2597001	2604500	7500	72	deletion	0	0	2	0	0	0	0	0	0	0	0	0	0	0	2	0	0	0	2	0	0	0	0	0	0	0	0	0	2	0	0	0	0	0	0	0	0	0	0	0	0	0	0	0
scaffold734_1	1009501	1125500	116000	27	combination	2	0	2	0	0	2	2	0	0	0	0	2	2	2	0	2	2	0	2	0	2	3	0	2	0	2	0	2	2	2	2	2	2	2	0	3	0	2	2	2	2	0	2	0
scaffold734_1	865501	875000	9500	50	deletion	2	2	0	2	2	0	2	0	0	2	2	0	0	2	0	0	0	0	0	0	0	0	0	2	0	0	0	2	0	0	0	0	2	2	2	0	2	0	2	0	0	0	2	0
scaffold734_1	513001	764000	251000	4	duplication	2	2	2	2	2	2	2	2	2	2	2	3	2	2	2	2	2	2	2	2	2	2	2	2	2	2	2	2	2	2	2	2	2	2	2	3	2	2	2	2	2	2	2	2
scaffold734_1	1137001	1243500	106500	4	duplication	2	2	2	2	2	2	2	2	2	2	2	2	2	2	2	2	2	2	2	2	2	3	2	2	2	2	2	2	2	2	2	2	2	2	2	3	2	2	2	2	2	2	2	3
scaffold734_1	1664001	1929500	265500	5	combination	2	2	2	2	2	2	2	2	2	2	2	2	2	2	2	2	2	2	2	2	2	3	2	2	2	2	2	2	2	2	3	2	2	2	2	2	3	2	2	2	2	2	2	2
scaffold734_1	2071001	2408000	337000	6	combination	2	2	2	2	2	2	2	2	2	2	2	2	2	2	2	2	2	2	2	2	2	3	2	2	2	2	2	2	2	2	2	2	3	2	2	3	2	2	2	2	2	2	2	3
scaffold832_1	161001	466500	305500	9	combination	2	2	2	2	2	2	2	1	2	2	2	2	2	2	2	2	2	2	2	2	2	3	2	2	2	2	2	2	2	2	2	2	2	2	2	3	2	2	2	2	2	2	2	3
scaffold832_1	521501	775500	254000	8	duplication	2	2	2	2	2	2	2	2	2	2	2	3	2	2	2	2	2	2	2	2	2	3	2	2	2	2	2	2	2	2	2	2	2	2	2	3	2	3	3	2	2	2	2	2
scaffold841_1	155001	363000	208000	11	duplication	2	2	2	2	2	2	2	2	2	2	2	2	2	2	2	2	2	2	2	2	2	3	2	2	2	2	2	2	2	2	3	2	3	2	3	3	2	3	3	2	2	2	2	3
scaffold848_1	1	133000	133000	78	combination	0	3	0	0	0	4	4	8	0	0	0	0	0	4	0	0	3	3	0	0	2	0	0	0	5	0	0	0	0	4	6	0	3	0	4	0	3	5	6	0	0	0	0	0
scaffold833_1	88001	99500	11500	5	deletion	2	2	2	1	2	2	2	2	2	2	2	2	2	2	2	2	2	2	2	2	2	2	2	2	2	2	2	2	2	2	2	2	2	2	2	2	2	2	2	2	2	2	2	2
scaffold766_1	936001	946500	10500	62	deletion	0	0	2	0	2	0	2	0	0	0	2	2	0	2	0	0	2	0	0	2	0	2	0	0	0	0	0	0	0	2	0	2	2	0	0	0	0	0	0	0	0	0	0	0
scaffold766_1	44501	61000	16500	22	deletion	2	2	2	0	0	2	2	2	2	2	0	2	0	2	0	2	2	2	2	2	2	1	2	2	2	0	2	2	2	2	0	2	2	2	2	2	0	0	2	0	0	2	0	2
scaffold839_1	200501	207500	7000	45	deletion	0	0	2	0	0	0	0	2	2	2	0	0	0	0	2	0	0	2	0	0	0	0	0	0	2	0	2	0	0	2	0	0	0	0	2	0	0	2	0	2	0	0	2	0
scaffold836_1	567001	576500	9500	73	deletion	0	0	0	2	0	0	0	0	0	0	0	0	0	0	0	0	0	0	0	0	0	0	0	0	0	0	2	0	0	0	0	2	2	0	0	0	2	0	0	0	0	0	0	0
scaffold810_1	689501	697000	7500	17	deletion	0	0	2	2	2	2	2	2	2	2	2	0	2	2	0	2	2	0	2	0	2	0	2	2	2	2	0	2	2	2	2	2	2	0	2	2	2	2	2	2	2	2	2	2
scaffold810_1	617501	626500	9000	9	deletion	2	0	2	2	2	2	2	0	2	2	2	2	2	2	2	2	2	2	2	2	2	2	0	2	2	2	2	0	2	2	0	2	2	2	2	2	2	2	2	0	2	2	2	2
scaffold779_1	314501	325000	10500	79	deletion	0	0	0	0	0	0	0	0	0	0	0	0	0	0	0	0	0	0	0	0	0	0	0	0	0	0	0	0	0	0	0	0	0	0	0	0	0	0	0	0	0	0	0	0
scaffold786_1	207001	217500	10500	19	deletion	2	1	2	2	2	2	2	2	0	2	0	0	2	2	2	2	1	2	2	2	2	2	1	1	0	0	2	2	0	2	2	0	2	2	2	2	2	2	2	2	2	2	2	2
scaffold823_1	1106001	1112000	6000	57	deletion	0	0	0	0	0	0	0	2	2	0	0	0	0	0	0	0	0	0	0	0	0	0	0	2	2	2	0	2	0	0	0	0	0	0	0	0	0	0	0	0	2	2	0	0
scaffold823_1	1759001	1886500	127500	5	combination	2	0	2	2	2	2	2	2	2	2	2	2	2	2	2	2	2	2	2	2	2	2	2	0	2	2	2	2	2	2	2	2	2	2	2	0	2	2	2	2	2	2	2	2
scaffold834_1	15501	24000	8500	77	deletion	0	0	0	0	0	0	0	0	0	0	0	0	0	0	0	0	0	0	0	0	0	0	0	0	0	0	0	0	0	0	0	0	0	0	0	0	2	0	0	0	0	0	0	0
scaffold855_1	1	23500	23500	13	duplication	2	2	2	2	2	3	3	2	2	2	2	2	2	3	2	2	2	2	2	2	2	2	2	2	3	2	2	2	2	2	2	2	2	3	3	2	2	3	2	2	2	2	3	2
scaffold855_1	91501	135500	44000	7	duplication	2	2	2	2	2	2	4	2	2	2	2	2	2	3	2	2	2	2	2	2	2	2	2	2	2	2	2	3	2	2	2	2	2	2	2	2	2	3	2	2	2	2	3	2
scaffold797_1	322501	330000	7500	65	deletion	0	0	0	0	2	0	0	0	0	0	0	0	0	0	0	0	0	0	2	0	0	0	0	2	2	0	2	0	0	0	0	0	0	2	2	0	0	0	2	0	0	2	0	0
scaffold797_1	1913501	1921500	8000	78	deletion	0	0	0	0	0	0	0	0	0	0	0	0	0	0	0	0	0	0	0	0	0	0	2	0	0	0	0	0	0	0	0	0	0	0	0	0	0	0	0	0	0	0	0	0
scaffold835_1	507501	516500	9000	70	deletion	0	0	0	2	0	0	0	0	0	0	0	0	0	0	0	0	0	0	0	0	2	0	0	0	0	0	0	0	0	0	0	2	0	2	0	2	0	0	0	0	0	0	0	0
scaffold854_1	371501	378500	7000	66	deletion	0	0	2	0	0	0	0	0	2	0	0	0	0	0	0	0	0	0	0	0	0	0	0	0	0	0	0	0	2	0	0	0	2	2	2	0	0	0	0	0	0	2	0	0
scaffold844_1	439501	446500	7000	33	duplication	4	2	2	2	2	2	2	2	2	5	2	2	2	4	4	2	2	5	2	2	2	5	2	4	4	2	2	2	4	2	5	4	7	2	2	5	5	2	5	2	4	4	2	2
scaffold844_1	170001	389000	219000	7	duplication	2	2	2	2	2	2	2	2	2	3	2	2	2	2	2	2	2	2	2	2	2	3	2	2	2	2	2	2	2	2	2	2	2	2	2	3	2	3	2	2	2	2	2	3
scaffold861_1	433001	448500	15500	23	deletion	2	2	1	2	2	2	2	2	2	2	1	0	2	0	2	2	2	2	2	2	2	0	2	0	2	1	2	0	2	2	2	2	2	2	2	2	2	2	2	2	1	0	2	2
scaffold686_1	685001	694000	9000	73	deletion	0	0	0	0	0	2	0	0	0	0	0	0	2	0	0	0	0	0	0	0	0	0	0	0	0	0	0	0	2	0	0	0	0	0	0	0	0	0	0	0	0	0	0	0
scaffold686_1	4290001	4299000	9000	77	deletion	0	2	0	0	0	0	0	0	0	0	0	0	0	0	0	0	2	0	0	0	0	0	0	0	0	0	0	0	0	0	0	0	0	0	0	0	0	0	0	0	0	0	0	0
scaffold686_1	2542501	2550000	7500	11	deletion	2	2	2	0	2	2	2	2	2	2	2	2	0	2	0	2	2	2	2	2	2	2	2	0	2	0	2	2	2	2	2	2	2	2	2	2	2	2	2	0	2	2	2	2
scaffold686_1	1035501	1044000	8500	22	deletion	2	2	2	2	2	2	0	2	2	0	2	2	2	0	2	2	2	2	0	2	2	2	0	2	0	2	2	0	2	2	2	2	2	1	2	2	2	0	2	0	2	2	2	2
scaffold853_1	628001	674500	46500	21	duplication	3	2	2	3	3	2	2	2	2	2	2	2	2	3	2	2	2	3	3	2	3	2	2	2	2	2	2	3	3	2	2	3	2	3	3	2	2	2	2	2	2	2	2	2
scaffold849_1	288501	312500	24000	40	combination	0	2	2	2	2	2	2	2	2	2	2	1	2	2	2	1	0	0	2	2	2	0	2	0	0	0	2	0	0	0	2	2	0	3	0	0	1	2	2	4	2	0	0	0
scaffold849_1	356501	370000	13500	4	duplication	2	2	2	2	2	2	2	2	2	2	2	2	2	2	2	4	2	2	2	2	2	2	2	3	2	2	2	2	2	2	2	2	2	4	2	2	2	2	2	2	2	2	2	2
scaffold856_1	663001	749500	86500	39	duplication	2	4	4	2	2	2	4	2	4	4	2	4	2	2	4	4	4	4	4	2	4	5	2	4	4	2	2	2	2	4	2	4	4	4	3	3	5	4	4	4	4	2	2	4
scaffold856_1	347001	439000	92000	9	duplication	2	2	2	2	2	2	2	2	3	2	2	2	2	2	2	2	2	2	2	2	2	2	2	2	2	2	2	2	2	2	2	2	2	2	3	3	2	3	2	2	2	2	2	2
scaffold856_1	472001	495000	23000	6	combination	2	2	2	2	2	2	2	2	2	2	2	2	2	2	2	2	2	2	2	2	2	2	2	2	2	0	2	2	2	2	2	2	2	2	2	2	3	2	2	2	2	0	2	2
scaffold850_2	110501	120500	10000	26	deletion	0	2	0	0	2	2	2	2	2	0	2	2	2	0	0	2	0	2	0	2	0	0	2	2	2	0	2	0	0	2	2	2	2	2	2	2	2	0	0	0	0	2	0	2
scaffold850_2	274001	290000	16000	79	deletion	0	0	0	0	0	0	0	0	0	0	0	0	0	0	0	0	0	0	0	0	0	1	0	0	0	0	0	0	0	0	0	0	0	0	0	0	0	0	0	0	0	0	0	0
scaffold850_2	128501	135000	6500	10	deletion	2	2	2	2	2	2	2	0	0	2	2	2	2	2	2	2	2	2	2	2	2	2	2	2	2	0	2	2	2	2	2	2	2	2	2	2	2	2	2	2	0	2	2	2
scaffold826_1	785501	792000	6500	7	deletion	2	2	2	2	2	2	2	0	2	2	2	2	2	2	2	2	2	2	2	2	2	2	2	2	2	2	2	2	2	2	2	2	2	2	2	2	2	2	0	2	0	2	2	2
scaffold765_1	1853001	1864500	11500	79	deletion	0	0	0	0	0	0	0	0	0	0	0	0	0	0	0	0	0	0	0	0	0	0	0	0	0	0	0	0	0	0	0	0	0	0	0	0	0	0	0	0	0	0	0	0
scaffold873_1	181501	196500	15000	72	deletion	0	0	0	0	0	0	0	0	0	0	0	0	0	0	0	0	0	0	0	0	2	0	0	2	0	0	0	0	0	2	0	0	0	0	0	2	0	0	0	0	0	0	0	0
scaffold877_1	152001	314500	162500	7	duplication	2	2	2	2	2	2	2	2	2	2	2	2	2	3	2	2	2	2	2	2	2	3	2	2	2	2	2	2	2	2	2	2	2	2	2	3	2	2	2	3	2	2	2	2
scaffold737_1	2793501	2815000	21500	71	deletion	0	1	1	0	0	2	1	0	0	2	0	1	0	1	1	1	0	0	0	0	2	0	0	1	0	1	0	0	0	1	0	1	2	1	2	0	0	0	1	1	1	1	0	0
scaffold737_1	1613501	1623000	9500	20	deletion	2	2	2	2	2	2	2	0	0	2	2	2	2	2	2	2	2	2	2	2	2	2	2	2	0	0	0	0	1	2	2	2	2	2	2	2	2	2	2	2	0	0	2	2
scaffold858_1	9501	265000	255500	14	duplication	2	2	2	2	2	2	2	2	3	2	2	2	2	3	2	2	2	2	2	2	2	3	2	2	2	2	2	2	2	2	3	2	3	2	2	3	2	3	2	2	2	2	2	3
scaffold847_1	1	14000	14000	15	deletion	2	2	2	2	0	2	2	2	2	2	2	2	2	2	2	2	2	2	2	2	2	2	2	2	2	0	2	2	2	2	2	0	2	2	0	2	0	2	2	2	1	2	2	1
scaffold847_1	389001	555500	166500	5	duplication	2	2	2	2	2	2	2	2	2	2	2	2	2	2	2	2	2	2	2	2	2	3	2	2	2	2	2	2	2	2	2	2	3	2	2	3	2	3	2	2	2	2	2	2
scaffold847_1	993501	1355000	361500	5	combination	2	2	2	2	2	2	2	2	2	2	2	2	2	2	2	2	2	2	2	2	2	3	2	2	2	2	2	2	2	2	2	2	2	2	2	3	3	2	3	2	2	2	2	2
scaffold809_1	1114501	1122500	8000	79	deletion	0	0	0	0	0	0	0	0	0	0	0	0	0	0	0	0	0	0	0	0	0	0	0	0	0	0	0	0	0	0	0	0	0	0	0	0	0	0	0	0	0	0	0	0
scaffold809_1	2510501	2844500	334000	79	combination	0	0	0	0	0	0	0	0	0	0	0	0	0	0	0	0	0	0	0	0	0	3	0	0	0	0	0	0	0	0	3	0	3	0	0	0	0	3	0	0	0	0	0	0
scaffold809_1	2843501	2856000	12500	79	deletion	0	0	0	0	0	0	0	0	0	0	0	0	0	0	0	0	0	0	0	0	0	0	0	0	0	0	0	0	0	0	0	0	0	0	0	0	0	0	0	0	0	0	0	0
scaffold809_1	1026501	1037000	10500	9	deletion	2	2	2	1	2	2	2	2	2	2	2	2	0	2	2	2	2	2	1	2	2	2	2	2	1	2	2	2	2	2	2	2	2	1	2	2	2	2	2	2	2	2	2	2
scaffold809_1	1353501	1363000	9500	8	deletion	2	2	2	2	2	2	2	0	2	2	2	2	2	0	2	2	2	2	1	2	2	2	2	2	2	2	2	2	2	2	2	2	2	2	2	2	2	2	2	2	2	2	2	2
scaffold872_1	436001	656500	220500	8	duplication	6	7	6	2	6	4	10	2	2	2	2	3	2	5	2	2	2	2	2	2	2	2	2	2	2	2	2	2	2	2	2	2	2	2	2	2	2	2	2	2	2	2	2	2
scaffold813_1	247501	253500	6000	37	deletion	0	2	2	2	2	0	2	0	2	0	2	2	0	0	0	2	0	2	0	0	2	0	2	0	0	2	0	2	2	0	0	2	2	0	0	0	2	0	0	2	0	0	2	0
scaffold740_1	467501	478500	11000	24	deletion	0	2	2	2	2	2	2	0	0	0	2	2	2	2	2	2	2	2	2	2	2	0	2	2	2	0	0	0	2	2	2	2	2	2	2	2	2	2	2	2	0	0	2	2
scaffold740_1	4510501	4518000	7500	60	deletion	0	0	2	0	2	0	0	0	0	0	0	0	0	0	0	2	0	2	2	2	0	0	0	0	0	0	0	0	0	0	0	0	0	2	2	0	0	0	0	0	0	0	0	2
scaffold740_1	507501	517000	9500	7	deletion	2	2	2	2	2	2	2	2	0	2	2	2	2	2	2	2	2	2	2	2	2	0	2	2	2	2	2	0	2	2	2	2	2	2	2	2	2	2	2	2	2	2	2	2
scaffold740_1	3674501	3959500	285000	10	duplication	2	2	2	2	2	2	2	2	2	2	2	2	2	2	2	2	2	2	2	2	2	3	2	2	2	2	2	2	2	2	2	2	3	2	3	3	3	3	2	2	2	2	2	3
scaffold740_1	3961501	4306500	345000	4	duplication	2	2	2	2	2	2	2	2	2	2	2	2	2	2	2	2	2	2	2	2	2	3	2	2	2	2	3	2	2	2	2	2	2	2	2	3	2	2	2	2	2	2	2	2
scaffold740_1	4348501	4505000	156500	5	duplication	2	2	2	2	2	2	2	2	2	2	2	2	2	2	2	2	2	2	2	2	2	3	2	2	2	2	2	2	2	2	2	2	2	2	2	3	2	3	2	2	2	2	2	3
scaffold740_1	4522001	4670500	148500	4	combination	2	2	2	2	2	2	2	2	2	2	2	2	2	2	2	2	2	2	2	2	2	3	2	2	2	2	2	2	2	2	2	2	2	2	2	2	2	3	2	2	2	2	2	2
scaffold740_1	4672501	4695500	23000	4	duplication	2	2	2	2	2	2	2	2	2	2	2	2	2	2	2	2	2	2	2	2	2	3	2	2	2	2	2	2	2	2	2	2	2	2	2	3	2	2	2	2	2	2	2	3
scaffold740_1	5989001	5995500	6500	8	deletion	2	2	2	2	2	2	2	2	2	2	2	2	2	2	2	2	2	2	2	2	2	2	2	2	2	0	0	2	0	2	2	0	0	2	2	2	2	2	2	0	2	2	2	2
scaffold907_1	1	84500	84500	79	duplication	7	4	7	7	7	7	7	6	7	8	7	6	8	6	6	7	6	7	6	7	7	7	7	5	7	7	6	7	7	7	7	5	6	7	8	5	5	5	6	8	8	7	6	6
scaffold806_1	1672001	1680000	8000	79	deletion	0	0	0	0	0	0	0	0	0	0	0	0	0	0	0	0	0	0	0	0	0	0	0	0	0	0	0	0	0	0	0	0	0	0	0	0	0	0	0	0	0	0	0	0
scaffold806_1	1	9000	9000	52	deletion	2	2	2	0	2	2	2	0	0	0	2	0	0	0	0	0	0	2	0	0	0	0	0	0	0	0	0	2	0	0	0	0	0	0	0	0	0	0	0	0	0	0	0	2
scaffold806_1	235501	243000	7500	4	deletion	2	2	2	2	0	2	2	0	2	2	0	2	2	2	2	2	2	2	2	2	2	2	2	2	2	2	2	2	2	2	2	2	2	2	2	2	2	2	2	2	2	2	2	2
scaffold865_1	1026001	1069000	43000	48	duplication	3	3	2	3	3	3	3	2	2	3	2	2	2	2	3	2	3	3	2	2	2	2	2	3	3	3	3	3	3	3	2	2	3	2	3	2	2	2	2	3	2	2	3	3
scaffold865_1	1422001	1429500	7500	43	deletion	0	2	2	2	0	2	2	0	0	2	0	0	0	0	0	2	2	2	2	2	0	0	2	0	0	0	0	2	0	2	0	2	2	0	2	2	0	2	2	2	0	0	0	2
scaffold864_1	155001	175000	20000	50	deletion	0	2	0	0	0	2	0	0	0	2	2	2	0	0	2	2	0	2	0	2	0	0	0	0	0	0	0	0	2	0	0	2	0	2	0	0	2	0	0	0	2	0	0	0
scaffold864_1	560501	571000	10500	71	deletion	0	0	0	0	0	2	0	0	0	0	0	0	0	0	0	0	2	2	0	0	0	0	0	0	0	0	0	2	0	0	0	0	2	0	0	0	0	2	0	0	0	0	0	2
scaffold864_1	695001	709000	14000	78	deletion	0	0	0	0	0	0	0	0	0	0	0	0	0	0	0	0	0	0	0	0	0	0	0	0	0	0	0	0	0	0	0	0	0	0	0	0	0	0	0	0	0	0	0	0
scaffold864_1	2377001	2453000	76000	59	combination	0	0	0	2	2	0	2	2	0	0	0	0	0	0	2	0	0	0	0	0	2	0	0	0	1	0	0	0	0	2	0	2	2	0	0	0	0	0	0	0	0	0	0	0
scaffold910_1	30001	45500	15500	35	deletion	0	0	0	1	2	2	2	2	0	2	2	2	2	2	2	2	2	0	2	2	0	1	2	0	0	0	0	0	2	0	2	2	2	2	2	0	2	2	2	0	1	0	0	2
scaffold889_1	778501	788000	9500	50	deletion	0	2	0	2	0	0	0	0	2	0	2	0	2	0	0	2	2	2	0	2	0	2	2	0	0	0	0	0	0	2	0	2	0	2	0	2	0	0	2	2	0	0	2	2
scaffold831_2	1370001	1380500	10500	16	deletion	2	0	2	0	0	2	2	2	2	2	2	2	0	0	2	2	2	2	0	0	0	2	0	2	2	2	2	2	0	2	2	0	2	2	2	2	2	2	2	2	2	2	2	2
scaffold845_1	1767001	1773500	6500	8	deletion	2	2	2	2	2	2	2	2	2	2	2	2	0	0	2	0	2	2	0	2	0	2	2	2	2	2	2	2	2	2	2	2	2	2	2	2	2	2	2	0	2	2	2	2
scaffold843_1	735501	749000	13500	64	deletion	0	0	0	0	0	0	0	2	0	0	0	0	0	0	0	0	0	0	0	0	2	0	0	0	0	0	0	0	0	2	0	0	0	2	0	0	0	0	2	0	0	0	0	0
scaffold824_1	835001	1032500	197500	5	duplication	2	2	2	2	2	2	2	2	2	2	2	2	2	2	2	2	2	2	2	2	2	2	2	2	2	2	2	2	2	2	2	2	2	2	2	3	3	3	3	2	2	2	2	2
scaffold888_1	467001	478000	11000	68	deletion	0	2	0	2	0	2	0	0	0	0	0	0	0	0	0	0	0	0	0	0	0	0	0	0	0	0	0	2	2	0	0	0	0	0	0	0	0	0	0	0	0	0	0	0
scaffold761_1	355001	385000	30000	4	deletion	2	2	2	2	2	2	2	2	2	2	2	2	2	2	2	0	2	2	2	2	2	2	0	2	2	2	2	2	2	0	2	2	2	2	2	2	2	2	2	2	2	2	2	2
scaffold761_2	502501	515000	12500	43	deletion	0	0	0	0	0	0	0	2	2	0	0	0	0	2	0	2	2	2	0	0	0	0	0	2	2	2	2	2	2	0	0	0	0	0	0	0	2	2	2	0	2	1	2	0
scaffold761_2	258001	275000	17000	16	deletion	2	0	2	2	2	2	0	2	2	0	2	2	0	2	0	2	2	2	2	2	2	2	2	2	2	2	2	2	0	2	2	2	0	2	2	2	2	0	2	0	2	2	0	2
scaffold876_1	19001	128500	109500	50	duplication	4	3	2	3	3	4	3	2	2	3	2	2	2	2	3	2	4	3	2	2	2	2	2	4	3	3	3	3	3	4	2	2	3	2	3	2	2	2	2	3	2	2	3	3
scaffold876_1	1436501	1452000	15500	40	deletion	2	0	2	2	0	1	0	2	0	2	2	2	2	0	2	2	0	0	2	2	0	2	2	0	0	0	0	0	2	0	2	0	2	2	0	2	1	0	2	0	1	0	0	2
scaffold876_1	193501	234000	40500	16	duplication	2	2	2	2	2	2	2	2	2	2	2	2	2	2	3	2	2	2	2	2	2	2	2	2	3	3	2	3	3	3	2	2	2	2	2	2	2	2	2	3	2	2	2	2
scaffold857_1	1281001	1289500	8500	5	deletion	2	0	2	2	2	2	2	2	2	2	2	2	2	2	2	2	2	2	2	2	2	2	2	2	1	2	0	2	2	2	2	2	2	2	2	2	2	2	2	2	2	0	2	2
scaffold939_1	68501	91000	22500	30	duplication	2	2	2	2	4	4	4	5	4	2	2	2	2	2	2	2	4	4	2	2	2	2	2	2	6	2	5	2	2	2	2	2	4	2	2	2	2	2	2	2	6	2	2	2
scaffold838_1	1500001	1507500	7500	79	deletion	0	0	0	0	0	0	0	0	0	0	0	0	0	0	0	0	0	0	0	0	0	0	0	0	0	0	0	0	0	0	0	0	0	0	0	0	0	0	0	0	0	0	0	0
scaffold838_1	262501	273500	11000	13	deletion	2	2	2	2	2	2	2	2	0	2	2	2	2	2	2	2	2	2	2	2	2	2	2	0	2	2	2	2	2	2	2	2	2	2	2	0	2	2	2	2	2	0	2	2
scaffold901_1	1195001	1206000	11000	77	deletion	0	0	0	0	0	0	0	0	0	0	0	0	0	0	0	0	0	0	0	0	0	0	0	0	0	0	0	2	0	0	0	0	0	0	0	0	0	0	0	0	0	0	0	0
scaffold825_1	8001	16000	8000	78	deletion	0	0	0	0	0	0	0	0	0	0	0	0	0	0	0	0	0	0	0	0	0	0	0	0	0	0	0	0	0	0	0	0	0	0	0	0	2	0	0	0	0	0	0	0
scaffold825_1	121001	128000	7000	74	deletion	0	0	0	0	2	0	0	0	0	0	0	0	0	0	0	0	0	0	0	0	0	0	0	0	0	0	0	0	2	0	0	0	0	0	0	0	0	0	0	0	0	0	0	0
scaffold825_1	378001	390500	12500	78	deletion	0	0	0	0	0	0	0	0	0	0	0	0	0	0	0	0	0	0	0	0	0	0	0	0	0	0	0	0	0	0	0	0	0	0	0	0	0	0	0	0	0	0	0	0
scaffold825_1	1872001	1881000	9000	71	deletion	0	2	0	0	2	0	0	0	0	2	2	2	0	0	0	0	0	0	0	0	0	0	0	0	0	0	0	0	0	0	0	0	0	0	0	0	0	2	0	0	0	0	0	0
scaffold897_1	241001	252500	11500	31	deletion	2	2	2	2	2	2	2	0	0	0	2	2	1	2	2	1	0	2	2	2	2	0	2	2	2	0	0	0	2	2	2	2	2	2	2	0	2	0	0	2	0	2	2	2
scaffold917_1	730001	740000	10000	79	deletion	0	0	0	0	0	0	0	0	0	0	0	0	0	0	0	0	0	0	0	0	0	0	0	0	0	0	0	0	0	0	0	0	0	0	0	0	0	0	0	0	0	0	0	0
scaffold917_1	14501	37500	23000	57	deletion	2	2	0	2	2	0	2	0	1	2	0	0	0	2	2	0	0	2	0	2	0	0	0	0	0	0	2	0	0	0	1	0	1	0	0	0	0	1	0	2	0	0	2	1
scaffold918_1	542501	553500	11000	10	deletion	2	2	2	2	2	2	2	2	2	2	2	2	2	2	2	2	2	2	2	2	2	2	2	2	0	1	0	0	2	2	2	2	2	2	2	2	2	2	2	2	2	0	2	2
scaffold916_1	597001	603500	6500	5	deletion	2	2	2	2	2	2	2	0	2	0	2	0	2	2	2	2	2	2	2	2	2	2	2	2	2	2	2	2	2	2	2	2	2	2	2	2	2	2	2	2	2	2	2	2
scaffold949_1	1	220000	220000	34	combination	2	2	0	0	2	2	2	2	0	0	0	0	0	2	2	2	2	2	2	2	4	2	2	2	2	3	0	2	0	0	2	2	0	2	2	2	0	2	0	0	2	4	2	2
scaffold891_1	998501	1008000	9500	16	duplication	2	5	2	4	2	2	2	2	2	5	2	4	2	2	5	2	2	3	2	2	2	5	4	2	2	2	4	2	2	2	2	4	2	2	2	2	2	2	2	2	2	2	2	2
scaffold862_1	1082501	1100500	18000	62	deletion	0	0	2	0	0	0	0	0	0	2	0	0	0	2	0	0	0	0	2	2	2	0	2	0	0	0	0	0	2	0	0	0	0	0	0	0	2	0	0	0	0	0	2	0
scaffold862_1	2210001	2227500	17500	15	deletion	0	2	0	0	2	2	2	2	2	1	0	2	2	2	0	2	2	2	2	2	2	2	2	2	2	2	0	2	2	2	2	2	2	2	2	0	2	2	2	0	2	0	2	2
scaffold885_1	916501	925000	8500	70	deletion	0	0	0	0	0	0	0	0	2	0	2	0	0	0	0	0	0	0	2	2	0	0	0	0	0	0	0	0	0	0	0	0	0	0	0	0	0	0	0	0	0	2	0	0
scaffold885_1	1363501	1370000	6500	57	deletion	0	0	0	0	2	0	0	0	2	0	0	0	0	0	0	0	0	0	0	0	0	0	0	2	2	2	0	2	0	0	0	0	0	0	0	0	0	0	0	0	2	2	0	0
scaffold958_1	178001	184500	6500	23	deletion	2	2	0	2	2	2	2	0	0	2	0	0	0	0	2	0	2	2	2	0	2	0	0	2	2	2	2	2	2	2	0	0	2	0	2	2	0	2	0	2	0	0	2	2
scaffold946_1	479001	488000	9000	7	deletion	2	2	2	2	2	2	2	2	2	2	2	2	2	2	2	2	2	2	2	2	2	2	2	2	2	0	2	2	2	2	2	2	2	2	2	2	2	2	2	2	0	2	2	2
scaffold644_1	569001	578500	9500	79	deletion	0	0	0	0	0	0	0	0	0	0	0	0	0	0	0	0	0	0	0	0	0	0	0	0	0	0	0	0	0	0	0	0	0	0	0	0	0	0	0	0	0	0	0	0
scaffold644_1	1671001	1681500	10500	79	deletion	0	0	0	0	0	0	0	0	0	0	0	0	0	0	0	0	0	0	0	0	0	0	0	0	0	0	0	0	0	0	0	0	0	0	0	0	0	0	0	0	0	0	0	0
scaffold644_1	5463001	5473000	10000	79	deletion	0	0	0	0	0	0	0	0	0	0	0	0	0	0	0	0	0	0	0	0	0	0	0	0	0	0	0	0	0	0	0	0	0	0	0	0	0	0	0	0	0	0	0	0
scaffold644_1	4526501	4533000	6500	16	deletion	2	2	0	2	2	2	2	2	0	2	0	2	2	2	2	2	2	2	0	2	2	2	0	0	2	0	2	0	2	2	2	0	2	2	2	2	2	2	2	2	0	0	2	0
scaffold644_1	4581501	4589000	7500	16	deletion	2	2	2	2	2	2	2	0	2	2	2	2	2	2	2	2	2	2	2	2	2	2	2	0	2	0	0	2	2	2	2	2	0	2	2	2	2	2	2	2	2	0	2	2
scaffold644_1	6122501	6130000	7500	4	deletion	2	2	2	2	2	2	2	2	2	2	2	2	2	2	2	2	2	2	2	2	2	2	2	2	2	2	2	2	2	2	2	2	2	2	2	2	2	2	2	2	2	2	2	2
scaffold878_1	1974001	1991500	17500	57	deletion	0	2	0	0	2	0	2	0	0	0	0	2	2	0	0	2	2	0	2	2	2	0	2	0	0	0	0	0	0	0	0	0	0	2	0	0	1	0	0	2	0	0	2	0
scaffold878_1	3572501	3580500	8000	79	deletion	0	0	0	0	0	0	0	0	0	0	0	0	0	0	0	0	0	0	0	0	0	0	0	0	0	0	0	0	0	0	0	0	0	0	0	0	0	0	0	0	0	0	0	0
scaffold878_1	2237001	2478000	241000	8	duplication	2	2	2	2	2	2	2	2	2	3	2	3	2	2	2	2	2	2	2	2	2	3	2	2	2	2	2	2	2	2	2	2	2	2	2	2	2	2	2	2	2	2	2	3
scaffold878_1	2825001	2868500	43500	5	duplication	2	2	2	2	2	2	2	2	2	2	2	2	2	2	2	2	2	2	2	2	2	3	2	2	2	2	2	2	2	2	2	2	2	2	2	3	2	2	2	2	2	2	2	3
scaffold878_2	93001	105500	12500	72	deletion	0	0	0	0	0	0	0	0	0	0	0	0	2	0	1	0	0	0	2	0	0	0	0	0	0	0	0	1	0	0	0	0	2	0	0	0	0	0	0	0	0	0	0	0
scaffold938_1	61501	71500	10000	78	deletion	0	0	0	0	0	0	0	0	0	0	0	0	0	0	0	0	0	0	0	0	0	0	0	0	0	0	0	0	0	0	0	0	0	0	0	0	0	0	0	0	0	0	0	0
scaffold974_1	193501	574500	381000	11	duplication	2	2	2	2	2	2	2	2	2	2	2	2	2	2	2	2	2	2	2	2	2	3	2	2	2	2	2	2	2	2	3	2	2	2	2	3	3	3	3	2	2	2	2	2
scaffold827_1	3445001	3453000	8000	15	deletion	2	2	2	0	2	2	2	2	2	0	2	2	2	2	2	2	2	2	2	2	2	2	2	2	0	2	0	2	2	2	2	2	2	0	2	2	2	2	2	0	2	2	2	2
scaffold886_1	2115501	2121500	6000	5	deletion	2	2	2	2	2	2	2	2	0	2	2	2	0	2	2	2	2	2	2	2	2	2	2	2	2	2	2	2	2	2	2	2	2	2	2	2	2	2	2	2	2	2	0	2
scaffold969_1	209001	325000	116000	4	duplication	2	2	2	2	2	2	2	2	2	2	2	2	2	2	2	2	2	2	2	2	2	3	2	2	2	2	2	2	2	2	2	2	2	2	2	3	2	2	2	2	2	2	2	3
scaffold969_1	516501	705500	189000	4	duplication	2	2	2	2	2	2	2	2	2	2	2	2	2	2	2	2	2	2	2	2	2	3	2	2	2	2	2	2	2	2	2	2	2	2	2	3	2	2	2	2	2	2	2	2
scaffold785_1	3864001	3872500	8500	66	deletion	0	0	0	0	0	2	0	0	0	0	0	0	0	0	0	0	2	0	0	2	0	0	0	0	0	0	0	0	0	2	0	0	0	2	2	0	2	2	0	2	0	0	0	0
scaffold986_1	1	40000	40000	4	duplication	2	2	2	2	2	2	2	2	2	2	2	2	2	2	2	2	2	2	2	2	2	2	2	2	2	2	2	2	2	2	2	2	2	2	2	2	3	2	2	2	2	2	2	2
scaffold937_1	314501	330000	15500	78	deletion	0	0	0	0	0	0	0	0	1	0	0	0	0	1	0	0	0	0	0	0	0	2	0	0	0	0	0	0	0	0	0	0	0	0	0	0	0	0	0	0	1	0	0	0
scaffold975_1	192501	200000	7500	11	deletion	2	2	2	2	2	2	2	2	0	2	2	2	2	2	2	2	2	2	2	2	2	2	2	2	0	2	2	2	2	2	2	2	2	2	2	2	2	2	2	2	0	2	2	2
scaffold914_1	317001	332500	15500	67	deletion	0	0	0	0	0	2	0	0	0	0	0	0	0	0	0	0	2	2	0	2	2	0	0	0	0	0	0	0	2	0	0	0	0	2	0	0	0	0	0	0	0	0	0	0
scaffold914_1	613001	624000	11000	77	deletion	0	0	0	0	0	0	0	0	0	0	0	0	0	0	0	0	0	0	0	0	0	2	0	0	0	0	0	0	0	0	0	0	0	0	0	0	0	2	0	0	0	0	0	0
scaffold955_1	207501	216000	8500	26	deletion	2	2	0	2	2	2	2	0	0	2	0	0	0	0	2	0	2	2	0	0	0	0	0	2	2	2	2	2	2	2	0	2	2	2	2	0	0	0	2	2	0	0	2	2
scaffold971_1	70001	258000	188000	6	duplication	2	3	2	2	2	2	2	2	2	2	2	2	2	2	2	2	2	2	2	2	2	2	2	2	2	2	3	2	2	2	2	2	2	2	2	3	2	2	2	2	2	2	2	2
scaffold971_2	58501	116000	57500	6	duplication	2	2	2	2	2	2	2	2	3	2	2	2	2	2	2	2	2	2	2	2	2	3	2	2	2	2	3	2	2	2	2	2	2	2	2	3	2	2	2	2	2	2	2	2
scaffold971_2	145501	619000	473500	13	combination	2	2	2	2	2	2	2	2	3	2	2	3	2	3	2	2	2	2	2	2	2	3	2	2	2	2	2	2	2	2	2	2	3	2	3	3	2	3	3	2	2	2	2	2
scaffold921_1	959001	965000	6000	19	deletion	2	2	2	2	2	2	2	0	2	2	2	0	2	2	2	0	2	2	2	2	2	2	0	0	2	2	0	0	2	2	2	2	2	2	2	2	2	2	2	2	2	0	2	2
scaffold920_1	1338001	1354000	16000	45	deletion	1	2	2	2	0	2	0	2	1	2	2	1	2	0	2	2	2	2	2	1	0	0	2	0	0	0	0	0	2	0	2	0	0	2	0	0	0	2	0	2	1	0	0	0
scaffold920_1	1684501	1698500	14000	4	deletion	2	2	2	2	2	2	2	0	2	2	2	2	2	2	0	2	2	2	2	2	2	2	2	2	2	2	2	2	2	2	2	2	2	2	2	2	2	2	2	2	2	2	2	2
scaffold920_1	1174501	1183000	8500	10	deletion	2	2	2	2	2	2	2	2	2	2	2	2	2	0	0	2	2	2	2	2	2	2	2	0	2	2	2	2	2	2	2	2	2	2	2	2	2	2	2	2	2	0	2	2
scaffold892_1	895501	903000	7500	79	deletion	0	0	0	0	0	0	0	0	0	0	0	0	0	0	0	0	0	0	0	0	0	0	0	0	0	0	0	0	0	0	0	0	0	0	0	0	0	0	0	0	0	0	0	0
scaffold892_1	2554001	2560500	6500	78	deletion	0	0	0	0	0	0	0	0	0	0	0	2	0	0	0	0	0	0	0	0	0	0	0	0	0	0	0	0	0	0	0	0	0	0	0	0	0	0	0	0	0	0	0	0
scaffold915_1	711001	724000	13000	56	deletion	0	2	0	0	0	0	2	0	0	0	2	0	2	0	0	2	0	2	0	0	0	2	0	0	0	2	0	0	2	0	0	2	0	0	2	0	0	0	0	0	0	0	0	0
scaffold952_1	1148501	1175000	26500	12	duplication	2	2	2	2	2	2	2	5	5	2	5	5	2	6	2	2	2	2	4	5	2	2	2	2	2	2	2	2	2	2	2	2	2	2	2	2	4	2	2	2	2	2	2	2
scaffold940_1	571001	578000	7000	18	deletion	0	0	2	0	2	0	0	0	2	2	2	2	2	0	2	2	2	2	2	0	2	0	0	2	2	2	2	2	0	2	2	2	2	0	2	2	2	2	0	2	2	2	2	2
scaffold940_1	892001	903500	11500	74	deletion	0	0	0	0	0	0	0	2	0	0	0	0	0	0	0	0	0	0	2	0	0	0	0	0	0	0	0	0	0	0	0	0	0	0	0	0	0	0	0	0	0	0	0	0
scaffold940_1	950001	960000	10000	79	deletion	0	0	0	0	0	0	0	0	0	0	0	0	0	0	0	0	0	0	0	0	0	0	1	0	0	0	0	0	0	0	0	0	0	0	0	0	0	0	0	0	0	0	0	0
scaffold940_1	422001	430000	8000	45	deletion	2	0	2	2	0	0	0	0	0	0	0	2	2	0	2	2	0	2	2	2	2	0	0	0	0	0	0	0	2	2	2	2	2	2	2	0	0	0	2	2	0	0	0	0
scaffold980_1	173501	542000	368500	4	duplication	2	2	2	2	2	2	2	2	2	2	2	2	2	2	2	2	2	2	2	2	2	3	2	2	2	2	2	2	2	2	2	2	2	2	2	3	2	3	2	2	2	2	2	2
scaffold976_1	38501	46500	8000	39	deletion	0	2	0	2	2	2	2	0	0	2	0	2	2	0	2	2	2	2	0	2	2	2	0	0	0	2	0	0	0	2	2	0	0	2	2	2	0	2	2	2	0	0	2	0
scaffold874_1	393501	400000	6500	8	deletion	2	2	2	2	2	2	2	2	2	2	0	2	2	2	0	2	2	2	2	2	2	2	2	2	2	2	2	2	2	2	2	2	2	2	2	2	2	2	2	0	2	2	2	2
scaffold993_1	28501	41000	12500	76	deletion	0	0	0	0	0	0	0	0	0	0	0	0	0	0	0	0	0	0	0	0	0	0	0	0	0	0	0	0	0	0	0	0	0	1	0	0	0	0	0	0	0	0	0	0
scaffold996_1	133501	345500	212000	8	duplication	2	2	2	3	2	2	2	2	2	2	2	2	2	2	2	2	2	2	2	2	2	2	2	2	2	2	2	2	2	2	2	2	2	2	3	3	3	3	3	2	2	2	2	2
scaffold996_1	886001	894500	8500	15	duplication	2	2	2	2	2	18	2	2	2	2	2	2	2	2	2	2	2	2	2	15	16	2	19	2	2	2	2	2	2	18	2	14	2	2	2	2	2	2	2	2	20	2	2	2
scaffold996_1	454001	479000	25000	5	duplication	2	2	2	2	2	2	2	2	2	2	2	2	2	2	2	2	2	2	2	2	2	2	2	3	2	2	2	2	2	2	2	2	2	2	2	3	2	3	2	2	2	2	2	2
scaffold979_1	520501	532000	11500	7	deletion	2	2	2	2	2	2	2	2	2	0	2	2	2	2	2	2	0	0	2	2	2	2	2	2	2	2	2	2	2	2	2	2	0	2	0	2	2	2	2	2	2	2	2	2
scaffold979_1	737001	775000	38000	11	duplication	2	2	2	2	2	2	2	2	2	2	2	2	2	2	2	3	3	3	2	2	2	2	2	3	2	2	2	2	2	2	3	2	3	2	2	2	2	2	3	2	3	3	2	2
scaffold950_1	173501	190500	17000	47	deletion	0	2	2	0	0	2	2	2	2	0	2	2	0	0	0	2	0	1	0	0	2	0	2	2	0	2	0	2	0	2	0	0	2	0	2	2	0	2	2	0	2	2	2	0
scaffold950_1	692501	704000	11500	59	deletion	0	0	2	0	2	2	2	0	0	0	0	0	2	0	0	0	2	0	0	0	0	1	0	0	0	0	0	0	0	0	2	2	0	2	0	0	0	0	0	0	0	0	2	0
scaffold882_1	2212501	2221500	9000	29	deletion	2	2	0	2	2	2	2	0	0	2	0	0	0	0	2	0	2	2	0	0	0	0	0	2	2	2	2	2	2	2	0	0	2	0	2	0	0	0	0	2	0	0	2	2
scaffold882_1	3406001	3415500	9500	29	deletion	2	2	0	2	2	2	2	0	0	2	0	0	0	0	2	0	2	2	0	0	0	0	0	2	2	2	2	2	2	2	0	0	2	0	2	0	0	0	0	2	0	0	2	2
scaffold882_1	782501	792500	10000	4	deletion	2	2	2	2	2	2	2	2	0	2	2	2	2	2	2	2	2	2	2	2	2	2	2	2	2	2	2	2	2	2	2	2	2	2	2	2	2	2	2	2	0	0	2	2
scaffold992_1	43501	60000	16500	21	deletion	2	2	2	2	2	2	2	1	0	2	2	2	2	2	2	2	2	2	2	2	2	2	0	0	0	0	0	0	2	2	2	0	2	2	2	2	2	0	2	2	0	0	2	2
scaffold1005_1	1	22500	22500	79	duplication	14	13	12	13	12	13	13	14	12	11	12	10	13	12	12	12	13	13	10	10	10	13	13	13	11	13	14	13	13	12	12	14	13	12	13	13	13	11	14	12	12	14	13	13
scaffold1005_1	125501	174000	48500	77	duplication	7	7	6	7	7	7	7	6	7	6	6	7	6	6	6	7	6	6	7	7	7	6	2	8	7	8	9	6	7	6	6	9	6	6	7	8	8	6	10	6	8	8	6	6
scaffold1005_1	55501	90000	34500	10	duplication	2	2	2	2	2	2	2	4	2	2	2	2	2	2	5	2	2	5	2	2	2	2	5	2	2	2	2	2	2	4	2	2	2	2	5	2	2	2	2	2	2	2	2	2
scaffold941_1	429001	437500	8500	79	deletion	0	0	0	0	0	0	0	0	0	0	0	0	0	0	0	0	0	0	0	0	0	0	0	0	0	0	0	0	0	0	0	0	0	0	0	0	0	0	0	0	0	0	0	0
scaffold941_1	509001	529500	20500	79	deletion	0	0	0	0	0	0	0	0	0	0	0	0	0	0	0	0	0	0	0	0	0	0	0	0	0	0	0	0	0	0	0	0	0	0	0	0	0	0	0	0	1	0	0	0
scaffold941_1	1769001	1778000	9000	40	deletion	2	0	0	2	0	2	0	0	0	0	2	0	0	2	2	2	2	2	0	2	2	2	2	0	2	0	0	0	2	2	0	2	0	2	0	2	0	2	2	0	0	0	2	2
scaffold964_1	898501	906000	7500	4	deletion	2	2	2	2	2	2	2	2	2	2	2	2	2	2	2	0	2	2	2	2	2	2	2	2	2	2	2	2	2	2	2	2	2	2	1	2	2	2	2	2	2	2	2	2
scaffold1029_1	11001	21000	10000	75	deletion	0	2	0	0	0	0	0	0	0	2	0	0	0	0	0	0	0	0	0	0	0	0	0	0	0	0	0	0	0	0	0	0	0	0	0	0	0	0	0	0	0	0	0	0
scaffold1029_1	24501	125500	101000	11	duplication	2	2	2	2	2	2	2	2	2	2	2	2	2	2	2	2	2	2	2	2	2	3	2	2	2	2	3	2	2	2	2	2	3	2	3	3	3	2	2	2	2	2	2	3
scaffold1029_1	211501	542500	331000	14	duplication	2	2	2	2	2	2	2	2	2	2	2	2	2	2	2	2	2	2	2	2	2	3	2	2	2	2	3	2	2	2	2	2	3	2	3	3	3	3	3	2	2	2	2	3
scaffold1027_1	111001	556000	445000	5	duplication	2	2	2	2	2	2	2	2	3	2	2	2	2	2	2	2	2	2	2	2	2	2	2	2	2	2	2	2	2	2	2	2	2	2	2	3	2	3	3	2	2	2	2	2
scaffold1027_1	559001	716000	157000	8	duplication	2	2	2	2	2	2	2	2	2	2	2	2	2	3	2	2	2	2	2	2	2	3	2	2	2	2	2	2	2	2	2	2	3	2	2	3	2	3	2	2	2	2	2	3
scaffold951_1	784001	790500	6500	21	deletion	2	2	0	2	2	2	2	0	2	2	0	0	0	0	2	0	2	2	0	0	0	0	0	2	2	2	2	2	2	2	0	0	2	0	2	2	2	2	0	2	0	0	2	2
scaffold951_1	1464001	1485500	21500	6	duplication	2	2	2	2	2	2	2	2	2	2	2	2	2	2	2	2	2	2	2	11	11	2	2	2	2	2	2	2	2	2	2	10	2	11	2	11	2	2	2	2	2	2	2	2
scaffold1024_1	449001	462500	13500	10	deletion	2	2	0	2	2	2	2	2	0	2	2	2	2	2	2	2	2	2	2	2	2	2	2	2	2	1	2	1	2	2	2	2	2	2	1	2	2	2	2	2	2	2	2	1
scaffold963_1	474001	486500	12500	64	deletion	0	0	0	2	2	0	0	0	0	2	2	0	0	0	1	0	0	0	0	0	0	0	0	2	0	0	0	0	0	2	0	0	0	2	0	0	0	0	0	0	0	0	0	0
scaffold963_1	1096501	1105000	8500	77	deletion	0	0	0	0	0	0	0	0	0	0	0	0	0	0	0	0	0	0	0	0	0	0	0	0	0	0	0	0	0	0	0	0	0	0	0	0	0	0	0	0	0	0	0	0
scaffold963_1	1422501	1430000	7500	20	deletion	2	2	2	2	2	0	2	2	2	0	2	2	0	2	2	2	2	0	2	0	0	0	2	2	0	2	2	2	2	0	2	0	2	2	2	2	2	2	2	2	0	2	0	2
scaffold1002_1	1250501	1264000	13500	76	deletion	0	0	0	2	0	0	0	0	0	0	0	0	0	0	0	0	0	0	0	0	0	0	0	0	0	0	0	0	0	0	0	0	0	0	0	0	0	0	0	0	0	0	0	0
scaffold1002_1	822001	831000	9000	19	deletion	2	2	0	0	2	2	2	0	2	2	1	2	2	0	2	2	2	2	2	2	2	2	2	2	2	2	2	2	2	2	2	2	2	2	2	2	2	0	2	2	2	2	2	2
scaffold1002_1	980501	987500	7000	25	deletion	2	2	2	2	2	2	2	0	0	2	0	0	2	0	2	2	2	2	2	2	2	2	0	2	2	0	2	2	2	2	2	2	2	2	2	2	2	2	2	2	2	0	2	2
scaffold994_1	1321501	1511500	190000	27	combination	2	2	2	2	2	2	2	2	0	0	2	2	2	3	0	2	2	2	2	2	2	3	2	0	2	2	0	0	0	2	2	2	2	2	2	3	3	2	3	2	2	0	2	3
scaffold994_1	1633001	1872500	239500	8	duplication	2	2	2	2	2	2	2	2	2	3	2	2	2	2	2	2	2	2	2	2	2	3	2	2	2	2	2	2	2	2	3	2	2	2	2	3	2	3	2	2	2	2	2	3
scaffold994_1	1904001	2015500	111500	6	duplication	2	2	2	2	2	2	2	2	2	3	2	2	2	2	2	2	2	2	2	2	2	3	2	2	2	2	2	2	2	2	2	2	2	2	2	3	2	2	2	2	2	2	2	3
scaffold994_1	403001	791000	388000	9	duplication	2	2	2	2	2	2	2	2	2	2	2	3	2	2	2	2	2	2	2	2	2	3	2	2	2	2	2	2	2	2	3	2	2	2	2	3	3	3	2	2	2	2	2	3
scaffold994_1	1056001	1114500	58500	4	duplication	2	2	2	2	2	2	2	2	2	2	2	2	2	2	2	2	2	2	2	2	2	3	2	2	2	2	2	2	2	2	2	2	2	2	2	3	2	3	2	2	2	2	2	2
scaffold851_1	646001	652500	6500	77	deletion	0	0	0	0	0	0	0	0	0	0	0	0	0	0	0	0	0	0	0	0	0	0	0	0	0	0	2	0	0	0	0	0	0	0	0	0	0	0	0	0	0	0	0	0
scaffold851_1	3052501	3061500	9000	6	deletion	2	2	0	2	2	2	2	2	2	2	2	2	2	0	2	2	2	0	2	2	2	2	2	0	2	2	2	2	2	2	2	2	2	2	2	2	2	0	2	2	2	2	2	2
scaffold851_1	2420501	2427000	6500	9	deletion	2	2	2	2	2	2	2	0	2	2	2	2	2	2	2	2	2	2	2	2	2	2	2	2	2	2	2	2	2	2	2	2	2	2	2	2	2	2	2	2	2	0	2	2
scaffold851_1	4239001	4250500	11500	21	deletion	2	2	2	2	2	2	2	0	2	2	0	2	0	2	2	2	2	2	2	2	2	2	2	2	0	0	0	0	2	2	0	2	2	2	2	2	2	2	0	2	0	2	2	2
scaffold1025_1	465001	672500	207500	68	combination	0	0	0	0	2	0	0	0	0	0	2	0	0	0	0	0	2	0	0	0	0	3	2	2	0	0	0	3	0	0	3	0	0	0	0	3	0	3	3	0	0	0	0	0
scaffold1025_1	706501	714000	7500	6	deletion	2	2	2	2	2	2	2	2	0	2	0	2	2	2	2	2	2	2	2	2	2	2	2	2	2	2	2	2	2	2	2	2	2	2	2	2	2	2	2	2	2	2	2	2
scaffold1025_1	214001	436000	222000	5	duplication	2	2	2	2	2	2	2	2	2	2	2	3	2	2	2	2	2	2	2	2	2	3	2	2	2	2	2	2	2	2	2	2	2	2	2	3	3	2	2	2	2	2	2	2
scaffold1056_1	38001	56500	18500	62	duplication	4	4	4	4	4	4	2	4	4	4	4	4	4	4	4	4	3	2	2	4	4	4	4	4	4	4	4	4	4	2	4	4	4	4	4	2	4	2	3	2	4	4	2	2
scaffold972_2	736001	743500	7500	9	deletion	2	0	0	2	2	2	2	2	2	2	2	2	2	2	2	0	2	2	2	2	2	2	2	2	0	2	0	2	2	2	2	0	2	2	2	2	2	2	2	2	2	2	2	2
scaffold972_2	213001	223000	10000	64	deletion	2	2	2	0	2	0	0	0	0	2	2	0	0	0	0	0	0	2	0	2	0	0	0	0	0	0	0	0	0	0	0	0	0	0	0	0	0	0	0	0	0	0	2	2
scaffold1043_1	860001	923000	63000	16	combination	2	2	2	2	2	2	2	0	2	2	2	2	2	2	2	2	2	2	2	2	2	2	2	2	0	0	0	2	2	2	2	2	2	2	2	2	2	2	2	2	2	2	2	2
scaffold965_1	209501	221000	11500	79	deletion	0	0	0	0	0	0	0	0	0	0	0	0	0	0	0	0	0	0	0	0	0	0	0	0	0	0	0	0	0	0	0	0	0	0	0	0	0	0	0	0	0	0	0	0
scaffold965_1	1083501	1095500	12000	29	deletion	2	1	0	2	2	2	0	2	2	2	0	0	0	0	2	2	2	0	2	2	0	2	0	0	0	2	2	2	2	2	2	2	2	2	0	2	2	2	0	0	2	2	2	2
scaffold1042_1	650501	662000	11500	10	deletion	0	2	2	2	2	2	2	0	2	2	2	2	2	0	2	0	2	2	2	2	2	2	2	2	2	0	2	2	2	0	2	2	2	2	2	2	2	2	2	2	2	2	2	0
scaffold931_1	1355001	1363500	8500	60	deletion	0	0	2	0	2	0	0	2	0	2	0	0	0	0	0	0	0	0	0	0	2	0	0	0	2	0	0	0	0	0	0	2	0	2	0	0	2	0	2	0	0	2	0	0
scaffold931_1	2585001	2594500	9500	76	deletion	0	0	0	0	0	0	0	0	0	0	0	0	0	0	0	0	0	0	0	2	2	0	0	0	0	0	0	0	0	0	0	0	0	0	0	0	0	0	0	0	0	0	0	0
scaffold931_1	2637501	2645500	8000	53	deletion	2	2	0	0	2	2	2	0	0	0	0	0	2	2	0	0	2	2	0	0	0	2	0	0	0	0	0	2	2	0	2	2	0	2	0	0	0	2	0	0	0	0	0	0
scaffold931_1	597501	607000	9500	31	deletion	2	2	2	2	2	2	0	0	0	0	2	2	2	2	0	2	2	2	2	2	2	2	2	2	0	0	2	2	2	2	0	0	2	0	0	2	2	2	0	0	0	0	2	2
scaffold1023_1	71501	78000	6500	31	deletion	2	2	0	2	2	2	2	0	0	2	2	2	2	2	2	2	2	2	2	2	2	2	2	0	0	0	0	0	0	2	2	2	2	2	2	2	2	2	2	2	0	0	2	2
scaffold1023_1	524501	534000	9500	6	deletion	2	2	2	2	2	2	2	2	2	2	2	2	2	2	2	2	2	2	2	2	2	2	2	2	0	2	2	2	2	2	2	2	2	1	0	2	2	2	2	2	2	2	2	2
scaffold1032_1	255001	265000	10000	28	deletion	2	2	0	2	2	2	2	0	0	2	2	0	0	0	2	0	2	2	0	0	0	0	0	2	2	2	2	2	2	2	0	0	2	0	2	0	0	0	0	2	0	0	2	2
scaffold987_1	1505001	1513000	8000	77	deletion	0	0	0	0	0	0	0	0	0	0	0	0	0	0	0	0	0	0	0	0	0	0	0	0	0	0	0	0	0	0	0	0	0	2	0	0	0	0	0	0	0	0	0	0
scaffold935_1	3502001	3510000	8000	72	deletion	0	0	0	0	0	0	0	0	0	0	0	0	0	0	0	0	0	0	0	0	0	0	0	0	0	0	0	0	0	0	2	0	0	2	0	2	0	0	0	0	0	2	0	0
scaffold967_1	1832001	1844500	12500	78	deletion	0	0	0	0	0	0	0	0	0	0	0	0	0	0	0	0	0	0	0	0	0	0	0	0	0	0	0	0	0	0	0	0	0	0	0	0	0	0	0	0	0	0	0	0
scaffold1038_1	439501	764000	324500	7	duplication	2	2	2	2	2	2	2	2	2	3	2	2	2	2	2	2	2	2	2	2	2	3	2	2	2	2	2	2	2	2	2	2	2	2	2	3	3	3	2	2	2	2	2	3
scaffold1033_1	131001	139000	8000	65	deletion	0	2	0	0	0	0	0	0	0	0	0	0	2	0	0	0	0	0	0	0	0	0	0	0	0	0	0	0	0	0	0	0	0	0	0	0	2	0	0	0	2	0	0	0
scaffold1055_1	2501	584500	582000	14	combination	2	2	2	2	2	2	2	2	2	2	2	3	2	2	2	2	2	2	2	2	2	3	2	2	2	2	3	2	2	2	3	2	3	2	2	3	3	3	2	2	2	2	2	3
scaffold1055_1	585501	802500	217000	4	duplication	2	2	2	2	2	2	2	2	2	2	2	2	2	2	2	2	2	2	2	2	2	3	2	2	2	2	2	2	2	2	2	2	2	2	2	3	2	3	2	2	2	2	2	2
scaffold1055_4	95001	167500	72500	76	duplication	5	5	3	3	4	3	3	5	5	2	5	5	5	4	5	4	4	3	4	4	4	3	3	4	4	4	4	6	4	4	4	4	3	4	4	4	5	3	5	3	4	6	5	3
scaffold995_1	447001	458000	11000	78	deletion	0	0	0	0	0	0	0	0	0	0	0	0	0	0	0	0	0	0	0	0	0	0	0	0	0	0	0	0	0	0	0	0	0	0	0	0	0	0	0	0	0	0	0	0
scaffold1016_1	1294501	1346000	51500	4	duplication	2	2	2	2	2	2	2	2	2	2	2	2	2	2	2	3	2	2	2	2	2	2	2	2	3	2	2	2	2	2	2	2	2	3	2	2	2	2	2	2	2	2	2	2
scaffold1081_1	1	111500	111500	12	deletion	2	2	2	2	2	2	0	2	2	0	0	2	0	2	2	2	2	2	2	2	2	2	2	2	0	2	2	2	2	0	2	0	2	2	2	0	2	2	0	2	2	2	2	2
scaffold1031_1	904001	935500	31500	4	duplication	4	2	2	2	2	2	2	2	2	2	2	2	2	2	2	2	2	2	2	2	4	2	2	2	2	2	2	2	2	2	2	2	2	2	2	2	2	2	2	2	2	2	2	2
scaffold1031_1	373501	383500	10000	78	deletion	2	0	0	0	0	0	0	0	0	0	0	0	0	0	0	0	0	0	0	0	0	0	0	0	0	0	0	0	0	0	0	0	0	0	0	0	0	0	0	0	0	0	0	0
scaffold1076_1	1	82000	82000	16	duplication	3	3	2	2	3	2	2	2	2	2	2	2	2	2	4	2	2	2	2	2	2	2	2	2	2	2	4	2	3	2	5	2	4	2	2	6	2	2	3	2	2	2	2	2
scaffold1074_1	475001	485500	10500	79	deletion	0	0	0	0	0	0	0	0	0	0	0	0	0	0	0	0	0	0	0	0	0	0	0	0	0	0	0	0	0	0	0	0	0	0	0	0	0	0	0	0	0	0	0	0
scaffold1074_1	138001	298000	160000	9	combination	2	2	2	2	2	2	2	2	2	2	2	2	2	2	2	2	2	0	2	2	2	2	2	2	2	2	3	0	2	2	2	2	2	2	2	2	2	2	2	2	2	2	2	1
scaffold1004_1	1050501	1058000	7500	14	deletion	2	2	2	2	2	2	2	0	2	2	2	2	2	2	2	2	2	2	2	2	2	0	2	0	2	0	2	2	2	2	2	2	0	2	0	2	2	2	0	2	2	2	2	2
scaffold1062_1	550001	559500	9500	77	deletion	0	0	0	0	0	0	0	0	0	0	0	0	0	0	0	0	0	0	0	0	0	0	0	0	0	0	0	0	0	0	0	0	0	0	0	0	2	0	0	0	0	0	0	0
scaffold1054_1	111001	117000	6000	6	deletion	2	2	2	2	2	2	2	0	2	2	2	2	2	2	2	2	2	2	2	2	2	2	2	2	2	2	0	2	2	2	2	2	2	2	2	2	2	2	2	2	2	2	2	2
scaffold1086_1	7501	62500	55000	79	combination	0	0	0	0	0	0	0	21	0	0	20	0	0	0	0	0	0	0	0	0	0	0	0	27	22	21	25	27	0	0	0	0	0	0	0	0	0	0	0	0	36	32	0	0
scaffold1086_1	122001	160500	38500	62	duplication	30	33	24	34	33	27	33	25	42	37	24	35	2	2	25	32	26	25	21	21	21	21	38	30	27	23	31	23	33	32	2	25	24	21	2	34	22	2	2	35	36	39	33	2
scaffold1090_1	38501	49000	10500	4	duplication	2	2	2	2	2	2	2	2	2	2	2	2	2	2	2	2	2	2	4	4	4	2	2	2	2	2	2	2	2	2	2	2	2	2	2	2	2	2	2	2	2	2	2	2
scaffold1066_1	499001	516000	17000	79	deletion	0	0	0	0	0	0	0	0	0	0	0	0	0	0	0	0	0	0	0	0	0	0	0	0	0	0	0	0	0	0	0	0	0	0	0	0	0	0	0	0	0	0	1	0
scaffold1008_1	711001	721000	10000	24	deletion	0	0	0	2	2	2	2	2	0	0	2	2	2	2	0	2	2	2	2	2	2	2	2	0	0	0	2	2	2	2	2	0	2	2	0	2	2	2	2	2	0	0	2	2
scaffold1060_1	32501	38500	6000	25	deletion	2	2	0	2	2	2	2	2	0	2	2	2	2	2	2	2	2	2	2	2	2	2	0	0	2	0	0	2	0	2	2	2	2	2	0	2	2	2	2	0	0	0	2	2
scaffold970_1	127001	134500	7500	71	deletion	0	2	0	0	0	0	0	0	0	0	0	2	0	0	0	0	0	0	0	0	0	0	0	0	2	0	2	0	0	0	0	0	0	0	0	0	0	0	0	0	0	0	2	0
scaffold970_1	370501	381000	10500	63	deletion	0	0	0	0	0	2	0	0	0	0	0	0	0	0	0	0	0	0	0	0	0	0	0	0	0	0	0	2	0	0	0	0	0	2	0	0	0	0	0	0	0	0	0	0
scaffold970_1	2295001	2306000	11000	78	deletion	0	0	0	0	0	0	0	0	0	0	0	0	0	0	0	0	0	0	0	0	0	0	0	0	0	0	0	0	0	0	0	0	0	0	0	0	0	0	0	0	0	0	0	0
scaffold970_1	441001	449500	8500	4	deletion	2	2	2	2	2	2	2	2	2	2	2	2	2	2	2	2	2	2	2	2	2	2	2	2	2	0	2	2	2	2	2	0	2	2	2	2	2	2	2	2	2	2	2	2
scaffold1020_1	469501	484500	15000	77	deletion	0	0	0	0	0	0	0	0	0	0	0	0	0	0	0	0	0	0	0	0	0	2	0	0	0	0	0	0	0	0	0	0	0	0	0	0	0	0	0	0	0	0	0	0
scaffold999_1	615501	625000	9500	29	deletion	2	2	0	2	2	2	2	0	0	2	0	0	0	0	2	0	2	2	0	0	0	0	0	2	2	2	2	2	2	2	0	0	2	0	2	0	0	0	0	2	0	0	2	2
scaffold991_1	1224501	1232000	7500	78	deletion	0	0	0	0	0	0	0	0	0	0	0	0	0	0	0	0	0	0	0	2	0	0	0	0	0	0	0	0	0	0	0	0	0	0	0	0	0	0	0	0	0	0	0	0
scaffold991_1	917001	957000	40000	4	duplication	2	2	2	2	2	2	2	2	2	2	2	2	2	2	2	2	2	2	2	2	2	3	2	2	2	2	2	2	2	2	2	2	2	2	2	3	2	2	2	2	2	2	2	3
scaffold1102_1	201501	318500	117000	42	duplication	4	6	4	2	4	2	9	9	4	2	2	2	2	2	4	4	2	2	7	7	7	9	2	2	6	6	2	9	2	2	7	2	2	2	5	5	3	2	4	4	6	5	6	2
scaffold1102_1	327001	358000	31000	8	deletion	2	0	2	2	2	2	2	0	2	2	2	2	2	2	2	2	2	2	2	2	2	2	2	2	0	2	2	0	2	2	2	2	2	2	2	0	0	2	2	2	0	2	2	2
scaffold1102_1	1	13500	13500	6	deletion	2	2	2	2	2	2	2	0	2	2	2	2	2	2	2	2	2	2	2	2	2	2	2	2	0	2	2	0	2	2	2	2	2	2	2	2	2	2	2	2	0	2	2	2
scaffold1099_1	13001	30000	17000	38	deletion	0	2	2	2	0	1	2	0	2	2	2	2	0	0	1	2	1	1	0	2	1	2	1	2	2	0	2	2	2	0	0	2	1	1	2	2	2	2	2	0	0	2	0	0
scaffold1116_1	39001	60500	21500	51	duplication	4	3	5	2	3	4	2	6	2	5	5	2	5	4	4	2	5	5	2	4	2	2	4	6	4	5	2	3	2	2	2	3	2	2	2	2	4	2	5	2	6	5	5	5
scaffold1063_1	870001	877500	7500	72	deletion	0	0	0	0	0	2	0	0	0	0	0	0	0	0	0	2	0	2	0	2	0	0	0	2	0	0	0	0	0	0	0	0	0	0	0	0	0	0	0	0	0	0	0	0
scaffold1001_1	2206001	2214500	8500	60	deletion	0	0	0	2	0	0	2	2	0	0	0	0	2	0	0	0	0	0	0	0	0	2	0	2	0	0	0	0	0	2	2	0	0	0	0	0	0	2	2	0	0	0	0	2
scaffold1034_1	222501	231000	8500	79	deletion	0	0	0	0	0	0	0	0	0	0	0	0	0	0	0	0	0	0	0	0	0	0	0	0	0	0	0	0	0	0	0	0	0	0	0	0	0	0	0	0	0	0	0	0
scaffold1106_1	330001	360500	30500	18	deletion	2	2	2	0	2	2	2	1	2	2	2	2	2	2	2	0	2	0	0	0	2	2	2	2	2	2	2	2	2	0	2	0	2	0	2	2	2	2	0	2	2	2	2	0
scaffold1082_1	205001	215000	10000	78	deletion	0	0	0	0	0	0	0	0	0	0	0	0	0	0	0	0	0	0	0	0	0	0	0	0	0	0	0	0	0	0	0	0	0	0	0	0	0	0	0	0	0	0	0	0
scaffold1082_1	402501	411500	9000	79	deletion	0	0	0	0	0	0	0	0	0	0	0	0	0	0	0	0	0	0	0	0	0	0	0	0	0	0	0	0	0	0	0	0	0	0	0	0	0	0	0	0	0	0	0	0
scaffold1082_1	621501	630500	9000	46	deletion	2	0	0	2	2	0	2	0	0	2	2	2	0	2	0	0	2	2	2	0	0	2	0	2	0	0	2	2	0	2	2	0	2	0	0	0	0	0	0	2	0	2	2	0
scaffold1082_1	284001	295500	11500	37	deletion	2	2	2	1	2	2	2	2	0	0	0	0	2	2	2	2	2	2	0	2	2	2	2	0	0	2	0	0	0	2	0	0	2	2	2	0	2	2	0	2	0	0	2	0
scaffold1080_1	542001	551500	9500	15	deletion	2	0	2	2	0	2	2	2	2	0	0	2	2	0	2	2	2	2	2	2	2	2	2	2	2	2	0	2	2	2	2	2	0	0	2	2	2	2	2	2	2	2	2	2
scaffold1080_1	501501	518500	17000	54	deletion	2	2	0	1	1	0	2	0	0	0	2	1	2	0	2	1	2	0	2	0	0	0	0	0	2	2	0	0	0	2	0	2	2	2	0	2	2	2	2	2	2	0	0	2
scaffold1079_1	65001	82000	17000	31	deletion	2	2	0	2	2	2	2	0	0	2	0	0	0	0	2	0	2	2	0	0	0	0	0	2	2	2	2	2	2	2	0	0	2	0	2	0	0	0	0	2	0	0	2	2
scaffold1136_1	1	44000	44000	7	combination	2	2	2	2	2	2	2	4	3	2	2	2	2	2	2	2	2	2	2	2	2	2	2	2	2	1	2	2	2	2	3	2	2	3	2	2	2	2	2	2	2	2	2	2
scaffold1046_1	1454001	2344000	890000	15	duplication	2	2	2	2	2	2	2	2	2	3	2	3	2	3	2	2	2	2	2	2	2	3	2	2	2	2	3	2	2	2	3	2	3	2	2	3	3	3	3	2	2	2	2	3
scaffold1046_1	690501	739000	48500	5	combination	2	2	2	2	2	2	2	2	2	2	2	3	2	2	2	2	2	2	2	2	2	2	2	2	2	2	2	2	2	2	2	2	3	2	2	3	2	3	2	2	2	2	2	2
scaffold1046_1	582001	689500	107500	5	duplication	2	2	2	2	2	2	2	2	2	2	2	2	2	2	2	2	2	2	2	2	2	2	2	2	2	2	2	2	2	2	2	2	3	2	2	3	2	2	2	2	2	2	2	3
scaffold1092_1	1542001	1555000	13000	12	deletion	0	2	2	0	2	0	2	2	0	0	2	2	0	2	2	2	2	2	2	2	2	2	2	2	2	2	2	2	2	2	0	2	2	2	2	0	2	2	2	2	2	2	2	2
scaffold1092_1	492501	627000	134500	4	combination	2	2	2	2	2	2	2	0	2	2	2	2	2	2	2	2	2	2	2	2	2	2	2	2	2	0	2	2	2	2	2	2	2	2	2	2	2	2	2	2	2	2	2	2
scaffold1092_1	184501	420500	236000	8	duplication	2	2	2	2	2	2	2	2	2	2	2	2	2	2	2	2	2	2	2	2	2	3	2	2	2	2	3	2	2	2	2	2	2	2	2	3	3	3	2	2	2	2	2	2
scaffold1092_1	861001	1114500	253500	5	duplication	2	2	2	2	2	2	2	2	2	2	2	2	2	2	2	2	2	2	2	2	2	3	2	2	2	2	2	2	2	2	2	2	2	2	2	3	3	2	2	2	2	2	2	2
scaffold1112_1	50501	56500	6000	4	deletion	0	2	2	2	2	2	2	2	2	2	2	2	2	2	2	2	2	2	0	2	2	2	2	2	2	2	2	2	2	2	2	2	2	2	0	0	2	2	2	2	2	2	2	2
scaffold1061_1	672501	679000	6500	4	deletion	2	2	2	2	2	2	2	0	2	2	2	2	2	2	2	2	2	2	2	2	2	2	2	2	2	2	0	2	2	2	2	2	2	2	2	2	2	2	2	2	0	2	2	2
scaffold1061_1	7501	16500	9000	5	deletion	2	2	2	2	2	2	2	2	2	2	2	2	2	2	2	2	2	2	0	2	0	2	2	0	2	2	2	2	2	2	2	2	2	2	2	2	2	2	2	2	2	2	2	2
scaffold1021_1	888001	896500	8500	22	deletion	0	2	2	2	2	2	2	0	0	2	2	2	2	2	2	2	2	2	2	2	2	2	2	2	0	0	0	0	2	2	2	2	0	2	2	2	2	2	2	2	2	2	2	2
scaffold1021_1	3398001	3407500	9500	47	deletion	2	2	2	2	2	2	0	0	0	0	0	0	2	2	0	0	0	2	0	2	2	2	0	0	0	0	0	2	0	0	2	0	2	0	0	2	2	2	0	2	0	0	0	2
scaffold1148_1	74501	84500	10000	52	deletion	2	2	0	2	2	0	0	0	0	2	0	0	0	0	2	2	0	0	2	0	2	0	0	0	0	0	2	2	0	2	2	2	2	0	2	0	0	0	0	0	0	0	2	2
scaffold1067_1	111001	118000	7000	4	deletion	2	2	2	2	2	2	2	2	2	2	2	2	2	2	2	2	2	2	0	0	2	2	2	2	2	2	2	2	2	2	2	2	2	2	2	2	2	2	2	2	2	2	2	2
scaffold1018_1	733001	741000	8000	55	deletion	0	0	0	0	0	0	0	0	0	0	0	2	0	0	2	2	0	0	2	2	0	0	0	0	0	0	0	0	0	2	0	0	2	0	0	0	0	2	0	0	2	0	0	2
scaffold1018_1	772501	783500	11000	6	deletion	2	2	2	2	2	2	2	2	0	2	2	2	2	2	2	2	2	2	2	2	2	2	2	2	2	2	2	2	2	2	2	2	0	2	2	2	2	2	2	2	0	2	2	2
scaffold1131_1	108001	121500	13500	79	deletion	0	0	0	0	0	0	0	0	0	0	0	0	0	0	0	0	0	0	0	0	0	0	0	0	0	0	0	0	0	0	0	0	0	0	0	0	0	0	0	0	0	0	0	0
scaffold1145_1	127001	446000	319000	4	duplication	2	2	2	2	2	2	2	2	2	2	2	2	2	2	2	2	2	2	2	2	2	2	2	2	2	2	2	2	2	2	2	2	2	2	2	3	2	3	2	2	2	2	2	3
scaffold1134_1	379501	393500	14000	65	deletion	0	0	2	0	0	0	0	0	0	0	2	2	0	0	0	0	0	2	0	0	0	0	0	0	0	0	0	0	2	0	0	2	1	0	0	2	0	0	2	0	0	0	0	0
scaffold1109_1	296501	304500	8000	79	deletion	0	0	0	0	0	0	0	0	0	0	0	0	0	0	0	0	0	0	0	0	0	0	0	0	0	0	0	0	0	0	0	0	0	0	0	0	0	0	0	0	0	0	0	0
scaffold1160_1	57001	64500	7500	79	deletion	0	0	0	0	0	0	0	0	0	0	0	0	0	0	0	0	0	0	0	0	0	0	0	0	0	0	0	0	0	0	0	0	0	0	0	0	0	0	0	0	0	0	0	0
scaffold1093_1	361001	376500	15500	55	deletion	0	2	0	2	2	2	2	0	0	0	0	1	0	1	2	1	2	2	0	1	0	2	0	0	0	0	0	0	0	2	0	2	0	2	0	2	0	2	2	0	1	0	0	1
scaffold1093_1	1560501	1567000	6500	10	deletion	2	2	2	2	2	2	0	2	0	2	2	2	0	2	2	2	2	2	2	2	2	2	2	2	2	2	0	2	2	2	2	2	2	2	2	2	2	2	2	2	2	2	0	2
scaffold1072_1	981501	995500	14000	71	deletion	0	0	0	0	0	0	0	0	0	0	0	0	0	2	0	0	0	0	0	2	2	2	2	0	0	0	1	0	0	2	0	0	2	0	0	0	0	0	0	0	0	0	0	0
scaffold1142_1	337001	349000	12000	6	deletion	2	2	2	2	2	2	2	2	2	2	2	2	2	0	2	2	2	2	2	1	2	2	2	2	2	1	2	2	2	2	2	2	2	2	2	2	2	2	2	2	2	2	2	2
scaffold1073_1	2309501	2319000	9500	40	deletion	0	0	0	0	0	0	0	2	2	0	0	0	0	2	2	2	2	0	0	0	2	0	0	2	0	0	2	2	2	0	0	2	0	2	2	0	0	2	0	0	2	2	0	0
scaffold1073_1	455001	463500	8500	4	duplication	2	2	2	2	2	4	2	2	2	2	2	2	2	2	2	2	2	2	2	2	2	2	2	2	2	2	2	2	2	3	2	2	3	2	2	2	2	2	2	2	2	3	2	2
scaffold1177_1	227001	234500	7500	18	deletion	2	2	0	0	2	2	2	0	2	0	2	2	2	2	0	2	2	2	2	2	2	2	0	2	2	0	2	2	2	2	2	0	2	2	2	2	2	0	0	2	2	2	2	2
scaffold1167_1	1	75000	75000	5	duplication	2	2	2	2	2	2	2	2	2	2	2	2	2	2	2	2	2	2	2	2	2	3	2	2	2	2	2	2	2	2	2	2	2	2	2	3	3	3	2	2	2	2	2	2
scaffold1167_2	588501	796000	207500	6	duplication	2	2	2	2	2	2	2	2	2	2	2	3	2	2	2	2	2	2	2	2	2	2	2	2	2	2	2	2	2	2	2	2	2	2	2	3	3	3	2	2	2	2	2	2
scaffold1167_2	434001	584000	150000	4	duplication	2	2	2	2	2	2	2	2	2	2	2	2	2	2	2	2	2	2	2	2	2	2	2	2	2	2	2	2	2	2	2	2	3	2	2	2	2	3	2	2	2	2	2	2
scaffold1185_1	2501	10000	7500	13	duplication	2	2	2	2	2	2	2	2	2	2	2	2	2	13	2	6	2	2	9	9	2	4	2	2	2	2	2	2	2	2	2	2	4	2	9	5	2	2	2	2	2	6	2	9
scaffold1190_1	1	137500	137500	12	duplication	2	2	2	3	2	2	2	2	3	2	2	2	2	2	2	2	2	2	2	2	2	3	2	2	2	2	3	3	2	2	2	2	2	2	3	3	3	2	3	2	2	2	2	2
scaffold1115_1	47001	55000	8000	78	deletion	0	0	0	0	0	0	0	0	0	0	0	0	0	0	0	0	0	0	0	0	0	0	0	0	0	0	0	0	0	0	0	0	0	0	0	0	0	0	0	0	0	0	0	0
scaffold1115_1	455501	467000	11500	77	deletion	0	0	0	0	0	0	0	0	0	0	0	0	0	0	0	0	0	0	0	0	0	2	0	0	0	0	0	0	0	0	0	0	0	0	0	0	0	0	0	0	0	0	0	2
scaffold1115_1	622001	639500	17500	70	deletion	0	0	0	0	0	0	0	0	2	0	0	0	0	0	0	0	0	0	0	0	0	0	0	0	0	0	0	0	0	0	0	0	0	2	0	0	2	0	0	0	2	0	0	0
scaffold1053_1	1765501	1774500	9000	27	deletion	2	2	0	2	2	2	2	0	0	2	0	0	0	0	2	0	2	2	2	0	0	0	0	2	2	2	2	2	2	2	0	0	2	0	2	0	2	0	0	2	0	0	2	2
scaffold1191_1	1	30500	30500	79	duplication	22	20	15	25	15	27	20	22	10	23	21	26	26	16	20	14	22	23	17	17	17	17	18	24	23	16	12	32	16	21	31	15	19	17	13	16	11	19	15	25	28	24	18	21
scaffold1103_1	690001	700500	10500	79	deletion	0	0	0	0	0	0	0	0	0	0	0	1	0	0	0	0	0	0	0	0	0	0	0	0	0	0	0	0	0	0	0	0	0	0	0	0	0	0	0	0	0	0	0	0
scaffold1181_1	210001	218500	8500	77	deletion	0	0	0	0	0	0	0	0	0	0	0	0	0	0	0	0	0	2	0	0	0	0	0	0	0	0	0	0	0	0	0	0	0	0	0	0	0	0	0	0	0	0	0	0
scaffold1181_1	414001	467500	53500	8	duplication	2	2	2	2	2	2	2	2	2	2	2	2	2	2	2	2	2	2	2	2	2	2	2	2	2	2	3	2	2	2	3	2	2	2	2	3	2	3	3	2	2	2	2	2
scaffold1150_1	441001	454000	13000	15	deletion	2	2	2	2	2	2	2	0	0	2	2	0	0	2	2	2	2	2	2	0	2	2	0	2	2	2	2	2	2	2	2	2	2	2	2	0	2	0	2	2	0	0	2	2
scaffold1193_1	107001	119000	12000	58	deletion	2	0	0	0	0	0	0	0	0	0	0	0	2	0	2	2	0	0	2	1	2	2	0	2	0	0	2	0	2	2	2	2	2	0	0	0	0	0	0	0	0	0	0	0
scaffold1144_1	924501	937000	12500	57	deletion	1	0	0	0	2	2	2	0	0	0	0	0	2	2	0	2	2	2	2	0	2	0	0	0	0	0	0	0	0	0	0	2	0	2	0	0	0	0	0	0	0	0	2	2
scaffold1144_1	1614001	1625500	11500	66	deletion	0	0	2	0	2	0	2	0	0	0	0	0	0	0	0	0	0	0	0	0	2	0	0	0	2	0	0	0	0	2	0	0	0	0	0	0	0	0	0	0	2	0	0	0
scaffold1144_1	974001	1121500	147500	4	duplication	2	2	2	2	2	2	2	2	2	2	2	2	2	2	2	2	2	2	2	2	2	3	2	2	2	2	2	2	2	2	2	2	2	2	2	3	2	2	2	2	2	2	2	3
scaffold1171_1	17001	1326500	1309500	17	duplication	2	2	2	2	2	2	2	2	2	2	2	3	2	3	2	2	2	2	2	2	2	3	2	2	2	2	3	2	2	2	3	2	3	2	3	3	3	3	3	2	2	2	2	3
scaffold1195_1	38001	44500	6500	13	deletion	2	0	2	2	2	2	2	2	0	2	2	2	2	2	2	2	2	2	2	2	0	0	2	2	2	0	2	2	2	0	2	2	2	2	2	2	2	2	2	2	2	0	2	2
scaffold1156_1	934501	943500	9000	38	deletion	2	2	0	2	0	2	2	0	0	2	2	2	2	0	2	2	0	0	0	2	0	2	2	0	0	0	2	2	2	2	0	0	2	2	0	0	0	2	2	2	0	0	2	2
scaffold1156_1	1543501	1550000	6500	8	deletion	2	2	2	2	2	2	2	2	0	2	2	2	2	2	2	2	2	2	2	2	2	2	2	2	0	2	0	2	2	2	2	2	2	2	2	2	2	2	2	2	2	2	2	2
scaffold1156_1	166001	476500	310500	7	duplication	2	2	2	2	2	2	2	2	2	2	2	2	2	2	2	2	2	2	2	2	2	3	2	2	2	2	2	2	2	2	3	2	2	2	2	3	2	3	3	2	2	2	2	2
scaffold1198_1	374501	568500	194000	11	duplication	2	2	2	2	2	2	2	2	2	2	2	2	3	3	2	2	2	2	2	2	2	3	2	2	2	2	2	2	2	2	2	2	3	2	3	2	3	3	3	3	2	2	2	2
scaffold1179_1	87001	97500	10500	24	deletion	2	2	0	2	2	2	2	0	0	2	0	0	0	0	2	2	2	2	0	2	0	0	0	2	2	2	2	2	2	2	2	2	2	0	2	0	0	2	0	2	0	0	2	2
scaffold1083_1	617501	631000	13500	71	deletion	0	0	0	0	2	2	2	0	0	0	0	0	0	0	0	0	0	0	0	0	0	0	0	0	0	0	0	0	0	0	0	0	0	0	0	0	0	0	0	2	0	0	2	2
scaffold1201_1	41001	47000	6000	71	deletion	0	0	0	0	0	0	0	0	0	0	0	0	2	0	0	0	0	0	0	0	0	0	0	0	0	0	0	0	0	0	0	0	0	0	0	0	2	0	2	0	0	0	0	0
scaffold1165_2	239501	369000	129500	8	duplication	2	2	2	2	2	2	2	2	2	2	2	2	2	2	2	2	2	2	2	2	2	3	2	2	2	2	3	2	2	2	2	2	2	2	2	3	3	3	2	2	2	2	2	2
scaffold1165_2	484001	817000	333000	9	combination	2	2	2	2	2	2	2	2	2	2	2	2	2	2	2	2	2	2	2	2	2	2	2	2	2	2	2	2	2	2	2	2	2	2	2	3	3	3	3	2	2	2	2	2
scaffold1165_2	821501	1041000	219500	7	duplication	2	2	2	2	2	2	2	2	2	2	2	2	2	2	2	2	2	2	2	2	2	3	2	2	2	2	2	2	2	2	2	2	2	2	2	3	3	3	2	2	2	2	2	3
scaffold1211_1	42001	53000	11000	27	deletion	2	2	2	2	2	2	2	0	0	2	2	2	2	2	2	0	2	2	2	2	2	0	2	0	0	2	0	0	2	2	2	2	2	2	2	2	0	2	2	2	2	1	2	0
scaffold1208_1	8501	99000	90500	8	duplication	2	2	3	2	2	2	2	2	2	2	2	3	2	2	2	2	2	2	2	2	2	2	2	2	2	2	2	2	3	2	2	3	3	2	2	2	3	2	2	2	2	2	2	2
scaffold1208_1	102501	132500	30000	4	duplication	2	2	3	2	2	2	2	2	2	2	2	3	2	2	2	2	2	2	2	2	2	2	2	2	2	2	2	2	2	2	2	3	2	2	2	2	2	2	2	2	2	2	2	2
scaffold1084_1	1176501	1185000	8500	79	deletion	0	0	0	0	0	0	0	0	0	0	0	0	0	0	0	0	0	0	0	0	0	0	0	0	0	0	0	0	0	0	0	0	0	0	0	0	0	0	0	0	0	0	0	0
scaffold1189_1	362001	374000	12000	63	deletion	2	0	2	2	2	0	0	0	0	0	2	0	0	0	0	0	0	0	2	2	0	2	0	0	0	0	0	0	0	0	0	0	0	0	0	0	2	2	0	0	0	0	0	0
scaffold1204_1	133001	140500	7500	79	deletion	0	0	0	0	0	0	0	0	0	0	0	0	0	0	0	0	0	0	0	0	0	0	0	0	0	0	0	0	0	0	0	0	0	0	0	0	0	0	0	0	0	0	0	0
scaffold1219_1	57001	77000	20000	9	deletion	2	2	2	2	1	2	2	2	2	2	2	2	2	2	2	2	2	2	2	2	2	2	2	2	2	2	0	0	2	2	2	2	2	1	2	0	2	2	2	2	2	2	2	2
scaffold1192_1	604501	611500	7000	4	deletion	2	2	2	2	2	2	2	2	0	2	2	2	2	2	2	2	2	2	2	2	2	2	2	2	2	2	2	2	2	2	2	2	2	2	2	2	2	2	2	2	2	0	2	2
scaffold1161_1	740501	749500	9000	25	deletion	2	2	0	2	2	0	2	0	0	2	2	2	2	2	0	2	2	2	2	2	2	2	2	0	0	2	0	2	2	2	2	1	2	0	2	0	2	2	0	2	2	0	2	2
scaffold1137_1	2887001	2895500	8500	26	deletion	2	2	2	2	2	0	0	2	0	2	2	2	0	2	2	2	2	2	2	2	2	2	2	0	2	0	2	2	2	0	2	2	2	0	2	0	2	0	2	2	2	2	0	2
scaffold1137_1	2115501	2504500	389000	8	duplication	2	2	2	2	2	2	2	2	2	2	2	2	2	3	2	2	2	2	2	2	2	3	2	2	2	2	2	2	2	2	2	2	2	2	2	3	3	2	2	2	2	2	2	3
scaffold1140_1	252001	268500	16500	79	deletion	0	0	0	0	0	0	0	0	0	0	1	0	0	0	0	0	0	0	0	0	0	0	0	0	0	0	0	0	0	0	0	0	0	0	0	0	0	0	0	0	0	0	0	1
scaffold1140_1	2165001	2178500	13500	70	deletion	0	0	0	0	0	0	0	0	2	0	0	0	0	0	0	0	0	0	0	0	2	0	0	0	0	0	0	0	0	2	2	0	0	0	0	0	0	2	0	0	0	0	0	0
scaffold1164_1	614501	622500	8000	77	deletion	0	0	0	0	0	0	0	0	0	0	0	0	0	0	0	0	0	0	0	0	0	0	0	0	0	0	0	2	0	0	0	0	0	0	0	0	0	0	0	0	0	0	2	0
scaffold1206_1	259001	270500	11500	39	deletion	2	2	2	2	0	2	2	0	0	0	2	2	2	2	0	2	2	2	2	2	2	0	2	0	0	0	0	0	2	2	2	2	2	2	0	0	0	0	0	2	0	0	2	0
scaffold1243_1	21501	29000	7500	46	duplication	2	2	5	2	9	5	2	6	7	2	2	6	2	2	5	2	4	2	2	2	2	6	5	2	5	2	8	6	2	2	2	5	2	5	2	2	6	8	6	2	6	6	2	2
scaffold1186_1	619001	626500	7500	6	deletion	2	0	2	2	2	2	2	2	0	2	2	2	2	2	2	2	2	2	2	2	2	2	2	2	2	2	2	2	2	2	2	2	2	2	2	2	2	2	2	2	2	2	2	2
scaffold1030_1	1542001	1552500	10500	34	deletion	0	0	0	2	0	0	0	2	2	0	0	0	0	0	0	2	2	0	2	0	2	0	2	2	2	2	2	2	0	0	0	0	0	2	0	2	2	0	0	2	2	2	0	0
scaffold1030_1	1176501	1183000	6500	17	deletion	2	2	2	2	2	2	2	0	0	2	2	2	2	2	2	2	2	2	2	2	2	2	2	2	0	0	2	2	2	2	2	2	2	2	2	2	2	2	2	2	0	0	2	2
scaffold1051_1	3516501	3523500	7000	17	deletion	2	2	2	2	2	2	2	2	2	2	0	2	0	0	2	2	2	2	2	2	0	0	0	2	2	2	2	2	2	2	0	0	2	0	2	0	0	2	0	2	2	2	2	2
scaffold1051_2	724001	733500	9500	4	duplication	2	2	2	2	2	2	2	2	2	2	2	2	2	7	2	2	2	2	2	8	9	2	2	2	2	2	2	2	2	2	2	2	2	8	2	2	2	2	2	2	2	2	2	2
scaffold1152_1	425001	434000	9000	16	deletion	2	2	2	2	2	2	2	2	0	2	2	2	2	2	2	2	2	2	2	2	2	2	2	2	2	2	0	2	0	2	2	2	2	2	2	2	0	2	2	2	2	2	0	2
scaffold1152_1	1	96500	96500	5	duplication	2	2	2	2	2	2	2	2	2	2	2	2	2	2	2	2	2	2	2	2	2	2	2	2	2	2	2	2	2	2	2	2	2	2	2	3	3	3	2	2	2	2	2	3
scaffold1222_1	545501	556500	11000	66	deletion	1	0	0	0	0	0	0	2	0	0	0	0	1	0	0	2	0	1	2	0	0	0	0	2	2	0	0	0	2	0	0	0	0	0	0	0	0	0	2	0	0	2	0	2
scaffold1222_1	299001	306000	7000	6	deletion	2	2	2	2	2	2	2	2	0	2	2	2	2	2	2	2	2	2	2	2	2	2	2	2	2	0	2	2	2	2	2	2	2	2	2	2	2	2	2	2	2	2	2	2
scaffold1213_1	893501	905500	12000	79	deletion	0	0	0	0	0	0	0	0	0	0	0	0	0	0	0	0	0	0	0	0	0	0	0	0	0	0	0	0	0	0	0	0	0	0	0	0	0	0	0	0	0	0	0	0
scaffold1231_1	23001	33000	10000	56	deletion	0	2	0	2	0	0	0	0	0	2	2	0	0	2	0	0	0	0	0	0	0	0	0	2	0	2	0	2	2	0	2	0	0	0	0	0	0	2	0	0	0	0	2	0
scaffold1170_1	985501	993500	8000	16	deletion	2	2	2	2	2	2	2	0	2	2	2	2	2	2	2	2	2	2	2	2	2	2	2	0	2	2	0	2	2	2	2	2	2	2	2	2	2	2	2	2	0	0	2	2
scaffold1187_1	319001	330500	11500	4	deletion	2	2	2	2	2	2	2	1	2	2	2	2	2	2	2	2	2	2	2	2	2	2	2	2	2	2	2	2	2	2	2	2	2	2	2	2	2	2	2	2	2	2	2	2
scaffold1168_1	1529501	1966000	436500	5	duplication	2	2	2	2	2	2	2	2	2	2	2	3	2	2	2	2	2	2	2	2	2	2	2	2	2	2	2	2	2	2	2	2	2	2	2	3	3	3	2	2	2	2	2	2
scaffold1168_1	850501	1225500	375000	4	duplication	2	2	2	2	2	2	2	2	2	2	2	2	2	2	2	2	2	2	2	2	2	3	2	2	2	2	2	2	2	2	2	2	3	2	2	3	2	2	2	2	2	2	2	2
scaffold1260_1	1	101500	101500	12	combination	3	2	1	2	2	2	2	3	2	2	2	2	2	2	2	2	2	2	2	2	2	3	2	2	2	2	2	2	2	2	2	3	2	2	2	2	2	2	2	2	2	1	2	2
scaffold1199_1	1609501	1618000	8500	78	deletion	0	0	0	0	0	0	0	0	0	0	0	0	0	0	0	0	0	0	0	0	0	0	0	0	0	0	0	0	0	0	0	0	0	0	0	0	0	0	0	0	0	0	0	0
scaffold1199_1	2136501	2150000	13500	33	deletion	2	1	2	2	2	2	0	0	1	2	2	2	1	2	2	2	0	1	2	0	0	2	2	2	1	1	2	2	2	2	0	2	2	2	1	2	0	1	1	2	2	2	2	1
scaffold1274_1	4501	11500	7000	4	deletion	2	2	2	2	2	2	2	2	2	2	2	2	2	2	2	2	2	2	2	2	2	2	2	2	2	2	2	2	2	0	2	2	2	2	2	2	2	0	2	2	2	2	0	2
scaffold1275_1	73001	171000	98000	5	duplication	2	2	2	2	2	2	2	2	2	2	2	2	2	2	2	2	2	2	2	2	2	3	2	2	2	2	3	2	2	2	2	2	2	2	2	3	3	2	2	2	2	2	2	2
scaffold1275_1	172001	324000	152000	6	duplication	2	2	2	2	2	2	2	2	2	2	2	2	2	2	2	2	2	2	2	2	2	3	2	2	2	2	2	2	2	2	2	2	2	2	2	3	2	3	3	2	2	2	2	3
scaffold1184_1	274501	282500	8000	79	deletion	0	0	0	0	0	0	0	0	0	0	0	0	0	0	0	0	0	0	0	0	0	0	0	0	0	0	0	0	0	0	0	0	0	0	0	0	0	0	0	0	0	0	0	0
scaffold1184_1	344001	361000	17000	41	deletion	1	2	0	2	2	2	1	1	0	0	2	0	1	1	0	2	2	1	2	2	2	0	2	0	0	2	0	0	2	0	2	2	2	2	2	2	0	0	0	2	0	0	2	0
scaffold1263_1	1	20500	20500	8	duplication	2	2	2	2	2	2	2	4	2	2	2	2	2	2	2	3	2	2	4	2	2	2	4	2	2	2	2	2	2	2	2	2	2	4	2	2	2	2	4	2	2	2	2	2
scaffold1232_1	110001	117000	7000	39	deletion	2	0	2	0	0	0	0	2	2	0	2	0	0	2	0	0	0	2	2	2	0	2	0	2	0	2	2	2	0	2	0	2	0	0	2	0	2	0	0	2	0	2	2	2
scaffold1232_1	128501	134500	6000	4	deletion	2	2	2	2	2	2	2	2	2	2	2	0	2	2	2	2	2	2	2	2	2	0	2	2	2	2	0	2	2	2	2	2	2	2	2	2	2	2	2	2	2	2	2	2
scaffold1223_1	171001	182000	11000	24	deletion	2	2	2	2	2	2	2	0	1	2	1	1	0	0	2	0	2	2	0	0	2	0	0	2	2	2	2	2	2	2	2	2	2	2	2	1	0	0	0	2	0	0	2	2
scaffold1203_1	116501	127500	11000	9	deletion	0	2	2	2	2	2	2	2	2	2	0	2	2	2	2	2	2	2	2	2	2	2	0	2	2	2	2	2	2	2	2	2	2	2	2	2	2	2	2	2	2	2	2	2
scaffold1203_1	576501	584500	8000	41	deletion	0	2	0	0	2	2	2	0	2	0	0	0	0	2	2	0	2	0	0	2	2	2	2	2	0	0	2	2	2	2	2	2	2	0	0	0	0	0	0	0	0	0	2	2
scaffold1203_1	1241001	1250000	9000	29	deletion	0	2	2	2	2	0	2	0	0	2	2	2	2	2	2	2	2	2	2	2	2	2	2	0	0	0	0	0	2	2	2	2	2	2	2	2	2	2	2	2	0	0	0	2
scaffold1281_1	100001	120000	20000	17	duplication	2	2	5	2	2	2	2	5	4	2	2	5	5	5	2	2	2	2	5	5	5	2	2	2	2	2	2	2	2	2	2	2	2	2	2	2	6	5	2	2	5	5	2	2
scaffold1226_1	567501	576000	8500	8	deletion	2	2	2	2	2	2	2	2	2	2	0	2	2	0	2	2	2	2	2	2	2	2	2	2	2	2	2	2	2	2	2	2	2	2	2	0	2	2	0	2	2	2	2	2
scaffold1196_1	2260501	2292000	31500	79	combination	0	0	0	0	0	0	0	0	0	0	0	0	0	0	0	0	0	0	0	0	0	0	0	0	0	0	0	0	0	0	0	0	0	0	0	0	0	3	0	0	0	0	0	0
scaffold1196_1	1447501	1972000	524500	12	duplication	2	2	2	2	2	2	2	2	2	2	2	3	2	2	2	2	2	2	2	2	2	3	2	2	2	2	2	2	2	2	2	2	3	2	2	3	3	3	3	2	2	2	2	3
scaffold1196_1	2534501	2738500	204000	4	duplication	2	2	2	2	2	2	2	2	2	2	2	2	2	2	2	2	2	2	2	2	2	3	2	2	2	2	2	2	2	2	2	2	2	2	2	3	2	2	2	2	2	2	2	2
scaffold1194_1	922501	928500	6000	76	deletion	0	0	0	0	0	0	0	0	0	0	0	0	0	0	0	0	0	0	0	0	0	0	0	0	0	0	0	0	0	0	0	0	0	0	0	0	0	0	0	0	0	0	0	0
scaffold1255_1	389501	399500	10000	58	deletion	2	2	0	2	0	0	0	0	0	0	2	0	0	0	2	0	0	2	0	2	0	0	0	0	0	0	0	0	2	0	0	2	2	2	0	0	0	0	0	0	0	0	0	2
scaffold1255_2	214001	222000	8000	79	deletion	0	0	0	0	0	0	0	0	0	0	0	0	0	0	0	0	0	0	0	0	0	0	0	0	0	0	0	0	0	0	0	0	0	0	0	0	0	0	0	0	0	0	0	0
scaffold1182_1	2133001	2141000	8000	14	deletion	0	2	2	2	2	2	0	2	2	0	2	2	2	2	2	2	0	0	2	2	2	2	2	2	2	0	2	2	2	2	2	2	2	2	2	2	2	2	2	0	2	2	2	0
scaffold1182_1	2254501	2262000	7500	70	deletion	0	0	0	0	0	0	0	0	0	0	0	0	0	0	0	0	0	0	0	0	2	0	0	2	0	0	0	0	0	0	0	0	0	0	0	2	0	0	0	0	0	0	0	0
scaffold1182_1	915001	1251500	336500	8	duplication	2	2	2	2	2	2	2	2	2	3	2	2	2	2	2	2	2	2	2	2	2	3	2	2	2	2	2	2	2	2	3	2	2	2	2	3	2	3	3	2	2	2	2	2
scaffold1267_1	161001	520000	359000	15	duplication	2	2	2	2	2	2	2	2	3	2	2	2	2	2	2	2	2	2	2	2	2	3	2	2	2	2	2	2	2	2	3	2	3	2	3	3	3	3	3	2	2	2	2	3
scaffold1267_3	1	183000	183000	8	combination	2	2	2	2	2	2	2	2	2	2	2	2	2	2	2	2	2	2	2	2	2	3	2	2	2	2	3	2	2	2	2	2	2	2	3	3	3	2	2	2	2	2	2	2
scaffold1294_1	1	22000	22000	4	deletion	2	2	2	2	2	2	0	2	2	2	2	2	2	2	2	2	2	2	2	2	2	2	0	2	2	2	1	2	2	2	2	2	2	2	2	2	2	2	2	2	2	2	2	2
scaffold1284_1	33501	46000	12500	5	deletion	2	2	2	2	2	2	2	2	2	2	2	2	2	2	2	2	2	2	2	2	2	2	2	2	2	2	1	2	2	2	2	2	2	2	2	2	2	2	2	2	2	0	2	2
scaffold1279_1	675001	1061500	386500	79	combination	0	0	0	0	0	0	0	0	0	0	0	0	0	0	0	0	0	0	0	0	0	0	0	0	0	0	0	0	0	0	0	0	0	0	0	3	0	3	0	0	0	0	0	0
scaffold1279_1	159001	350000	191000	4	duplication	2	2	2	2	2	2	2	2	2	2	2	2	2	2	2	2	2	2	2	2	2	3	2	2	2	2	2	2	2	2	2	2	2	2	2	3	2	2	2	2	2	2	2	2
scaffold1288_1	160001	167500	7500	61	deletion	0	2	0	0	0	2	0	2	2	0	0	0	0	0	0	0	0	0	0	2	0	0	0	2	2	0	2	0	2	0	0	0	0	0	0	0	0	0	0	0	0	0	2	0
scaffold1288_1	66001	69500	3500	12	duplication	2	2	2009	2	2	2	2	2324	1832	2	2	2	2	2	2	2	2	2	2	2	2	2	2	2	2	2	2	2516	2	2	2	2	2	2	2	2	2	2	2	2	2	2	2	2
scaffold1288_1	167501	197000	29500	5	duplication	2	2	2	2	2	2	2	2	3	2	2	2	2	2	2	2	2	2	2	2	2	2	2	2	2	2	2	3	2	2	2	2	2	2	2	2	2	2	2	2	2	3	2	2
scaffold1288_1	121501	160000	38500	6	duplication	2	2	2	2	2	2	2	2	2	2	3	2	2	2	2	2	2	2	2	2	2	2	2	2	2	2	2	3	2	2	3	2	2	2	2	2	2	2	2	2	2	3	2	2
scaffold1229_1	1	27000	27000	12	duplication	2	2	2	2	2	2	2	2	2	2	2	2	2	2	2	4	2	4	2	4	2	2	2	2	4	4	2	2	2	4	2	2	2	2	2	3	2	2	2	2	2	2	2	2
scaffold1299_1	177001	210500	33500	78	duplication	8	7	7	7	7	8	7	9	7	7	6	6	8	6	7	6	8	8	6	5	6	7	8	8	6	7	10	8	8	7	6	7	7	8	7	8	6	6	7	7	6	7	7	7
scaffold1299_1	4501	89500	85000	39	duplication	2	6	6	6	2	6	6	2	2	5	2	4	6	5	3	2	6	5	5	5	5	2	6	5	2	2	2	6	6	2	2	6	2	5	2	2	6	2	2	5	5	2	6	6
scaffold1291_1	49501	61500	12000	27	deletion	2	2	2	2	0	0	2	2	2	2	2	0	2	2	2	2	2	0	2	2	2	2	2	0	0	1	0	0	2	2	2	2	2	2	0	0	0	2	2	2	0	0	2	0
scaffold1291_1	221501	230500	9000	9	deletion	2	2	2	2	2	2	2	2	2	2	2	2	2	2	2	2	2	2	2	2	2	2	2	2	0	0	0	2	0	0	2	2	2	2	2	2	2	2	2	2	2	2	2	2
scaffold1252_1	591001	601000	10000	79	deletion	0	0	0	0	0	0	0	0	0	0	0	0	0	0	0	0	0	0	0	0	0	0	0	0	0	0	0	0	0	0	0	0	0	0	0	0	0	0	0	0	0	0	0	0
scaffold1258_1	1461501	1469500	8000	8	deletion	2	2	2	2	2	2	2	2	0	2	2	2	2	2	2	2	2	2	2	2	2	2	2	2	2	2	0	2	2	2	2	2	2	2	2	2	2	2	2	2	2	0	2	2
scaffold1218_1	176001	183500	7500	66	deletion	0	0	0	0	0	2	0	0	0	0	2	0	0	0	0	0	0	0	0	2	0	0	0	0	0	0	0	0	0	2	0	0	0	2	0	0	0	0	0	0	0	0	0	0
scaffold1218_1	414501	421000	6500	15	deletion	2	2	2	2	2	2	2	2	2	2	2	2	2	2	2	2	2	2	2	2	2	2	2	0	2	0	0	0	2	2	2	2	2	2	2	2	2	2	2	2	0	2	2	2
scaffold1264_1	297501	312500	15000	24	deletion	2	2	0	2	2	2	2	0	0	2	0	0	0	0	2	0	2	2	2	0	2	2	0	2	2	2	2	2	2	2	0	0	2	0	2	0	0	0	0	2	0	2	2	2
scaffold1264_1	495501	503500	8000	29	deletion	2	2	0	2	2	2	2	0	0	2	0	0	0	0	2	0	2	2	0	0	0	0	0	2	2	2	2	2	2	2	0	0	2	0	2	0	0	0	0	2	0	0	2	2
scaffold1264_1	538001	545000	7000	29	deletion	2	2	0	2	2	2	2	0	0	2	0	0	0	0	2	0	2	2	0	0	0	0	0	2	2	2	2	2	2	2	0	0	2	0	2	0	0	0	0	2	0	0	2	2
scaffold1214_1	749001	758000	9000	51	deletion	2	2	2	0	0	0	0	0	0	0	0	0	2	0	2	2	2	0	2	0	0	0	2	0	0	0	2	0	0	2	0	0	2	0	2	2	2	0	2	2	0	0	2	0
scaffold1271_1	536501	547000	10500	79	deletion	0	0	0	0	0	0	0	0	0	0	0	0	0	0	0	0	0	0	0	0	0	0	0	0	0	0	0	0	0	0	0	0	0	0	0	0	0	0	0	0	0	0	0	0
scaffold1271_1	960501	970000	9500	79	deletion	0	0	0	0	0	0	0	0	0	0	0	0	0	0	0	0	0	0	0	0	0	0	0	0	0	0	0	0	0	0	0	0	0	0	0	0	0	0	0	0	0	0	0	0
scaffold1266_1	2501	50500	48000	64	combination	0	0	2	0	0	2	0	0	0	0	2	0	0	0	0	0	0	0	2	0	0	0	0	0	0	2	0	0	0	0	0	2	0	0	0	0	0	0	0	0	0	0	0	0
scaffold1270_1	764001	771500	7500	79	deletion	0	0	0	0	0	0	0	0	0	0	0	0	0	0	0	0	0	0	0	0	0	0	0	0	0	0	0	0	0	0	0	0	0	0	0	0	0	0	0	0	0	0	0	0
scaffold1238_1	1911001	1951000	40000	62	duplication	4	2	4	5	4	4	4	2	6	4	4	4	2	4	4	2	4	4	4	4	4	4	2	4	5	2	5	3	4	4	4	2	6	2	2	5	4	4	2	2	3	3	4	5
scaffold1238_1	420001	935500	515500	7	combination	2	1	2	2	2	2	2	2	2	2	2	2	2	2	2	2	2	2	2	2	2	3	2	2	2	2	2	2	2	2	2	2	2	2	2	3	2	3	3	2	2	2	2	2
scaffold1282_1	1573501	1586500	13000	45	deletion	2	0	2	0	2	0	2	0	1	2	0	0	2	0	2	0	2	2	2	0	2	2	0	2	2	0	0	0	0	2	2	0	2	2	2	0	2	0	2	2	0	2	2	0
scaffold1325_1	80501	106000	25500	8	combination	2	2	2	2	2	2	2	2	2	2	2	2	2	2	2	2	2	3	2	2	2	3	2	2	0	2	2	2	2	2	2	2	2	2	2	2	0	2	2	2	2	2	2	2
scaffold1259_1	84001	96000	12000	4	deletion	2	2	2	2	2	2	2	2	2	2	2	2	1	2	2	2	2	2	2	2	2	2	2	2	2	2	2	2	1	2	2	2	2	2	2	2	2	2	2	2	2	2	2	2
scaffold1328_1	1	195500	195500	28	duplication	870	855	2	2	2	2	2	936	721	2	2	695	644	2	2	2	2	2	2	2	673	2	2	2	884	2	2	2	2	712	2	2	2	763	2	746	2	127	2	2	667	2	2	2
scaffold1328_1	257501	340000	82500	20	duplication	13	2	2	13	2	11	2	2	2	2	2	2	2	2	7	14	12	2	10	8	2	2	15	2	2	2	2	2	2	14	2	2	2	2	13	2	2	2	2	2	2	2	2	2
scaffold1328_1	212001	241500	29500	4	duplication	2	2	2	2	2	3	2	2	2	2	2	3	2	2	2	2	2	2	2	2	2	2	2	2	2	2	2	3	2	2	2	2	2	2	2	2	2	2	2	2	2	3	2	2
scaffold1289_1	343501	357500	14000	24	deletion	2	2	2	2	2	2	2	0	2	2	2	2	2	2	2	2	2	2	2	2	2	2	2	0	0	0	0	0	2	2	2	2	2	2	0	2	2	2	2	2	0	0	2	2
scaffold1180_1	1675001	1686500	11500	78	deletion	0	0	0	0	0	0	0	0	0	0	0	0	0	0	0	0	0	0	0	0	0	0	0	0	0	0	0	0	0	0	0	0	0	0	0	0	0	0	0	0	0	0	0	0
scaffold1180_1	2527501	2535000	7500	15	deletion	0	2	2	2	2	2	2	0	2	2	2	2	2	2	2	2	2	2	2	2	2	2	2	2	2	0	2	2	2	2	0	2	2	2	2	2	2	2	2	2	2	2	2	2
scaffold1314_1	74001	93000	19000	4	deletion	2	2	2	2	2	2	2	2	2	2	2	2	2	2	2	2	2	2	2	2	2	2	2	2	2	2	2	2	2	2	2	2	2	2	2	2	2	2	2	2	0	2	2	2
scaffold1276_1	966001	1243500	277500	78	combination	0	0	0	0	0	0	0	0	0	0	0	0	0	0	0	0	0	0	0	0	0	0	0	0	0	0	2	0	0	0	0	0	3	0	0	0	0	3	0	0	0	0	0	0
scaffold1276_1	489501	625500	136000	4	duplication	2	2	2	2	2	2	2	2	2	2	2	2	2	2	2	2	2	2	2	2	2	3	2	2	2	2	2	2	2	2	2	2	2	2	2	3	2	2	2	2	2	2	2	3
scaffold1261_1	956501	966500	10000	74	deletion	0	0	0	0	0	0	0	0	0	0	0	0	0	0	0	0	0	0	2	0	0	0	0	0	0	0	0	0	0	0	0	0	0	0	0	0	0	0	0	0	0	0	2	0
scaffold1327_1	268501	277000	8500	79	deletion	0	0	0	0	0	0	0	0	0	0	0	0	0	0	0	0	0	0	0	0	0	0	0	0	0	0	0	0	0	0	0	0	0	0	0	0	0	0	0	0	0	0	0	0
scaffold1316_1	256001	262500	6500	5	deletion	2	2	2	0	0	0	2	2	2	2	2	2	2	2	2	0	2	2	2	2	2	2	2	2	2	2	2	2	2	2	2	2	2	2	2	2	2	2	2	2	2	2	2	2
scaffold1308_1	442501	452500	10000	77	deletion	0	0	0	0	0	0	0	0	0	0	0	0	0	0	0	0	0	0	0	0	2	0	0	0	0	0	0	0	0	2	0	0	0	0	0	0	0	0	0	0	0	0	0	0
scaffold1308_1	523501	539000	15500	12	duplication	2	5	4	2	2	5	5	2	2	2	2	2	2	2	2	2	5	5	2	2	2	2	5	5	2	2	2	2	2	2	2	2	2	2	2	2	2	2	2	2	2	2	2	2
scaffold1318_1	747501	756500	9000	6	deletion	2	2	2	1	2	2	2	2	2	2	2	2	2	2	2	2	2	2	2	2	2	2	2	2	2	2	2	2	2	2	2	0	2	2	2	2	2	2	2	2	2	2	2	2
scaffold1330_1	296501	305000	8500	79	deletion	0	0	0	0	0	0	0	0	0	0	0	0	0	0	0	0	0	0	0	0	0	0	0	0	0	0	0	0	0	0	0	0	0	0	0	0	0	0	0	0	0	0	0	0
scaffold1330_1	1	198000	198000	4	duplication	2	2	2	2	2	2	2	2	2	2	2	2	2	2	2	2	2	2	2	2	2	3	2	2	2	2	2	2	2	2	2	2	2	2	2	3	2	2	2	2	2	2	2	3
scaffold1363_1	33001	120500	87500	37	duplication	2	2	2	3	3	2	3	3	2	3	3	3	2	2	3	3	3	3	3	3	2	3	4	2	2	2	2	3	3	2	2	4	3	2	2	2	2	2	3	2	2	2	3	3
scaffold1322_1	385001	392500	7500	53	deletion	0	0	0	0	0	0	0	2	2	0	0	0	0	0	0	0	0	0	0	0	0	0	0	2	2	2	2	2	0	0	0	0	0	0	0	0	0	0	0	0	2	2	0	0
scaffold1322_1	816501	824500	8000	14	deletion	2	2	2	2	2	2	2	2	2	2	2	2	2	2	2	2	0	0	2	2	2	2	0	0	2	2	0	2	2	2	2	2	2	2	0	2	2	2	0	0	2	2	0	0
scaffold1370_1	8001	16000	8000	19	deletion	2	2	0	2	2	2	2	0	0	2	0	2	2	0	2	0	2	2	0	0	0	0	2	2	2	2	2	2	2	2	0	0	2	2	2	0	0	0	2	2	0	2	2	2
scaffold1347_1	789501	1010000	220500	4	duplication	2	2	2	2	2	2	2	2	2	2	2	2	2	2	2	2	2	2	2	2	2	3	2	2	2	2	2	2	2	2	2	2	3	2	2	3	2	2	2	2	2	2	2	2
scaffold1347_1	1	104500	104500	4	combination	2	2	2	2	2	2	2	2	2	2	2	2	2	2	2	2	2	2	2	2	2	2	2	2	2	2	2	2	2	2	2	2	2	2	2	3	3	2	2	2	2	2	2	2
scaffold1341_1	792001	902500	110500	4	duplication	2	2	2	2	2	2	2	2	2	2	2	2	2	3	2	2	2	2	2	2	2	3	2	2	2	2	2	2	2	2	2	2	2	2	2	3	2	2	2	2	2	2	2	3
scaffold1319_1	586501	593500	7000	29	deletion	2	2	0	2	2	2	2	0	0	2	0	0	0	0	2	0	2	2	0	0	0	0	0	2	2	2	2	2	2	2	0	0	2	0	2	0	0	0	0	2	0	0	2	2
scaffold1309_1	800501	810500	10000	5	deletion	2	2	2	2	2	2	2	2	2	2	2	2	2	2	2	2	2	2	2	2	2	2	2	2	2	2	2	2	2	2	2	2	2	2	2	2	2	2	2	2	2	2	2	2
scaffold1367_1	18501	27500	9000	72	deletion	0	0	0	0	0	0	0	0	0	0	2	0	0	0	0	0	0	0	0	0	2	0	0	0	0	0	0	0	0	2	0	0	0	2	0	0	0	0	0	0	0	0	0	2
scaffold1380_1	13001	431000	418000	11	duplication	2	2	2	2	2	2	2	2	2	2	2	2	2	2	2	2	2	2	2	2	2	3	2	2	2	2	3	2	2	2	3	2	3	2	2	3	3	3	3	2	2	2	2	2
scaffold1326_1	1001	53000	52000	46	duplication	4	2	2	2	3	4	3	3	2	2	2	2	3	4	3	4	3	2	4	4	4	2	4	3	3	4	4	2	4	3	3	2	4	4	2	2	3	2	3	4	4	2	2	4
scaffold1268_1	61501	69500	8000	30	deletion	2	0	0	0	0	2	2	2	2	2	2	2	2	0	0	2	2	0	2	2	2	0	2	2	0	2	2	0	2	2	2	2	2	2	2	0	2	0	0	0	2	0	2	2
scaffold1287_1	1294001	1308500	14500	30	duplication	2	2	5	2	2	2	2	5	5	2	5	5	5	5	2	5	2	2	5	5	4	5	5	2	2	2	2	2	2	2	5	5	2	5	2	5	5	5	5	2	5	5	2	2
scaffold1379_1	22501	30000	7500	17	deletion	2	2	0	2	0	2	0	2	2	0	2	2	2	2	0	2	2	2	2	2	2	2	2	2	2	0	2	2	2	0	0	2	2	2	0	2	2	0	2	2	2	0	0	2
scaffold1379_1	76001	109500	33500	25	deletion	2	2	2	0	2	0	2	2	0	2	2	2	0	2	2	2	2	2	0	2	2	2	0	2	0	2	2	2	0	2	2	2	0	2	2	2	2	0	0	2	0	2	2	2
scaffold1346_1	172001	186000	14000	74	deletion	0	0	0	0	0	0	0	2	0	0	0	0	0	0	0	0	0	0	2	0	0	0	0	0	0	0	2	0	1	0	0	0	0	0	0	0	0	0	0	0	0	0	0	0
scaffold1346_1	682001	689000	7000	18	deletion	2	2	2	2	2	2	2	0	2	2	2	2	2	0	2	2	0	2	2	2	2	2	2	2	2	0	2	0	2	2	2	2	2	2	2	0	0	0	2	2	2	2	2	2
scaffold1353_1	1	91500	91500	4	duplication	2	2	2	2	2	2	2	2	2	2	2	2	2	2	2	2	2	2	2	2	2	3	2	2	2	2	2	2	2	2	2	2	2	2	2	3	2	2	2	2	2	2	2	3
scaffold1361_1	1	15500	15500	24	duplication	2	2	4	2	2	2	7	8	2	5	2	2	2	7	7	2	2	6	2	4	2	2	2	5	2	7	2	2	2	2	5	2	2	2	2	2	2	2	4	2	6	5	2	2
scaffold1361_1	49001	56000	7000	10	deletion	2	2	2	2	2	2	2	0	0	0	2	2	2	2	2	2	2	2	2	2	2	2	0	2	2	2	2	2	2	2	2	2	2	2	2	2	2	2	2	2	2	0	2	2
scaffold1332_1	41001	636000	595000	7	duplication	2	2	2	2	2	2	2	2	2	2	2	2	2	2	2	2	2	2	2	2	2	3	2	2	2	2	3	2	2	2	3	2	3	2	2	3	2	2	2	2	2	2	2	3
scaffold1409_1	1	12500	12500	60	duplication	4	4	4	2	4	2	4	2	4	5	2	4	4	2	4	4	4	2	5	5	4	2	4	4	4	4	4	4	2	5	4	4	2	2	4	4	2	4	4	4	4	4	4	4
scaffold1401_1	1	123000	123000	4	deletion	2	2	0	2	2	2	2	2	2	2	2	2	2	2	2	2	2	2	2	2	2	2	2	2	2	2	2	2	2	2	2	2	2	2	2	2	2	2	2	2	2	0	2	2
scaffold1389_1	4501	14000	9500	79	deletion	0	0	0	0	0	0	0	0	0	0	0	0	0	0	0	0	0	0	0	0	0	0	0	0	0	0	0	0	0	0	0	0	0	0	0	0	0	0	0	0	0	0	0	0
scaffold1241_1	390001	399500	9500	68	deletion	0	0	0	0	0	0	0	2	0	0	0	0	0	0	0	0	0	0	2	0	2	2	0	0	0	0	0	0	0	0	0	2	0	2	2	0	0	2	0	0	0	0	0	0
scaffold1241_1	435501	442500	7000	7	deletion	2	2	2	0	2	2	2	2	2	2	2	0	2	2	2	0	2	2	2	2	2	2	2	2	2	2	2	2	2	2	2	2	2	2	2	2	2	2	0	0	0	2	2	2
scaffold1241_2	1902501	1914000	11500	30	deletion	2	2	2	0	2	2	2	0	0	0	0	2	0	2	2	2	2	2	2	0	2	2	2	0	0	2	0	2	2	2	2	0	2	2	0	1	2	0	2	0	0	0	2	2
scaffold1356_1	485501	498000	12500	74	deletion	0	0	0	0	2	0	2	0	0	0	0	0	0	0	0	0	0	0	0	0	0	0	0	0	0	0	0	0	0	0	0	0	0	0	0	0	0	0	0	0	0	0	0	0
scaffold1356_1	654501	664000	9500	71	deletion	0	0	0	0	0	0	0	0	0	0	0	0	0	0	0	0	2	2	0	2	0	0	0	0	0	0	2	2	0	0	0	0	0	0	0	0	0	0	0	0	0	0	2	0
scaffold1280_1	460001	468000	8000	79	deletion	0	0	0	0	0	0	0	0	0	0	0	0	0	0	0	0	0	0	0	0	0	0	0	0	0	0	0	0	0	0	0	0	0	0	0	0	0	0	0	0	0	0	0	0
scaffold1280_1	1725501	1733500	8000	9	deletion	2	2	2	2	2	2	2	2	2	2	2	2	2	2	2	2	2	2	2	2	2	2	2	0	0	0	0	2	2	2	2	2	2	2	2	2	2	2	2	2	2	2	2	0
scaffold1423_1	1	25000	25000	75	duplication	6	6	11	6	6	6	6	12	11	6	11	11	12	11	2	11	6	6	11	11	11	11	12	6	5	6	7	6	6	6	11	11	7	13	6	15	11	11	10	6	13	13	6	5
scaffold1398_1	1	222000	222000	8	duplication	2	2	2	2	2	2	2	2	2	2	2	3	2	2	2	2	2	2	2	2	2	3	2	2	2	2	2	2	2	2	3	2	2	2	2	3	2	3	3	2	2	2	2	2
scaffold1395_1	611001	838500	227500	15	duplication	2	2	2	2	2	2	2	2	2	2	2	3	2	2	2	2	2	2	2	2	2	3	2	2	3	2	3	2	2	2	2	2	3	2	3	3	2	3	3	3	2	2	2	3
scaffold1283_1	1485501	1492000	6500	7	deletion	2	2	2	2	2	2	2	2	2	0	2	2	2	2	2	2	2	2	0	2	2	2	2	2	0	2	2	2	2	2	2	2	2	2	2	2	2	2	2	2	2	2	2	2
scaffold1283_1	734501	743500	9000	16	deletion	2	2	2	2	2	2	2	2	2	2	2	2	2	0	2	2	2	2	2	2	2	2	2	2	2	2	0	2	2	2	2	2	2	2	2	2	0	2	0	2	2	0	0	0
scaffold1387_1	124001	141000	17000	6	deletion	2	2	2	2	2	2	2	2	1	2	2	2	0	2	2	2	2	2	2	2	2	2	2	2	2	2	2	2	2	2	2	2	2	2	2	2	2	2	2	2	2	2	2	2
scaffold1387_3	106501	114500	8000	22	deletion	2	2	2	2	2	2	2	0	2	2	2	2	2	2	2	2	2	2	2	0	0	2	2	2	0	2	0	2	2	2	2	2	2	0	0	2	0	2	2	2	2	0	2	2
scaffold1403_1	13501	24000	10500	23	deletion	2	2	0	2	2	2	2	0	2	2	0	2	2	2	2	2	2	2	2	2	2	2	2	2	0	2	2	2	2	2	0	2	0	2	2	2	2	2	2	2	0	0	2	2
scaffold1435_1	15501	36500	21000	18	combination	2	0	2	5	7	2	5	2	2	2	2	2	2	2	2	1	1	2	0	0	0	2	2	1	1	2	2	2	5	2	2	2	2	2	2	0	2	2	2	2	2	2	2	2
scaffold1432_1	48001	89500	41500	25	combination	2	2	0	2	2	2	2	2	0	2	0	2	0	0	2	0	2	2	0	0	2	0	0	2	2	2	2	2	2	2	0	0	2	0	2	2	0	0	0	2	0	0	2	2
scaffold1431_1	79001	96000	17000	37	duplication	2	2	7	2	2	2	4	6	6	2	7	7	5	6	2	7	2	5	8	7	7	7	7	2	2	4	2	2	2	4	6	7	2	6	2	2	6	7	7	2	7	6	2	2
scaffold1446_1	1001	10000	9000	66	duplication	5	5	5	5	5	5	5	4	5	2	5	4	4	5	5	5	5	5	4	5	5	5	2	5	5	5	5	2	5	2	2	5	2	4	5	4	2	5	4	5	4	4	5	5
scaffold1360_1	515001	525500	10500	28	deletion	2	2	0	2	2	2	2	0	0	2	0	0	0	0	2	0	2	2	2	0	0	0	0	2	2	2	2	2	2	2	0	0	2	0	2	0	0	0	0	2	0	0	2	2
scaffold1360_1	1038501	1047500	9000	29	deletion	2	2	0	2	2	2	2	0	0	2	0	0	0	0	2	0	2	2	0	0	0	0	0	2	2	2	2	2	2	2	0	0	2	0	2	0	0	0	0	2	0	0	2	2
scaffold1251_1	3375501	3384000	8500	63	deletion	0	2	0	0	2	0	2	0	2	0	0	0	0	0	0	0	0	0	0	0	0	0	2	0	2	0	0	0	0	0	0	0	2	0	2	2	0	2	0	0	0	2	0	0
scaffold1251_1	898501	906500	8000	13	deletion	2	2	2	2	2	2	0	2	0	2	2	2	0	2	0	2	2	2	2	2	2	2	0	0	2	2	2	2	0	2	2	2	2	2	2	2	2	0	2	2	0	2	2	2
scaffold1251_1	1557501	1566000	8500	21	deletion	2	2	2	2	2	2	2	0	0	2	2	2	2	2	2	2	2	2	2	2	2	2	2	0	0	0	0	0	2	2	2	2	2	2	2	2	2	2	2	2	2	0	2	2
scaffold1251_1	233501	239500	6000	7	deletion	2	2	2	2	2	2	2	2	2	2	2	0	2	2	2	2	2	2	2	2	2	2	2	2	2	2	0	2	0	2	2	2	2	2	2	2	2	2	2	2	2	0	2	2
scaffold1251_1	1297501	1321000	23500	10	deletion	2	2	2	2	2	2	2	2	2	2	2	2	2	2	2	2	2	2	2	1	2	2	2	2	2	0	0	2	2	2	2	2	2	2	2	2	2	2	2	2	2	0	2	2
scaffold1412_1	120001	126500	6500	29	deletion	2	2	2	0	2	0	2	2	0	2	0	2	2	2	2	2	2	2	2	2	2	2	2	0	0	2	0	0	2	2	2	0	2	2	2	2	2	0	2	0	0	0	2	2
scaffold1412_1	131001	548000	417000	4	duplication	2	2	2	2	2	2	2	2	2	2	2	2	2	2	2	2	2	2	2	2	2	3	2	2	2	2	2	2	2	2	2	2	2	2	2	3	2	2	2	2	2	2	2	2
scaffold1406_1	264501	306000	41500	22	combination	2	2	0	2	2	2	2	2	2	2	2	2	2	2	2	2	2	2	2	0	2	2	2	2	2	0	0	2	2	2	2	2	2	2	2	3	2	2	2	2	0	0	0	0
scaffold1406_1	53001	244000	191000	6	duplication	2	2	2	3	2	2	2	2	3	2	2	2	2	2	2	2	2	2	2	2	2	3	2	2	2	2	2	2	2	2	2	2	2	2	2	2	3	3	2	2	2	2	2	2
scaffold1406_1	383001	914500	531500	15	combination	2	2	2	2	0	2	2	2	2	2	2	3	2	2	3	2	2	2	2	2	2	3	2	2	2	2	3	2	2	2	3	2	3	2	3	3	3	3	3	2	2	2	2	2
scaffold1406_1	949001	1154500	205500	8	combination	2	2	2	2	2	2	2	2	2	2	2	2	2	2	2	2	2	2	2	2	2	2	2	2	2	2	3	3	2	2	2	2	2	2	2	2	3	2	3	2	2	2	2	2
scaffold1336_1	158501	169000	10500	51	deletion	0	2	0	2	2	2	0	0	0	0	2	2	0	0	0	2	2	0	2	2	2	2	0	0	0	0	0	0	2	2	0	2	2	2	0	0	2	0	0	0	0	0	2	2
scaffold1336_2	795501	809000	13500	39	deletion	2	2	0	0	0	2	2	2	0	0	0	2	2	2	0	0	0	2	2	0	0	2	0	0	0	0	2	2	2	2	0	2	2	2	2	0	2	0	0	0	0	0	2	2
scaffold1454_1	70001	194500	124500	4	duplication	2	2	2	2	2	2	2	2	2	2	2	2	2	2	2	2	2	2	2	2	2	2	2	2	2	2	2	2	2	2	2	2	2	2	3	3	3	2	2	2	2	2	2	2
scaffold1454_3	7001	64000	57000	74	combination	0	0	0	2	0	2	0	0	0	0	2	3	0	0	0	0	0	0	0	0	0	0	0	2	0	0	0	0	0	0	0	0	2	0	0	0	0	0	0	0	0	0	0	0
scaffold1454_3	80001	121000	41000	6	duplication	2	2	2	2	2	2	2	2	2	2	2	2	2	2	2	2	2	2	2	2	2	3	2	2	2	2	2	2	2	2	2	2	3	2	3	3	2	3	2	2	2	2	2	2
scaffold1454_4	1	35000	35000	5	duplication	2	2	2	2	2	2	2	2	2	2	2	5	2	2	2	2	2	2	2	2	2	2	2	2	2	2	2	2	2	2	3	2	2	2	2	2	3	3	2	2	2	2	2	2
scaffold1235_1	2654001	2661500	7500	79	deletion	0	0	0	0	0	0	0	0	0	0	0	0	0	0	0	0	0	0	0	0	0	0	0	0	0	0	0	0	0	0	0	0	0	0	0	0	0	0	0	0	0	0	0	0
scaffold1393_1	57501	70500	13000	30	deletion	2	0	0	2	2	2	2	0	0	2	0	0	0	0	2	0	2	2	0	0	0	0	0	2	2	2	2	2	2	2	0	0	2	0	2	0	0	0	0	2	0	0	2	2
scaffold1466_1	55001	195500	140500	35	duplication	5	2	2	2	4	4	2	2	5	4	2	2	4	2	2	2	3	2	2	2	2	2	2	2	2	2	2	2	2	4	2	4	2	4	2	4	2	2	4	4	5	2	2	3
scaffold1466_1	1	91000	91000	7	duplication	2	2	2	2	2	2	2	2	2	2	2	2	2	2	2	2	2	2	2	2	2	3	2	2	2	2	2	2	2	2	3	2	3	2	2	3	2	3	3	2	2	2	2	2
scaffold1453_1	403001	535000	132000	14	combination	2	2	2	2	2	2	2	0	2	2	2	3	2	2	2	2	2	2	2	2	2	2	2	2	2	0	2	2	2	2	2	2	3	2	2	3	3	3	3	2	2	0	2	2
scaffold1433_1	291001	302000	11000	63	deletion	0	0	0	2	0	0	2	0	0	0	0	0	0	0	0	0	2	2	0	2	0	0	0	0	0	0	0	0	2	0	2	0	0	2	0	0	0	0	0	0	0	0	2	0
scaffold1433_1	267001	279500	12500	23	deletion	2	0	0	2	0	2	0	0	0	0	2	2	0	2	2	0	2	2	2	2	2	0	2	2	2	0	0	0	2	2	2	2	0	2	2	2	2	2	2	2	2	2	2	2
scaffold1433_1	668501	843500	175000	5	combination	2	2	2	2	2	2	2	2	2	2	2	3	2	2	2	2	2	2	2	2	2	2	2	2	2	2	2	2	2	2	2	2	2	2	2	2	2	3	3	2	2	2	2	2
scaffold1433_1	48501	171500	123000	4	duplication	2	2	2	2	2	2	2	2	2	2	2	2	2	2	2	2	2	2	2	2	2	3	2	2	2	2	2	2	2	2	2	2	2	2	2	3	2	2	2	2	2	2	2	2
scaffold1436_1	466001	481000	15000	79	deletion	0	0	0	0	0	0	0	0	0	0	0	0	0	0	0	0	0	0	0	0	0	0	0	0	0	0	0	0	0	0	0	0	0	0	0	0	0	0	0	0	0	0	0	0
scaffold1434_1	740501	748500	8000	54	deletion	0	0	0	2	2	2	0	2	0	0	0	2	0	0	2	0	0	0	0	0	2	0	0	2	2	0	2	2	0	0	0	0	0	0	0	0	0	0	2	2	0	2	0	0
scaffold1424_1	25001	31500	6500	56	deletion	0	2	2	2	2	2	2	0	0	0	0	0	0	0	0	0	2	2	0	2	0	0	0	0	0	0	0	0	2	2	0	0	2	0	0	2	0	0	0	0	0	0	0	0
scaffold1482_1	1	48500	48500	79	duplication	5	5	5	6	5	5	5	4	6	4	5	5	4	4	6	4	5	5	5	5	5	4	5	5	5	5	5	5	6	5	5	4	5	5	5	5	5	4	4	5	5	5	4	4
scaffold1482_1	104001	147000	43000	52	duplication	3	2	3	3	4	2	2	4	3	4	4	2	4	4	3	2	3	3	3	2	2	3	4	2	3	3	4	4	3	4	2	5	2	2	2	2	4	3	3	3	2	3	3	3
scaffold1479_1	8001	206000	198000	6	combination	2	2	2	2	2	2	2	2	2	2	2	2	2	3	2	2	2	2	2	2	2	3	2	2	2	2	2	2	2	2	2	2	2	2	2	3	2	3	2	2	2	2	2	3
scaffold1313_1	3342501	3434500	92000	8	duplication	2	2	2	2	2	2	2	2	2	2	2	2	2	2	2	2	2	2	2	2	2	2	2	2	2	2	2	2	2	2	2	2	3	2	2	2	2	2	2	2	2	2	2	2
scaffold1313_1	4501	42000	37500	4	duplication	2	2	2	2	2	2	2	2	2	2	2	2	2	2	2	2	2	2	2	2	2	2	2	2	2	2	2	2	2	2	2	2	2	2	2	2	2	2	2	2	2	2	2	2
scaffold1338_1	1915501	1925000	9500	79	deletion	0	0	0	0	0	0	0	0	0	0	0	0	0	0	0	0	0	0	0	0	0	0	0	0	0	0	0	0	0	0	0	0	0	0	0	0	0	0	0	0	0	0	0	0
scaffold1477_2	2001	92000	90000	4	duplication	2	2	2	2	2	2	2	2	2	2	2	2	2	2	2	2	2	2	2	2	2	3	2	2	2	2	2	2	2	2	2	2	2	2	2	3	2	2	2	2	2	2	2	2
scaffold1390_1	231001	254000	23000	79	deletion	0	0	0	0	0	0	0	0	0	0	0	0	0	0	0	0	0	0	0	0	0	0	0	0	0	0	0	0	0	0	0	0	0	0	0	0	0	0	0	0	0	0	0	0
scaffold1447_1	1	27500	27500	8	deletion	2	2	2	2	0	2	2	2	2	2	0	2	2	2	2	0	2	2	2	2	2	2	0	2	2	2	2	2	2	2	0	0	2	0	2	2	2	2	2	2	2	2	2	2
scaffold1462_1	1	387000	387000	23	deletion	2	2	2	2	2	2	0	2	2	0	0	2	0	2	1	0	2	2	2	2	2	2	0	2	0	2	2	0	2	2	0	0	2	2	2	2	2	0	0	0	0	2	0	2
scaffold1455_1	277001	311500	34500	6	combination	2	2	2	2	2	2	2	2	2	1	2	2	2	2	2	2	2	2	2	2	2	2	2	2	2	2	2	2	2	2	0	2	2	2	2	2	2	2	2	2	2	2	2	2
scaffold1487_2	1	148500	148500	10	duplication	2	2	2	2	2	2	2	2	2	2	2	3	2	2	2	2	2	2	2	2	2	2	2	2	2	2	3	2	2	3	3	2	3	2	3	2	3	3	2	2	2	2	2	2
scaffold1474_1	62501	107000	44500	4	duplication	2	2	2	2	2	2	2	2	2	2	2	2	2	2	2	2	2	2	2	2	2	2	2	2	2	2	2	2	2	2	2	2	2	2	2	2	2	2	2	2	2	2	2	2
scaffold1422_1	644501	657000	12500	70	deletion	0	0	0	0	0	0	0	0	0	0	0	1	0	0	0	0	0	2	0	0	0	0	0	2	0	0	0	2	0	0	2	0	0	0	0	0	0	0	0	0	0	0	0	0
scaffold1418_1	15501	22000	6500	16	deletion	0	2	2	2	2	0	2	0	2	0	2	2	2	2	2	2	2	2	2	2	0	2	2	0	2	2	2	2	0	2	2	2	2	2	2	2	2	0	0	2	2	2	2	0
scaffold1418_1	445501	458500	13000	77	deletion	0	0	0	0	0	0	0	0	0	0	0	0	2	0	0	2	0	0	0	0	0	0	0	0	0	0	0	0	0	0	0	0	0	0	0	0	0	0	0	0	0	0	0	0
scaffold1418_1	926501	935000	8500	58	deletion	0	0	0	0	0	0	0	2	2	0	0	0	0	0	0	0	0	0	0	0	0	0	0	0	2	2	2	0	0	0	0	0	0	0	0	0	0	0	0	0	2	2	0	0
scaffold1516_1	31501	38000	6500	79	deletion	0	0	0	0	0	0	0	0	0	0	0	0	0	0	0	0	0	0	0	0	0	0	0	0	0	0	0	0	0	0	0	0	0	0	0	0	0	0	0	0	0	0	0	0
scaffold1516_1	38001	53000	15000	79	combination	0	0	0	0	0	0	0	0	0	0	0	0	0	0	0	0	0	0	0	4	0	0	0	0	0	0	4	4	0	0	0	0	0	0	0	0	0	5	5	0	0	0	0	0
scaffold1492_1	543501	551000	7500	28	deletion	2	2	0	2	2	2	2	0	0	2	2	2	2	2	2	2	2	2	2	2	2	2	0	0	0	0	0	0	2	2	2	2	2	2	0	2	2	2	2	0	0	0	2	2
scaffold1494_1	87001	215500	128500	11	combination	2	0	2	2	2	2	2	2	2	2	2	2	2	2	2	2	2	2	2	2	2	2	2	2	0	2	2	0	2	2	0	0	2	2	0	2	3	2	0	2	2	2	2	2
scaffold1494_1	325501	470500	145000	4	duplication	2	2	2	2	2	2	2	2	2	2	2	2	2	2	2	2	2	2	2	2	2	2	2	2	2	2	2	2	2	2	3	2	2	2	2	3	2	3	2	2	2	2	2	2
scaffold1426_1	666501	674500	8000	47	deletion	0	2	0	2	2	2	2	0	2	2	0	0	0	2	0	2	0	2	2	2	0	2	2	0	2	0	0	0	2	0	2	2	0	0	0	0	0	2	0	0	0	0	2	0
scaffold1426_1	716001	729000	13000	77	deletion	0	0	0	0	0	0	0	0	0	0	2	0	0	0	0	0	0	0	0	0	0	0	0	0	0	0	0	0	0	0	0	0	0	0	0	0	0	0	0	0	0	0	0	0
scaffold1493_1	411501	422000	10500	73	deletion	0	0	0	0	0	0	0	0	0	0	0	0	0	0	0	2	0	0	0	0	0	0	0	0	0	0	0	0	0	0	0	0	0	0	0	0	0	2	0	0	0	0	0	0
scaffold1525_1	1	14500	14500	12	combination	2	2	2	2	2	2	4	2	2	2	2	2	2	2	2	2	2	2	2	5	5	2	2	2	2	1	2	2	2	5	2	5	2	2	0	5	2	2	2	2	2	2	2	5
scaffold1510_1	17501	41000	23500	22	deletion	2	2	2	2	2	2	2	0	0	2	2	2	2	2	2	2	2	2	2	2	2	2	2	0	0	0	0	0	2	2	0	2	2	2	2	2	2	2	2	2	1	0	2	2
scaffold1521_1	375501	387000	11500	17	deletion	2	2	2	2	2	2	2	0	2	2	2	0	2	2	2	2	2	2	2	2	2	2	2	2	0	1	2	0	2	2	2	2	2	2	2	2	2	2	2	1	1	1	2	2
scaffold1449_1	268001	275500	7500	12	deletion	2	2	2	2	2	2	2	0	0	2	2	2	2	2	2	2	2	2	2	0	2	2	2	2	0	2	0	2	2	2	2	2	2	2	2	2	2	2	2	2	0	0	2	2
scaffold1449_1	990501	1001000	10500	8	deletion	2	2	2	2	2	2	2	2	1	2	2	2	2	2	2	2	2	2	2	2	2	2	2	2	1	0	2	0	2	2	2	2	2	2	2	2	2	2	2	2	2	2	2	2
scaffold1535_1	78501	85000	6500	9	duplication	7	2	2	7	2	2	2	2	2	2	2	2	2	2	2	2	7	7	2	8	7	2	7	2	2	2	2	2	2	2	2	2	2	2	2	7	2	2	2	2	2	2	2	2
scaffold1535_1	62501	78500	16000	8	deletion	2	2	2	2	2	2	1	2	2	2	2	2	2	2	2	2	2	2	2	2	2	2	2	2	2	2	1	2	2	2	2	2	2	2	2	2	2	2	2	2	2	1	2	2
scaffold1365_1	412001	429500	17500	51	deletion	2	2	1	2	2	0	2	1	0	0	2	0	0	2	0	2	1	2	1	0	2	2	0	1	0	0	1	2	0	2	0	1	0	2	2	0	0	2	1	0	0	0	2	0
scaffold1365_1	2123501	2131000	7500	18	deletion	2	2	2	2	2	2	2	2	0	2	2	0	0	2	2	2	0	2	0	2	2	2	2	2	2	2	2	0	2	2	2	0	2	2	2	2	2	2	0	2	2	0	2	2
scaffold1442_1	264501	278000	13500	77	deletion	0	0	0	0	0	0	0	0	1	0	0	0	0	0	0	0	0	1	0	0	0	1	0	0	0	0	1	1	0	0	0	0	0	0	0	0	0	0	0	0	0	0	0	0
scaffold1442_1	513501	1076000	562500	8	duplication	2	2	2	2	2	2	2	2	2	2	2	3	2	2	2	2	2	2	2	2	2	3	2	2	2	2	2	2	2	2	3	2	2	2	3	3	2	2	3	2	2	2	2	3
scaffold1442_2	438501	817500	379000	4	duplication	2	2	2	2	2	2	2	2	2	2	2	2	2	2	2	2	2	2	2	2	2	3	2	2	2	2	2	2	2	2	2	2	2	2	2	3	2	2	2	2	2	2	2	3
scaffold1376_1	1412001	1420500	8500	6	deletion	1	2	2	2	2	2	2	2	2	2	2	2	2	2	2	2	0	2	2	2	2	2	2	2	2	2	2	2	2	2	0	2	2	2	2	2	2	2	2	2	2	2	2	2
scaffold1556_1	26501	33500	7000	78	deletion	0	0	0	0	0	0	0	0	0	0	0	0	0	0	0	0	0	0	0	0	0	0	0	0	0	0	0	0	0	0	0	0	0	0	0	0	0	0	0	0	0	0	0	0
scaffold1536_1	356001	400500	44500	28	duplication	2	2	4	2	2	2	2	4	4	2	4	4	4	4	2	4	2	2	3	4	4	4	4	2	2	2	2	2	2	2	4	4	2	4	2	3	2	4	3	2	4	4	2	2
scaffold1402_1	484501	492500	8000	78	deletion	0	0	0	0	0	0	0	0	0	0	0	0	0	0	0	0	0	0	0	0	0	0	0	0	0	0	0	0	0	0	0	0	0	0	0	0	2	0	0	0	0	0	0	0
scaffold1402_1	899501	912500	13000	57	deletion	0	0	0	0	0	0	0	2	0	0	0	0	0	0	0	0	2	0	0	0	0	0	0	0	2	2	0	2	0	0	0	0	0	0	0	0	0	0	0	0	2	0	0	0
scaffold1402_1	1387501	1398000	10500	54	deletion	0	0	2	0	0	0	2	0	0	2	2	0	0	0	2	2	2	0	0	2	2	2	0	0	0	0	0	0	2	2	2	0	0	2	0	2	2	0	0	2	0	0	2	2
scaffold1402_1	1308001	1318500	10500	56	deletion	2	0	2	2	0	0	0	0	0	0	2	0	0	2	2	0	2	0	0	0	2	2	2	0	0	0	0	0	0	0	0	2	2	2	0	2	2	0	0	2	0	0	0	2
scaffold1402_1	998501	1011000	12500	10	deletion	2	2	2	2	2	2	0	2	2	2	0	2	2	2	2	0	2	2	2	2	2	2	2	2	2	2	2	2	2	2	2	2	2	2	2	0	2	2	2	2	0	2	2	2
scaffold1402_1	676501	685000	8500	11	deletion	2	2	2	2	2	2	2	2	0	2	2	2	2	2	2	2	2	2	2	2	2	2	2	2	2	0	2	2	2	2	2	2	2	2	2	2	2	2	2	2	2	0	2	0
scaffold1402_1	507501	513500	6000	4	deletion	2	2	2	2	2	2	2	2	2	2	2	0	2	2	2	2	2	2	2	2	2	2	2	2	2	0	2	2	2	2	2	2	2	2	2	2	2	2	2	2	2	2	2	2
scaffold1402_1	1779001	1789500	10500	4	deletion	2	2	2	2	2	2	2	2	2	2	2	2	2	2	2	2	2	2	2	2	2	1	2	2	1	2	2	2	2	2	2	2	2	2	2	2	2	2	2	2	2	2	2	2
scaffold1520_1	364001	376000	12000	32	deletion	1	2	1	0	2	1	0	1	2	2	2	2	0	1	2	2	2	2	2	2	2	2	2	2	0	0	2	1	1	2	2	1	2	2	2	1	1	0	1	0	2	2	0	2
scaffold1544_1	75001	83000	8000	45	deletion	2	2	2	2	2	0	0	0	2	0	0	0	0	0	2	0	2	2	2	2	0	2	2	0	0	0	0	0	2	2	0	0	2	2	2	0	2	2	0	0	0	0	0	2
scaffold1565_1	163501	170000	6500	38	deletion	0	2	0	0	0	2	2	2	0	2	2	0	0	0	2	2	2	0	0	0	2	2	2	0	0	0	0	2	0	2	2	2	0	0	0	0	2	0	2	0	2	0	0	2
scaffold1570_1	121001	268500	147500	4	duplication	2	2	2	2	2	2	2	2	2	2	2	2	2	2	2	2	2	2	2	2	2	2	2	2	2	2	2	2	2	2	2	2	2	2	2	2	3	3	2	2	2	2	2	2
scaffold1371_1	673501	680000	6500	79	deletion	0	0	0	0	0	0	0	0	0	0	0	0	0	0	0	0	0	0	0	0	0	0	0	0	0	0	0	0	0	0	0	0	0	0	0	0	0	0	0	0	0	0	0	0
scaffold1371_1	891501	902000	10500	59	deletion	0	0	2	0	2	0	0	0	0	2	0	2	0	2	0	2	0	2	0	0	0	2	0	0	0	0	0	0	0	2	0	0	0	2	1	2	0	0	0	2	0	0	2	2
scaffold1371_1	2202501	2211000	8500	22	deletion	2	2	2	2	2	2	2	2	0	2	2	2	2	2	2	2	2	2	2	2	2	2	2	0	0	0	0	0	2	2	2	2	2	2	2	2	2	2	2	2	0	0	2	2
scaffold1573_1	9501	19500	10000	4	deletion	2	2	2	2	2	0	2	2	2	2	2	2	2	2	2	2	2	2	2	2	2	2	2	2	2	2	2	2	2	2	2	2	2	2	2	2	2	2	2	2	2	2	2	2
scaffold1563_1	106501	116500	10000	29	deletion	2	2	0	2	2	2	2	0	0	2	0	0	0	0	2	0	2	2	0	0	0	0	0	2	2	2	2	2	2	2	0	0	2	0	2	0	0	0	0	2	0	0	2	2
scaffold1592_1	1	32500	32500	38	deletion	0	0	2	0	0	2	1	2	0	2	2	0	2	0	0	0	2	2	2	0	0	0	2	2	0	2	1	0	0	0	2	0	0	2	0	0	2	0	2	0	2	2	2	2
scaffold1499_1	357501	367500	10000	16	deletion	2	2	2	2	2	2	2	2	0	2	2	2	2	2	0	2	2	2	2	2	2	2	2	2	0	2	2	0	2	2	2	2	2	2	2	2	2	2	2	2	0	0	2	2
scaffold1576_1	1	131000	131000	59	combination	1	0	1	2	0	0	0	0	1	1	1	1	1	0	0	0	1	2	0	0	0	3	0	1	0	0	0	1	0	1	1	1	0	2	2	0	1	1	2	2	1	0	0	2
scaffold1522_1	75501	83000	7500	9	deletion	2	2	2	2	2	2	2	0	2	2	2	2	2	2	0	2	2	2	2	2	2	2	2	2	2	2	2	2	2	2	2	2	2	2	2	2	2	2	2	0	0	2	2	2
scaffold1522_2	1	12000	12000	78	deletion	0	0	0	0	0	0	0	0	0	0	0	0	0	0	0	0	0	0	0	0	0	0	0	0	0	0	0	0	0	0	0	0	0	0	0	0	0	0	0	0	0	0	0	0
scaffold1593_1	501	44500	44000	26	duplication	2	2	3	2	2	3	2	2	3	2	4	2	2	2	2	3	2	3	2	2	2	2	2	3	4	3	2	5	4	3	2	2	2	4	2	4	2	4	2	5	5	2	4	2
scaffold1594_1	49001	59500	10500	42	deletion	0	2	0	2	2	0	2	2	0	0	2	0	0	0	0	2	2	2	2	2	2	0	0	0	0	2	0	2	2	2	2	2	0	2	0	0	2	0	0	0	0	0	0	0
scaffold1594_1	1	6000	6000	21	deletion	2	2	0	2	2	2	2	0	0	2	2	2	0	2	2	2	2	2	2	2	0	0	0	2	2	0	2	2	2	2	2	2	2	2	2	2	2	2	2	2	0	0	0	0
scaffold1594_1	70501	88000	17500	24	deletion	2	2	2	2	2	2	2	0	2	2	2	2	1	0	2	1	2	2	2	2	0	0	2	2	1	2	2	1	2	2	2	1	2	2	2	2	2	2	2	2	2	0	2	0
scaffold1564_1	142001	154500	12500	73	deletion	0	0	0	0	0	0	0	0	0	0	0	0	0	0	0	0	0	0	0	0	0	0	0	0	0	0	0	2	0	0	0	0	0	0	0	2	0	0	0	0	0	2	0	0
scaffold1599_1	51501	59500	8000	77	deletion	0	0	0	0	0	0	0	0	0	0	0	0	0	0	0	0	0	0	0	0	0	0	0	0	0	0	0	0	0	0	0	0	0	0	0	0	0	0	0	0	0	0	0	0
scaffold1599_1	16501	31500	15000	4	deletion	2	0	2	2	2	2	2	2	2	2	2	2	2	2	2	2	2	2	2	2	2	2	2	2	2	2	2	2	2	2	2	2	2	2	2	2	2	0	2	2	2	2	2	2
scaffold1333_1	311001	327500	16500	78	deletion	0	0	0	0	0	0	0	0	0	0	0	0	0	0	0	0	0	0	0	0	0	0	0	0	0	0	0	0	0	0	0	0	0	0	0	0	0	0	0	0	0	0	0	0
scaffold1333_1	2291001	2545000	254000	41	combination	3	3	2	4	2	2	3	2	3	3	2	4	2	4	2	2	4	4	4	4	4	3	3	4	2	0	4	2	3	2	2	2	4	2	2	2	3	2	3	2	3	2	2	3
scaffold1333_1	2769001	2807500	38500	4	duplication	3	2	2	2	2	2	2	2	2	2	2	2	2	2	2	2	2	2	2	2	2	2	2	2	2	2	2	2	2	2	2	2	2	2	2	2	2	2	2	2	2	2	2	2
scaffold1333_1	2910001	2917500	7500	57	deletion	0	0	2	0	0	0	2	2	0	2	2	2	2	0	2	2	0	2	0	0	0	0	2	0	0	0	0	0	0	0	2	0	0	2	0	0	2	0	0	0	2	0	0	0
scaffold1333_1	3379501	3386500	7000	8	deletion	2	2	2	2	2	2	2	2	2	2	2	2	2	2	2	2	2	2	2	2	2	2	2	0	2	2	2	2	2	2	2	2	2	2	2	2	2	2	2	0	2	2	2	2
scaffold1588_1	1	42000	42000	4	duplication	2	2	2	2	2	2	2	2	2	2	2	2	2	2	2	2	2	2	2	2	2	3	2	2	2	2	2	2	2	2	2	2	2	2	3	2	3	2	2	2	2	2	2	2
scaffold1611_1	22001	28500	6500	79	deletion	0	0	0	0	0	0	0	0	0	0	0	0	0	0	0	0	0	0	0	0	0	0	0	0	0	0	0	0	0	0	0	0	0	0	0	0	0	0	0	0	0	0	0	0
scaffold1611_1	28501	37000	8500	13	duplication	2	2	2	2	2	2	2	2	6	2	2	2	6	2	2	2	2	2	2	2	2	2	2	2	2	2	6	5	2	2	2	2	2	2	2	5	6	2	2	2	7	2	2	2
scaffold1607_1	90501	117000	26500	36	deletion	1	1	2	1	2	1	1	2	2	2	2	1	2	0	2	2	1	1	2	2	2	1	0	0	1	2	2	2	1	2	1	2	2	2	2	0	1	1	2	2	1	2	2	1
scaffold1607_1	1	16000	16000	7	deletion	2	2	2	2	2	2	2	2	2	2	2	2	2	2	2	2	2	2	2	2	2	2	1	0	2	0	0	2	2	2	2	2	2	2	2	2	2	2	2	2	2	2	2	2
scaffold1439_1	402001	410000	8000	15	deletion	2	2	0	2	2	2	2	0	2	0	0	2	2	2	2	2	2	2	2	0	0	1	2	2	2	0	0	0	2	2	2	2	2	2	2	0	2	2	2	2	0	2	2	2
scaffold1595_1	491001	504500	13500	17	deletion	2	2	1	2	2	2	2	2	0	0	2	2	2	0	2	2	2	2	2	2	2	2	2	0	2	2	2	2	2	2	2	2	2	2	2	2	2	0	2	2	0	2	2	2
scaffold1595_1	418501	425500	7000	6	deletion	2	2	2	2	2	2	2	0	2	2	2	2	2	2	2	2	2	2	2	2	2	2	2	2	2	0	2	2	2	2	2	2	2	2	2	2	2	2	2	2	2	2	2	2
scaffold1617_1	5501	24000	18500	18	duplication	2	2	2	2	2	2	2	5	2	5	2	2	2	2	5	2	2	2	2	2	2	6	2	2	2	2	6	5	2	2	2	2	2	5	5	2	2	2	2	2	5	2	5	2
scaffold1583_1	484001	753000	269000	12	combination	2	0	2	2	2	2	2	2	2	2	0	2	2	2	2	2	2	2	2	2	2	2	2	2	2	2	2	0	2	1	2	2	2	2	2	2	2	2	2	2	2	2	2	2
scaffold1583_1	176001	477500	301500	5	combination	2	2	2	2	2	2	2	2	2	2	2	2	2	2	2	2	2	2	2	2	2	2	2	2	2	2	2	2	2	2	2	2	2	2	2	3	3	3	2	2	1	2	2	2
scaffold1569_2	127501	144000	16500	77	deletion	0	0	0	0	0	0	0	0	0	0	0	0	0	0	0	0	0	0	0	0	0	0	0	0	0	0	0	0	0	0	0	0	0	0	0	0	0	0	0	0	0	0	0	0
scaffold1452_1	374001	383500	9500	74	deletion	0	0	0	0	0	0	2	0	0	2	0	0	0	0	0	0	2	0	0	0	0	0	0	0	0	0	0	0	0	0	2	0	0	0	0	0	0	0	0	0	0	0	0	0
scaffold1452_1	1634501	1644000	9500	75	deletion	0	0	0	0	0	0	0	0	0	0	0	0	0	0	0	0	0	0	0	0	0	0	0	2	0	0	0	0	0	0	0	0	0	2	0	0	0	0	2	0	0	0	0	0
scaffold1452_1	407501	421000	13500	56	deletion	2	2	0	0	2	2	0	0	0	0	0	2	0	0	0	0	2	2	0	0	0	0	0	0	0	0	0	1	0	2	0	0	0	2	0	0	0	2	0	0	2	0	0	0
scaffold1452_1	726001	733000	7000	7	deletion	2	2	2	2	2	2	2	0	0	2	2	2	2	2	2	2	2	2	2	2	2	2	2	0	2	2	0	0	2	2	2	2	2	2	2	2	2	2	2	2	2	2	2	2
scaffold1526_1	447501	543000	95500	6	duplication	2	2	2	2	2	2	2	2	2	2	2	2	2	3	2	2	2	2	2	2	2	3	2	2	2	2	2	2	2	2	2	2	2	2	2	3	2	2	2	2	2	2	2	3
scaffold1534_1	401001	409500	8500	65	deletion	0	0	0	2	2	0	0	0	0	2	0	0	0	2	0	0	0	0	0	0	0	0	0	0	0	0	0	0	0	0	0	0	0	0	0	2	0	2	0	0	0	2	0	0
scaffold1540_1	414501	422000	7500	28	deletion	2	2	0	2	2	2	2	0	0	2	0	0	0	0	2	0	2	2	0	0	0	0	0	2	2	2	2	2	2	2	0	0	2	2	2	0	0	0	0	2	0	0	2	2
scaffold1540_1	519501	526500	7000	14	deletion	2	2	0	2	2	2	2	0	0	2	2	0	2	2	2	2	2	2	0	2	2	0	0	2	2	2	2	2	2	2	2	2	2	0	2	2	0	2	2	2	0	0	2	2
scaffold1613_1	380501	403000	22500	69	combination	0	0	0	0	0	0	0	0	0	0	0	0	0	0	0	2	0	3	0	0	0	0	0	3	2	0	0	0	0	0	0	0	0	0	0	0	0	0	0	0	0	0	0	0
scaffold1572_1	524001	564500	40500	79	combination	0	0	0	0	0	0	0	0	0	0	0	0	0	0	0	0	0	0	0	0	0	0	0	0	0	0	0	0	0	0	0	0	0	0	0	0	0	0	0	0	0	0	0	0
scaffold1572_1	933001	1036500	103500	5	duplication	2	2	2	2	2	2	2	2	2	2	2	2	2	2	2	2	2	2	2	2	2	3	2	2	2	2	2	2	2	2	2	2	2	2	2	3	3	3	2	2	2	2	2	2
scaffold1641_1	6501	45500	39000	5	duplication	2	2	2	2	3	2	3	2	2	2	2	2	2	2	2	2	2	2	2	2	2	2	2	2	2	2	2	2	2	2	2	2	2	2	2	2	2	2	2	2	2	2	3	2
scaffold1624_1	448501	457000	8500	79	deletion	0	0	0	0	0	0	0	0	0	0	0	0	0	0	0	0	0	0	0	0	0	0	0	0	0	0	0	0	0	0	0	0	0	0	0	0	0	0	0	0	0	0	0	0
scaffold1642_1	78501	132500	54000	74	combination	0	0	0	0	0	1	0	1	0	0	0	0	0	0	2	0	0	0	0	0	1	0	0	1	0	0	0	0	0	0	0	0	0	2	0	0	0	0	0	0	0	1	0	0
scaffold1399_1	354501	362500	8000	71	deletion	0	2	0	0	0	0	0	0	0	0	0	0	0	0	2	0	2	0	0	0	0	0	0	0	0	2	0	0	0	0	0	0	2	0	0	0	2	2	0	0	0	0	0	0
scaffold1399_1	2337501	2344500	7000	13	deletion	0	2	2	2	2	2	2	0	0	2	2	2	2	2	2	2	2	0	2	0	2	2	2	2	2	0	2	0	2	2	2	2	2	2	2	2	2	2	2	2	2	2	2	2
scaffold1615_1	8001	26500	18500	13	deletion	2	2	2	2	2	2	1	2	2	2	2	2	2	2	2	2	2	2	0	2	2	2	2	2	2	0	2	2	2	2	2	1	2	2	2	2	2	0	2	2	2	2	2	2
scaffold1666_1	21001	52000	31000	40	duplication	2	2	4	2	3	2	2	3	4	3	2	2	2	2	4	2	3	3	2	2	2	2	2	4	4	4	4	4	2	2	2	4	2	2	2	3	4	2	2	2	4	4	2	2
scaffold1602_2	345001	896000	551000	11	duplication	2	2	2	2	2	2	2	2	2	2	2	3	2	3	2	2	2	2	2	2	2	3	2	2	2	2	3	2	2	2	2	2	2	2	2	3	2	2	2	2	2	2	2	3
scaffold1524_1	230501	238500	8000	17	deletion	0	2	2	2	2	0	2	0	0	2	2	2	0	2	2	2	2	2	2	2	2	2	2	2	0	2	0	0	2	2	2	2	2	2	2	2	2	2	0	2	2	2	2	2
scaffold1524_2	434001	441500	7500	77	deletion	0	0	0	0	0	0	0	0	0	0	2	0	0	0	0	0	0	0	0	0	0	0	0	0	0	0	0	0	0	0	0	0	0	0	0	0	0	0	0	0	0	0	0	0
scaffold1524_2	1	9500	9500	23	deletion	2	2	2	0	0	2	2	0	2	2	0	2	0	2	2	2	2	2	2	2	2	2	0	0	2	0	2	2	2	2	0	2	2	2	0	2	2	2	2	2	0	2	2	2
scaffold1675_1	1	21500	21500	44	combination	2	2	2	4	3	2	3	4	1	4	2	2	2	3	2	3	2	2	2	2	2	2	0	2	2	4	2	3	3	3	3	2	2	3	4	2	0	3	3	2	4	2	2	4
scaffold1678_1	1	30000	30000	33	duplication	5	2	2	2	2	5	2	4	2	2	2	2	2	2	2	2	5	5	2	2	2	2	2	5	4	5	4	5	2	5	2	5	4	2	2	2	2	2	2	2	2	4	2	2
scaffold1664_1	61001	68000	7000	11	deletion	2	2	2	2	2	2	2	2	2	2	2	2	2	2	2	2	2	2	2	2	2	2	2	2	2	2	2	0	2	2	2	2	2	0	2	2	0	2	2	2	2	2	2	2
scaffold1620_1	391501	401000	9500	16	deletion	2	2	2	2	2	2	2	0	2	2	2	2	2	2	2	2	2	2	2	2	2	2	2	2	2	0	2	0	2	2	2	2	2	2	2	2	2	2	2	2	0	0	2	2
scaffold1684_1	1	47000	47000	48	deletion	0	2	0	2	2	0	2	0	0	2	0	0	0	2	2	1	0	0	1	2	2	0	2	0	2	2	2	0	0	0	0	0	1	2	0	1	0	2	2	0	0	1	0	2
scaffold1655_3	17501	106500	89000	79	combination	0	0	0	0	0	0	0	0	0	0	0	0	0	0	0	0	0	0	0	0	0	0	0	0	0	0	0	0	0	0	0	0	0	0	0	0	0	0	0	0	0	0	0	0
scaffold1638_1	737501	745000	7500	21	deletion	2	0	2	2	2	2	2	2	0	0	0	2	2	0	2	2	2	2	0	2	2	2	2	2	0	2	2	2	2	2	0	2	0	2	0	2	2	2	0	2	0	0	2	2
scaffold1596_1	974501	1099000	124500	79	combination	0	0	1	0	0	0	0	0	0	0	0	0	0	0	0	0	0	0	0	0	0	0	0	0	0	0	0	0	0	0	0	0	0	0	0	3	0	0	0	0	0	0	0	0
scaffold1596_1	53501	716500	663000	5	duplication	2	2	2	2	2	2	2	2	2	2	2	2	2	2	2	2	2	2	2	2	2	3	2	2	2	2	2	2	2	2	2	2	2	2	2	3	3	3	2	2	2	2	2	2
scaffold1604_1	677501	686500	9000	62	deletion	0	2	0	2	2	0	2	0	2	0	0	0	0	0	0	2	0	0	0	0	2	0	0	2	0	0	0	0	0	2	0	0	0	2	0	2	0	0	0	0	0	0	0	2
scaffold1604_1	218001	224500	6500	27	deletion	2	2	2	2	2	2	2	0	0	2	2	2	2	2	2	2	2	0	2	2	2	2	2	0	0	0	0	0	0	0	2	2	2	0	2	2	2	2	2	2	0	0	2	2
scaffold1682_1	262501	271500	9000	37	deletion	2	2	2	2	2	2	0	2	0	0	0	2	2	0	0	2	2	2	2	2	2	2	2	0	0	0	0	0	0	2	2	2	2	2	0	2	2	0	2	0	0	0	0	2
scaffold1704_1	4501	15500	11000	4	duplication	2	2	2	2	2	2	2	2	2	2	2	2	2	2	2	2	2	2	2	2	4	2	2	2	2	2	2	2	2	2	2	2	2	2	2	4	2	4	4	2	2	2	2	2
scaffold1375_1	656501	668000	11500	68	deletion	2	2	0	0	0	0	0	0	0	0	0	2	0	0	0	2	0	0	0	0	0	0	0	0	0	0	0	0	0	2	0	0	0	1	2	2	0	0	0	0	0	2	0	0
scaffold1375_1	4046501	4268500	222000	10	duplication	2	2	2	2	2	2	2	2	2	2	2	2	2	3	2	2	2	2	2	2	2	3	2	2	2	2	2	2	2	2	3	2	2	2	2	3	3	3	3	2	2	2	2	3
scaffold1646_1	1000501	1014500	14000	33	deletion	2	2	2	2	2	2	2	0	0	2	2	2	2	2	2	0	2	2	2	2	2	2	2	0	0	0	0	0	2	2	2	2	0	2	0	0	2	0	2	2	0	0	0	2
scaffold1597_1	1102501	1114000	11500	8	deletion	2	2	2	2	2	2	2	0	0	2	2	2	2	2	2	2	2	2	0	2	2	2	2	2	2	2	2	2	2	2	1	2	2	2	2	2	2	2	0	2	0	2	2	2
scaffold1628_1	299501	307000	7500	71	deletion	0	0	0	0	0	0	0	0	0	0	0	0	0	0	0	0	0	2	0	0	2	0	0	2	0	0	2	2	0	0	0	0	0	0	0	0	0	0	0	0	0	0	0	0
scaffold1608_1	55001	71000	16000	14	deletion	2	2	2	2	2	0	1	1	2	0	2	2	2	2	2	2	2	0	1	1	1	2	2	0	2	2	2	2	2	2	0	1	2	2	2	2	1	2	1	2	2	2	2	2
scaffold1671_1	799001	806000	7000	66	deletion	0	0	0	0	0	0	0	0	2	0	0	0	0	0	0	0	0	0	0	0	0	0	0	2	0	0	2	2	2	0	0	0	0	0	0	0	0	0	0	0	0	0	0	0
scaffold1722_1	1	45500	45500	78	duplication	8	7	13	7	6	6	6	13	11	6	11	13	12	11	8	13	6	6	13	13	13	13	10	6	6	2	7	7	6	6	14	13	7	11	7	14	13	15	12	7	11	13	7	6
scaffold1639_1	955001	1392000	437000	5	duplication	2	2	2	2	2	2	2	2	2	2	2	2	2	2	2	2	2	2	2	2	2	3	2	2	2	2	2	2	2	2	2	2	2	2	2	3	3	3	2	2	2	2	2	2
scaffold1629_1	1105501	1112500	7000	26	deletion	0	0	2	2	0	2	2	0	2	2	0	2	2	2	0	2	2	2	0	0	2	0	2	2	2	2	2	2	2	2	0	2	0	2	0	0	2	2	2	0	2	0	2	0
scaffold1695_1	389001	398500	9500	15	deletion	1	2	2	2	0	1	0	0	2	0	2	2	2	2	2	2	2	2	2	2	2	2	2	2	0	2	2	2	2	1	2	1	2	1	2	2	2	2	2	2	2	2	2	2
scaffold1715_1	9501	15500	6000	31	deletion	2	0	2	2	0	2	2	2	2	0	2	0	0	2	2	2	2	0	0	0	2	2	0	0	2	2	2	2	0	2	0	2	2	0	2	0	0	2	0	2	2	2	0	2
scaffold1713_1	1	116000	116000	18	duplication	2	2	2	2	2	2	2	2	3	2	2	3	2	2	2	2	2	2	2	2	2	3	2	2	2	2	2	2	2	2	3	2	3	2	4	3	3	3	3	2	2	2	2	2
scaffold1713_2	1	24500	24500	77	combination	0	0	0	0	0	0	0	2	0	0	0	0	0	0	0	0	0	0	0	0	0	0	0	0	0	0	0	0	0	0	0	0	0	0	0	0	0	0	0	0	0	0	0	0
scaffold1713_2	39001	641000	602000	22	duplication	2	2	3	2	2	2	2	2	3	2	2	3	2	2	2	2	2	2	2	2	2	3	2	3	2	2	3	3	2	2	3	2	3	2	3	3	3	3	3	2	2	2	2	2
scaffold1713_4	11501	61500	50000	5	duplication	2	2	2	2	2	2	2	2	2	2	2	2	2	2	2	2	2	2	2	2	2	3	2	2	2	2	2	2	2	2	2	2	2	2	3	3	3	2	2	2	2	2	2	2
scaffold1623_1	1353501	1364500	11000	79	deletion	0	0	0	0	0	0	0	0	0	0	0	0	0	0	0	0	0	0	0	0	0	0	0	0	0	0	0	0	0	0	0	0	0	0	0	0	0	0	0	0	0	0	0	0
scaffold1660_2	733001	741500	8500	27	deletion	0	2	2	0	0	2	2	2	2	2	0	0	0	2	2	2	2	0	2	2	2	2	2	0	2	2	0	0	0	2	2	2	2	2	2	2	2	2	0	2	0	2	2	2
scaffold1651_1	398001	405000	7000	73	deletion	2	0	0	2	0	0	0	0	0	0	0	0	0	0	0	0	0	0	0	0	0	0	0	0	0	0	0	0	0	0	0	0	0	0	0	0	0	0	0	0	0	0	0	0
scaffold1651_1	491501	502500	11000	28	deletion	2	2	2	2	2	2	0	0	0	2	2	2	2	2	2	2	2	2	2	2	2	2	2	0	0	0	0	0	2	2	2	2	0	2	2	2	2	0	2	2	0	0	2	2
scaffold1491_1	1554501	1566500	12000	49	deletion	0	2	2	0	2	0	2	0	2	0	0	0	2	0	0	2	0	2	2	0	2	2	0	0	0	0	0	0	0	2	0	2	0	0	2	2	2	0	0	0	0	0	2	2
scaffold1491_1	3796001	3807000	11000	77	deletion	0	0	0	0	0	0	0	0	0	0	0	0	0	0	0	0	0	0	0	0	0	0	0	0	0	0	0	0	0	0	0	0	0	2	0	2	0	0	0	0	0	0	0	0
scaffold1491_1	3815001	3823500	8500	77	deletion	0	0	0	0	0	0	0	0	0	0	0	0	0	0	0	0	0	0	0	0	0	0	0	0	0	0	0	0	0	0	0	0	0	0	0	0	0	0	0	0	0	0	0	0
scaffold1733_1	169501	387000	217500	5	duplication	2	2	2	2	2	2	2	2	2	2	2	2	2	2	2	2	2	2	2	2	2	3	2	2	2	2	2	2	2	2	2	2	2	2	2	3	3	3	2	2	2	2	2	2
scaffold1680_1	558501	568500	10000	73	deletion	0	0	0	0	0	0	0	2	0	0	2	0	0	0	0	0	0	0	0	0	0	2	0	0	0	0	2	0	0	0	2	0	0	0	0	0	0	0	0	0	0	0	0	0
scaffold1656_1	619501	627000	7500	78	deletion	0	0	0	0	0	0	0	0	0	0	0	0	0	0	0	0	0	0	0	0	0	0	0	0	0	0	0	0	0	0	0	0	0	0	0	0	0	0	0	0	0	0	0	0
scaffold1688_1	901001	976500	75500	29	combination	2	2	0	1	2	2	2	2	2	0	0	2	2	2	2	2	2	2	2	2	2	0	2	2	2	2	0	0	2	0	0	2	0	2	2	3	2	2	0	0	2	2	2	0
scaffold1740_1	1	9500	9500	42	deletion	0	0	2	2	0	0	0	0	0	2	0	2	0	0	0	2	2	0	0	2	0	2	2	2	0	0	2	0	0	0	2	0	2	2	2	0	2	2	2	0	2	2	0	2
scaffold1729_1	125001	326000	201000	15	combination	2	2	2	2	2	2	2	2	2	2	2	2	2	2	2	2	2	2	2	0	2	2	2	0	2	2	2	0	2	2	2	2	2	2	2	2	2	2	2	2	0	2	2	2
scaffold1725_1	1	267000	267000	7	duplication	2	2	2	2	2	2	2	2	2	2	2	2	2	2	2	2	2	2	2	2	2	3	2	2	2	2	2	2	2	2	2	2	3	2	2	3	2	3	2	2	2	2	2	3
scaffold1747_1	3001	239500	236500	11	duplication	2	2	2	2	2	2	2	2	3	2	2	3	2	2	2	2	2	2	2	2	2	3	2	2	2	2	2	2	2	2	2	2	3	2	3	3	2	2	3	2	2	2	2	3
scaffold1747_1	177501	452500	275000	13	combination	2	2	2	2	2	2	2	2	3	2	2	3	2	2	2	2	2	2	2	2	2	3	2	2	2	2	3	2	2	2	2	2	3	2	3	3	2	3	3	2	2	2	2	2
scaffold1732_1	101001	471000	370000	4	duplication	2	2	2	2	2	2	2	2	2	2	2	2	2	2	2	2	2	2	2	2	2	2	2	2	2	2	2	2	2	2	2	2	2	2	2	2	3	3	2	2	2	2	2	2
scaffold1723_1	1	8500	8500	53	deletion	0	2	0	2	2	0	0	0	0	0	0	0	2	2	0	2	0	0	0	0	2	0	0	0	0	0	2	0	2	0	0	2	2	2	0	0	2	0	0	0	0	0	2	0
scaffold1723_1	1153001	1161000	8000	22	deletion	2	2	2	2	2	2	2	0	0	2	2	2	2	2	2	2	2	2	2	2	2	2	2	0	0	2	0	0	2	2	2	2	2	2	2	2	2	2	2	2	0	0	2	2
scaffold1723_1	823001	1153000	330000	7	duplication	2	2	2	2	2	2	2	2	3	2	2	2	2	2	2	2	2	2	2	2	2	3	2	2	2	2	2	2	2	2	3	2	2	2	3	3	2	3	2	2	2	2	2	2
scaffold1723_1	21501	112500	91000	4	duplication	2	2	2	2	2	2	2	2	2	2	2	2	2	2	2	2	2	2	2	2	2	3	2	2	2	2	2	2	2	2	2	2	3	2	2	3	2	2	2	2	2	2	2	2
scaffold1723_1	325501	379500	54000	5	duplication	2	2	2	2	2	2	2	2	2	2	2	2	2	2	2	2	2	2	2	2	2	3	2	2	2	2	2	2	2	2	2	2	3	2	2	3	2	2	2	2	2	2	2	3
scaffold1716_1	297501	501500	204000	4	duplication	2	2	2	2	2	2	2	2	2	2	2	2	2	2	2	2	2	2	2	2	2	2	2	2	2	2	2	2	2	2	2	2	2	2	2	2	2	3	2	2	2	2	2	2
scaffold1748_1	8501	44500	36000	50	duplication	4	4	2	4	4	5	4	2	2	5	2	2	2	2	4	2	4	4	2	2	2	2	2	4	4	4	4	4	4	4	2	2	4	2	4	2	2	2	2	4	2	2	4	4
scaffold1758_1	22501	55000	32500	72	duplication	6	2	6	5	8	5	5	6	5	5	5	4	2	6	5	6	7	6	6	6	6	6	5	6	6	2	7	6	2	5	5	2	5	5	6	7	6	2	5	6	4	6	6	6
scaffold1616_2	143501	151500	8000	17	deletion	0	2	2	2	2	0	2	2	0	2	2	2	2	2	2	2	2	2	2	2	2	2	2	0	2	0	0	0	2	2	2	2	2	2	2	0	2	2	2	2	2	2	2	2
scaffold1616_2	1228501	1240500	12000	40	deletion	0	2	2	2	2	2	2	2	0	0	0	2	0	0	0	0	0	0	2	2	2	0	2	0	0	0	0	0	2	2	1	0	2	0	2	0	2	0	0	2	0	2	0	2
scaffold1728_1	398501	409000	10500	28	deletion	2	0	2	0	0	1	2	2	2	0	2	2	0	2	2	2	2	2	2	2	1	2	2	2	2	2	2	1	0	2	0	2	0	2	0	2	1	2	2	2	2	2	0	2
scaffold1728_1	247001	255000	8000	10	deletion	2	2	2	2	2	2	2	2	2	2	2	2	2	2	2	2	2	2	2	2	2	2	2	2	2	2	2	0	2	2	2	2	0	0	0	2	2	2	2	2	0	2	0	2
scaffold1754_1	29501	84000	54500	18	deletion	2	2	0	2	2	2	2	2	2	2	0	0	0	2	2	2	2	2	2	2	2	0	2	0	0	2	2	2	2	2	2	2	2	0	2	2	2	0	0	1	2	2	2	2
scaffold1698_1	887501	895000	7500	77	deletion	0	0	0	0	0	2	0	0	0	0	0	0	0	0	0	0	0	0	0	0	0	0	2	0	0	0	0	0	0	0	0	0	0	0	0	0	0	0	0	0	0	0	0	0
scaffold1710_1	575001	588500	13500	79	deletion	0	0	0	0	0	0	0	0	0	0	0	0	0	0	0	0	0	0	0	0	0	0	0	0	0	0	0	0	0	0	0	0	0	0	0	0	0	0	0	0	0	0	0	0
scaffold1710_1	8001	13500	5500	22	duplication	2	5	2	6	2	2	6	2	5	2	2	2	2	2	2	2	2	2	2	2	6	5	2	2	6	2	2	2	6	6	6	2	2	2	6	2	2	6	2	2	2	2	6	6
scaffold1672_1	318501	329000	10500	74	deletion	0	0	0	0	0	0	0	0	0	0	0	0	0	0	0	0	0	0	0	0	2	0	0	0	0	0	0	0	0	0	0	0	0	0	0	0	0	0	0	2	0	0	0	0
scaffold1677_1	583501	592000	8500	11	deletion	2	2	0	2	2	2	2	2	2	2	2	2	2	2	2	2	2	2	0	2	2	0	0	2	2	2	2	2	2	2	0	2	2	2	2	2	0	2	2	0	2	2	2	2
scaffold1677_1	1282501	1289500	7000	16	deletion	2	2	0	2	2	2	2	0	0	2	2	2	0	0	2	2	2	2	2	2	2	0	2	2	2	2	2	2	2	2	2	2	2	0	2	0	2	0	2	2	0	0	2	2
scaffold1677_1	327501	338500	11000	23	deletion	2	2	2	2	2	2	2	0	0	2	0	0	2	0	2	2	2	2	2	0	0	0	0	2	2	2	2	2	2	2	0	0	2	0	2	0	0	0	0	2	0	0	2	2
scaffold1773_1	1	80500	80500	56	deletion	0	0	2	0	0	0	2	0	2	0	0	2	0	0	2	1	2	2	0	0	0	0	1	2	0	0	0	1	2	0	0	0	0	0	2	2	0	0	0	0	1	0	0	0
scaffold1714_1	403001	411000	8000	78	deletion	0	0	0	0	0	0	0	0	0	0	0	0	0	0	0	0	0	0	0	0	0	0	0	0	0	0	0	0	0	0	0	0	0	2	0	0	0	0	0	0	0	0	0	0
scaffold1714_1	1008501	1015500	7000	7	deletion	2	2	2	2	0	2	2	0	2	0	2	0	2	2	2	2	2	2	2	2	0	2	2	2	2	2	2	2	2	2	2	2	2	2	2	2	2	2	2	2	2	2	2	2
scaffold1707_1	1116001	1123000	7000	9	deletion	2	2	0	2	2	2	2	2	2	2	2	2	0	2	2	0	2	2	2	2	2	2	0	2	2	2	2	2	2	2	2	2	2	2	2	0	2	0	2	2	2	2	2	0
scaffold1786_1	1	20000	20000	38	deletion	0	2	2	0	2	2	2	0	2	2	0	2	0	1	2	0	2	2	0	0	0	0	0	2	0	2	0	2	0	0	0	0	0	2	2	0	2	2	0	2	0	0	2	0
scaffold1470_1	403001	412500	9500	79	deletion	0	0	0	0	0	0	0	0	0	0	0	0	0	0	0	0	0	0	0	0	0	0	0	0	0	0	0	0	0	0	0	0	0	0	0	0	0	0	0	0	0	0	0	0
scaffold1470_1	2117001	2126500	9500	35	deletion	0	2	0	0	2	2	0	2	2	2	2	2	2	2	2	2	2	2	2	2	0	0	0	1	0	0	0	2	2	2	0	2	2	2	0	2	0	0	2	0	2	0	2	2
scaffold1470_1	119501	125500	6000	4	deletion	2	2	2	2	2	2	2	2	2	2	2	2	2	2	2	2	2	2	0	2	2	2	2	2	2	2	2	2	2	2	2	2	2	2	2	2	2	2	2	2	2	2	2	2
scaffold1741_1	185501	198000	12500	74	deletion	0	0	0	0	0	0	2	0	1	0	0	0	0	0	0	0	0	0	0	0	0	0	0	0	0	0	0	0	0	0	0	0	0	0	0	2	0	0	0	0	0	0	0	0
scaffold1627_1	782001	788500	6500	63	deletion	0	0	0	0	0	0	0	2	0	0	0	0	0	0	0	0	0	0	0	0	0	0	0	0	2	2	0	2	0	0	0	0	0	0	0	0	0	0	0	0	0	2	0	0
scaffold1627_1	1974001	1985500	11500	79	deletion	0	0	0	0	0	0	0	0	0	0	0	0	0	0	0	0	0	0	0	0	0	0	0	0	0	0	0	0	0	0	0	0	0	0	0	0	0	0	0	0	0	0	0	0
scaffold1627_1	672001	679000	7000	7	deletion	2	2	0	2	2	2	2	0	2	2	2	2	2	2	2	2	2	2	2	2	2	2	2	2	2	2	2	2	2	2	2	2	2	2	2	2	2	2	2	2	2	2	2	2
scaffold1627_1	29001	54000	25000	7	deletion	2	2	2	2	2	2	2	2	2	2	2	2	2	2	0	2	2	2	2	2	2	2	2	2	2	2	0	2	2	2	2	2	2	2	2	2	2	2	2	2	2	2	2	1
scaffold1700_1	190501	201500	11000	56	deletion	0	0	0	2	0	0	0	0	0	2	0	0	0	2	2	2	0	0	0	0	2	0	2	0	0	0	0	0	2	0	2	2	2	0	0	0	2	0	0	0	0	0	2	2
scaffold1700_1	872001	883000	11000	79	deletion	0	0	0	0	0	0	0	0	0	0	0	0	0	0	0	0	0	0	0	0	0	0	0	0	0	0	0	0	0	0	0	0	0	0	0	0	0	0	0	0	0	0	0	0
scaffold1749_1	368501	376500	8000	77	deletion	0	0	0	0	0	0	0	0	0	0	0	0	2	0	0	0	0	0	0	0	0	0	0	0	0	0	0	0	0	0	0	0	0	0	0	0	0	0	0	0	0	0	0	0
scaffold1749_1	693501	707000	13500	52	deletion	2	2	0	2	0	2	2	0	0	0	2	0	0	2	2	2	0	0	2	2	0	0	2	0	0	0	0	0	0	2	2	0	0	0	0	2	2	2	0	0	0	0	2	2
scaffold1768_1	208501	232000	23500	30	deletion	2	2	0	2	1	2	2	0	0	2	0	0	0	0	2	0	2	2	0	0	0	0	0	2	2	2	2	2	2	2	0	0	2	0	2	0	0	0	0	2	0	1	2	2
scaffold1731_1	960501	969000	8500	76	deletion	0	0	0	0	0	0	0	0	0	0	0	0	0	0	0	0	0	0	0	0	0	0	0	0	0	0	0	0	0	0	0	0	0	0	0	0	0	0	0	0	0	0	0	0
scaffold1731_1	1154001	1166500	12500	13	deletion	2	2	2	2	2	2	2	2	1	2	2	2	2	2	2	2	2	2	2	2	2	2	2	2	1	2	2	2	2	2	2	2	2	2	1	1	2	2	2	2	2	1	2	2
scaffold1770_1	236501	250000	13500	66	deletion	2	0	0	0	0	0	0	0	0	0	0	0	0	0	0	0	0	0	0	0	0	0	0	0	0	0	0	0	0	0	2	0	0	0	0	2	0	0	0	2	2	0	0	0
scaffold1751_1	736001	747500	11500	75	deletion	0	0	0	0	0	0	0	0	0	0	0	0	0	0	2	0	0	0	0	0	0	0	0	0	0	0	0	0	0	0	0	0	0	0	0	0	0	0	0	0	0	0	0	0
scaffold1777_1	115501	124000	8500	5	deletion	2	2	2	2	2	2	2	2	2	2	2	2	2	2	2	2	2	2	2	2	2	2	2	2	2	2	0	2	2	0	2	2	2	2	2	2	2	2	2	2	2	2	2	1
scaffold1804_1	1	139500	139500	5	duplication	2	2	2	2	2	2	2	2	2	2	2	2	2	2	2	2	2	2	2	2	2	2	2	2	2	2	2	2	2	2	2	2	2	2	2	2	3	3	2	2	2	2	2	2
scaffold1812_1	54001	60500	6500	18	deletion	2	2	2	2	0	2	2	2	0	2	2	2	0	2	2	2	2	2	2	2	2	2	0	2	2	0	0	0	2	2	2	2	2	2	2	2	2	2	0	2	0	2	2	2
scaffold1640_1	846501	857000	10500	78	deletion	0	0	0	0	0	0	0	0	0	0	0	0	0	0	0	0	0	0	2	0	0	0	0	0	0	0	0	0	0	0	0	0	0	0	0	0	0	0	0	0	0	0	0	0
scaffold1640_1	2464001	2470500	6500	29	deletion	2	2	2	2	2	2	2	0	0	2	2	2	0	2	2	2	2	0	2	2	2	2	2	0	0	0	0	0	2	2	2	2	2	2	2	2	2	2	0	2	0	0	2	2
scaffold1737_1	918001	930000	12000	79	deletion	0	0	0	0	0	0	0	0	0	0	0	0	0	0	0	0	0	0	0	0	0	0	0	0	0	0	0	0	0	0	0	0	0	0	0	0	0	0	0	0	0	0	0	0
scaffold1744_1	851001	860000	9000	69	deletion	0	0	2	0	0	2	0	0	0	2	0	0	0	0	0	0	0	2	0	2	0	2	0	0	0	0	0	0	0	0	0	0	0	0	0	0	0	0	0	0	2	0	0	0
scaffold1744_1	64501	221500	157000	6	duplication	2	2	2	2	2	2	2	2	2	2	2	2	2	2	2	2	2	2	2	2	2	3	2	2	2	2	2	2	2	2	2	2	2	2	2	3	2	3	3	2	2	2	2	3
scaffold1785_1	96001	106500	10500	56	deletion	0	2	2	2	2	0	2	0	0	0	0	2	0	2	0	0	0	0	0	0	0	2	0	0	0	0	0	0	0	2	2	2	0	2	0	2	0	0	2	0	0	0	2	0
scaffold1785_1	476001	544000	68000	8	duplication	2	2	2	2	2	2	2	2	2	2	2	2	2	2	2	2	2	2	2	2	2	3	2	2	2	2	3	2	2	2	2	2	3	2	3	3	3	2	2	2	2	2	2	2
scaffold1785_1	119501	143000	23500	4	duplication	2	2	2	2	2	2	2	2	2	2	2	2	2	2	2	2	2	2	2	2	2	2	2	2	2	2	2	2	2	2	2	2	2	2	3	3	2	2	2	2	2	2	2	2
scaffold1759_1	285501	300000	14500	39	deletion	0	2	0	2	2	2	2	0	0	1	2	2	2	2	2	2	2	2	0	0	2	2	2	0	1	2	0	2	2	2	0	1	2	2	1	0	1	2	2	0	0	2	2	1
scaffold1822_1	3501	73000	69500	18	duplication	2	2	5	2	2	2	2	5	2	2	2	2	4	2	2	2	2	2	3	4	2	4	4	2	2	2	2	2	2	2	2	4	2	4	2	2	4	2	4	2	4	3	2	2
scaffold1781_1	100501	120000	19500	21	deletion	2	2	2	2	2	2	2	1	2	2	2	2	2	2	1	2	2	2	2	2	2	2	2	1	2	2	2	1	2	2	1	1	2	1	2	1	2	2	2	2	1	1	1	2
scaffold1829_1	1	50500	50500	76	combination	1	0	1	0	1	0	0	1	0	1	1	1	0	1	0	1	1	1	0	1	0	0	0	2	0	1	0	1	1	0	0	1	0	1	0	0	0	5	0	1	0	1	1	2
scaffold1736_1	855001	1007500	152500	5	duplication	2	2	2	2	2	2	2	2	2	2	2	2	2	2	2	2	2	2	2	2	2	2	2	2	2	2	3	2	2	2	2	2	2	2	2	3	2	2	3	2	2	2	2	2
scaffold1719_1	1397501	1403500	6000	11	deletion	2	2	2	2	2	2	2	0	0	2	2	2	2	2	2	2	2	2	2	2	2	2	2	2	2	2	0	0	2	2	2	2	2	2	2	2	2	2	2	2	2	0	2	2
scaffold1772_1	350501	359500	9000	10	deletion	2	2	2	2	2	2	2	0	2	0	2	2	2	2	2	2	2	2	2	2	2	2	2	2	2	2	2	2	2	2	2	2	2	2	2	2	2	0	0	2	2	2	2	2
scaffold1771_1	423001	432500	9500	14	deletion	2	2	2	2	2	2	2	0	0	2	2	2	2	2	2	2	2	2	2	2	2	2	2	2	2	0	0	2	2	2	2	2	2	2	2	2	2	2	2	2	2	0	2	2
scaffold1708_1	673501	685000	11500	72	deletion	0	0	0	2	0	0	0	1	0	0	0	0	0	0	0	0	2	0	0	0	0	0	0	0	0	0	0	0	0	0	2	0	0	0	2	0	0	0	0	0	0	0	0	0
scaffold1708_1	869501	886500	17000	77	deletion	0	0	0	0	0	0	0	2	0	0	0	2	0	0	0	0	0	0	0	0	0	0	0	0	0	0	0	0	0	0	0	0	0	0	0	0	0	0	0	0	0	0	0	0
scaffold1708_1	692001	701500	9500	19	deletion	2	2	2	2	2	0	2	0	0	2	2	2	2	2	2	2	2	0	2	2	2	0	2	0	0	2	2	0	2	2	0	2	2	2	2	2	2	2	2	2	2	0	2	2
scaffold1790_1	1142501	1212500	70000	14	combination	2	2	2	2	2	2	2	2	2	2	2	0	2	0	2	2	2	0	2	2	2	2	2	2	0	2	2	2	2	0	0	2	0	2	2	2	2	2	2	0	0	2	2	2
scaffold1819_1	154001	161000	7000	5	deletion	2	2	2	2	2	2	2	0	0	2	2	2	2	2	2	2	2	2	2	2	2	2	2	2	2	2	2	2	2	2	2	2	2	2	2	2	2	2	2	2	0	0	2	2
scaffold1840_1	178501	185000	6500	25	deletion	2	2	2	2	2	2	2	0	2	2	2	2	2	2	2	2	2	2	2	2	2	2	2	0	0	0	0	0	2	2	2	2	2	2	2	2	2	2	0	2	0	0	2	2
scaffold1850_1	16001	59000	43000	48	duplication	4	3	3	3	3	3	4	2	2	2	2	4	2	2	4	2	2	2	3	2	2	2	4	3	4	4	4	2	2	4	4	3	2	4	2	2	2	4	4	4	4	3	3	3
scaffold1743_1	140001	151000	11000	79	deletion	0	0	0	0	0	0	0	0	0	0	0	0	0	0	0	0	0	0	0	0	0	0	0	0	0	0	0	0	0	0	0	0	0	0	0	0	0	0	0	0	0	0	0	0
scaffold1743_1	1088501	1120000	31500	79	combination	0	3	0	0	0	0	0	0	0	0	0	0	0	0	0	0	0	0	0	0	0	0	0	0	0	0	0	0	3	0	0	0	4	0	3	0	0	3	0	0	0	0	0	0
scaffold1865_1	8001	68500	60500	30	duplication	2	2	4	2	2	2	2	5	4	2	4	4	4	4	2	4	2	2	4	4	4	5	4	2	2	2	2	2	2	2	5	4	3	4	2	5	5	5	4	2	4	4	2	2
scaffold1767_1	989501	1000000	10500	79	deletion	0	0	0	0	0	0	0	0	0	0	0	0	0	0	0	0	0	0	0	0	0	0	0	0	0	0	0	0	0	0	0	0	0	0	0	0	0	0	0	0	0	0	0	0
scaffold1767_1	1183501	1192500	9000	78	deletion	0	0	0	0	0	0	0	0	0	0	0	0	0	0	0	0	0	0	0	0	0	0	0	0	0	0	0	0	0	0	0	0	0	0	0	0	0	0	0	0	0	0	0	0
scaffold1767_1	611001	900500	289500	5	combination	2	2	2	2	2	2	2	2	2	2	2	2	2	2	2	2	2	2	2	2	2	3	2	2	2	2	3	2	2	2	2	2	2	2	2	3	2	2	2	2	2	2	2	2
scaffold1860_1	5001	56000	51000	38	duplication	2	4	2	2	5	4	5	4	3	5	4	5	2	2	2	4	2	2	2	2	2	2	5	2	4	4	4	2	2	4	5	2	5	4	4	3	2	4	5	2	3	4	2	2
scaffold1860_1	95501	104000	8500	14	deletion	2	2	0	2	2	2	2	2	0	2	2	2	2	2	2	2	2	2	2	2	2	2	2	2	0	0	2	2	2	2	2	2	2	2	2	2	2	2	2	2	0	0	2	2
scaffold1871_1	1	89000	89000	79	duplication	5	5	5	5	5	6	5	5	5	8	5	5	4	5	7	5	5	6	7	6	5	4	5	5	8	5	5	7	5	7	5	6	7	5	5	4	4	7	6	4	7	5	7	5
scaffold1811_1	892501	1173500	281000	72	combination	0	2	0	0	0	0	0	0	0	0	2	2	0	0	2	0	0	0	0	0	0	0	0	0	0	0	1	0	0	0	2	0	2	0	0	0	0	0	0	0	0	0	0	0
scaffold1811_1	192501	519000	326500	6	duplication	2	2	2	2	2	2	2	2	2	2	2	2	2	2	2	2	2	2	2	2	2	2	2	2	2	2	2	2	2	2	3	2	2	2	2	3	3	3	2	2	2	2	2	2
scaffold1793_1	513501	526500	13000	78	deletion	0	0	0	0	0	0	0	0	0	0	0	0	0	0	0	0	0	0	0	0	0	0	0	0	0	0	0	0	0	0	0	0	0	0	0	0	0	0	0	0	0	0	0	0
scaffold1857_1	47001	57500	10500	68	deletion	0	0	0	0	2	0	0	2	0	0	0	0	0	0	0	0	0	0	0	0	0	0	0	2	0	0	2	0	0	0	0	0	0	2	0	0	0	0	0	0	0	0	0	0
scaffold1857_1	94501	106000	11500	4	deletion	2	2	2	2	2	2	2	2	1	2	2	2	2	2	2	2	2	2	2	2	2	2	2	2	2	2	2	2	2	2	2	2	2	2	2	2	2	2	2	2	2	0	2	2
scaffold1752_1	2091501	2102000	10500	8	deletion	2	2	0	2	2	2	2	2	2	2	2	2	2	2	2	2	2	2	2	2	2	2	2	2	2	0	2	2	2	2	2	2	2	2	2	2	2	2	2	0	2	0	2	2
scaffold1870_1	1	82000	82000	74	deletion	0	0	0	2	0	1	0	0	0	0	1	0	0	0	0	0	0	0	1	1	0	0	0	0	0	0	0	0	0	0	0	0	0	0	0	0	2	0	0	0	0	0	0	1
scaffold1881_1	84001	92500	8500	10	deletion	2	2	2	2	2	2	2	2	0	2	1	2	2	2	2	2	2	2	2	0	2	2	0	2	2	2	2	2	2	2	2	2	2	2	2	0	2	2	2	2	2	0	2	2
scaffold1877_1	66501	245000	178500	8	deletion	2	2	2	2	2	2	0	2	2	2	2	2	2	2	2	2	2	2	2	2	2	2	2	2	2	2	2	2	2	2	2	2	2	2	1	2	2	2	2	2	2	0	2	2
scaffold1823_2	179501	195000	15500	53	deletion	2	2	2	0	0	2	0	0	0	0	2	0	2	0	0	2	0	0	2	2	0	2	2	0	0	0	0	0	0	0	2	0	2	0	2	0	0	0	2	2	0	0	2	2
scaffold1824_1	661501	671000	9500	77	deletion	0	0	0	0	0	0	0	0	0	0	0	0	0	0	0	0	0	0	0	0	0	0	0	0	0	0	0	0	0	0	0	0	0	0	0	0	0	0	0	0	0	2	0	0
scaffold1801_1	258001	271000	13000	76	deletion	0	0	0	0	0	2	0	0	0	0	0	0	0	0	0	0	0	0	0	0	0	0	0	0	0	0	0	0	0	0	0	2	0	0	0	0	0	0	0	0	0	0	0	2
scaffold1801_1	631001	646000	15000	77	deletion	0	0	0	0	0	0	0	0	0	0	0	0	0	0	0	0	0	2	0	0	0	0	0	0	0	0	0	0	0	0	0	0	0	0	0	0	0	0	0	0	0	0	0	0
scaffold1842_1	472001	478500	6500	39	deletion	2	0	0	0	0	0	2	2	0	2	2	0	2	2	2	0	2	2	0	2	2	2	2	2	2	0	0	0	0	0	0	0	2	2	2	2	2	2	2	2	0	0	2	0
scaffold1769_1	821501	832500	11000	44	deletion	2	2	2	2	2	0	2	0	2	2	1	1	2	0	2	2	0	2	2	0	2	0	2	0	0	0	0	2	2	2	0	2	2	0	2	0	2	0	2	0	0	0	0	0
scaffold1769_1	1028501	1034500	6000	4	deletion	2	2	2	2	2	2	2	2	0	2	2	2	2	2	2	2	2	2	2	2	2	2	2	2	2	2	2	2	2	2	2	2	2	2	2	0	2	2	2	2	2	2	2	2
scaffold1846_1	434501	452500	18000	13	combination	2	2	2	2	2	4	2	2	2	2	5	2	2	2	2	4	2	2	2	2	2	2	2	2	2	2	2	4	2	2	2	2	2	2	2	2	2	2	2	2	4	4	2	1
scaffold1846_1	226001	320000	94000	4	duplication	2	2	2	2	2	2	2	2	2	2	2	2	2	2	2	2	2	2	2	2	2	3	2	2	2	2	2	2	2	2	2	2	2	2	2	2	3	3	2	2	2	2	2	2
scaffold1883_1	114501	182000	67500	74	duplication	4	5	5	2	5	5	5	5	8	5	5	9	5	5	4	5	5	5	8	5	9	9	6	4	4	4	6	5	4	5	8	6	6	10	5	11	6	8	8	4	6	9	5	5
scaffold1903_1	1	90000	90000	25	duplication	3	2	2	2	2	2	2	3	2	3	3	2	2	2	3	2	2	2	2	2	3	3	2	2	2	2	4	2	2	2	3	2	2	2	2	2	3	3	3	2	2	2	2	2
scaffold1903_1	110001	122000	12000	11	deletion	2	2	2	2	2	2	2	0	2	2	2	2	0	2	2	2	2	2	2	2	2	2	2	2	0	2	2	2	2	2	2	2	2	2	2	2	2	2	2	2	0	2	2	2
scaffold1898_1	135001	142000	7000	16	deletion	2	2	2	2	0	2	2	0	0	2	2	2	2	2	2	2	2	2	2	2	2	2	2	0	0	2	0	0	2	2	2	2	0	2	2	2	2	2	2	2	0	2	2	2
scaffold1863_1	41001	50500	9500	20	deletion	2	2	2	2	2	2	2	0	2	2	2	2	2	2	2	2	2	2	2	2	2	2	2	2	2	2	0	0	2	2	2	2	0	0	2	2	2	2	2	2	2	2	2	2
scaffold1814_1	649501	662000	12500	78	deletion	0	0	0	0	0	0	0	0	0	0	0	0	0	0	0	0	0	0	0	0	0	0	0	0	0	0	0	0	0	0	0	0	0	0	0	0	0	0	0	0	0	0	0	0
scaffold1814_1	688001	695500	7500	79	deletion	0	0	0	0	0	0	0	0	0	0	0	0	0	0	0	0	0	0	0	0	0	0	0	0	0	0	0	0	0	0	0	0	0	0	0	0	0	0	0	0	0	0	0	0
scaffold1873_1	637001	820500	183500	68	combination	0	0	0	0	0	0	2	2	2	0	0	0	0	3	0	0	2	0	2	0	0	0	0	0	3	0	0	0	2	2	0	0	0	0	0	3	3	0	0	0	0	0	0	3
scaffold1873_1	1	445000	445000	7	duplication	2	2	2	2	2	2	2	2	2	2	2	2	2	2	2	2	2	2	2	2	2	3	2	2	2	2	2	2	2	2	2	2	2	2	3	2	3	3	2	2	2	2	2	2
scaffold1831_1	427001	434000	7000	75	deletion	0	0	0	0	0	0	0	2	0	0	0	0	0	0	0	0	0	0	0	0	0	0	0	0	0	0	2	0	0	0	0	0	0	0	0	0	0	0	0	0	0	0	0	0
scaffold1858_1	188501	194500	6000	27	deletion	2	2	0	2	2	2	2	0	0	2	0	0	0	0	2	0	2	2	2	0	0	0	0	2	2	2	2	2	2	2	0	0	2	0	2	0	0	2	0	2	0	0	2	2
scaffold1875_1	326501	341500	15000	79	deletion	0	0	0	0	0	0	0	0	0	0	0	0	0	0	0	0	0	0	0	0	0	0	0	0	0	0	0	0	0	0	0	0	0	0	0	0	0	0	0	0	0	0	0	0
scaffold1902_1	1	7500	7500	9	deletion	2	2	2	2	2	2	2	2	2	2	2	2	2	2	2	2	2	2	2	2	2	2	2	2	2	2	0	2	2	2	2	2	2	2	0	2	0	2	2	2	0	2	2	2
scaffold1833_1	741501	758000	16500	21	deletion	2	2	2	2	1	2	2	1	2	2	2	2	2	0	2	2	2	2	1	2	2	2	2	1	2	1	2	2	1	2	2	2	2	2	1	2	0	2	1	2	0	2	2	0
scaffold1922_1	1501	26000	24500	26	combination	5	2	2	2	2	2	2	0	0	5	2	2	2	2	2	6	2	2	2	2	2	2	2	2	5	0	2	2	2	2	2	2	2	2	2	2	6	2	2	2	0	0	5	2
scaffold1838_1	134501	144000	9500	72	deletion	0	0	0	0	0	0	0	0	0	0	2	0	0	0	0	0	0	0	0	0	0	0	0	2	0	0	0	0	0	0	0	0	0	0	0	0	0	0	0	0	0	0	0	0
scaffold1750_1	457001	466000	9000	79	deletion	0	0	0	0	0	0	0	0	0	0	0	0	0	0	0	0	0	0	0	0	0	0	0	0	0	0	0	0	0	0	0	0	0	0	0	0	0	0	0	0	0	0	0	0
scaffold1750_1	33001	94000	61000	16	duplication	2	2	2	2	3	2	2	3	3	2	2	2	2	2	2	2	2	2	2	2	2	2	3	2	2	2	2	2	2	2	2	3	2	2	2	2	2	2	2	2	2	2	2	2
scaffold1926_1	146001	153500	7500	62	deletion	0	2	2	0	0	0	2	0	0	0	0	2	0	2	2	0	0	0	2	2	0	0	0	0	0	0	0	0	2	2	0	0	0	0	0	0	0	0	0	0	0	0	0	0
scaffold1919_1	129001	137000	8000	11	deletion	2	2	2	2	2	2	2	2	2	2	2	2	2	2	0	2	2	2	2	2	2	2	2	0	0	2	2	2	2	0	2	2	2	2	2	2	2	2	2	2	0	2	2	2
scaffold1828_1	550501	562500	12000	5	deletion	2	2	2	2	2	2	2	0	2	2	2	2	2	2	2	2	2	2	2	2	2	2	2	2	2	2	2	0	2	2	2	2	2	2	2	2	2	2	2	2	2	2	0	2
scaffold1828_1	173001	286000	113000	4	duplication	2	2	2	2	2	2	2	2	2	2	2	2	2	2	2	2	2	2	2	2	2	3	2	2	2	2	2	2	2	2	2	2	2	2	2	3	2	2	2	2	2	2	2	2
scaffold1867_1	77001	88500	11500	56	deletion	0	0	0	0	0	2	0	2	0	0	2	0	2	0	2	2	0	1	0	0	0	0	2	0	0	1	0	2	2	0	0	0	2	0	0	0	2	2	0	0	0	2	0	2
scaffold1867_1	372001	381000	9000	45	deletion	2	0	2	2	2	2	2	2	0	0	2	2	2	2	2	2	0	2	2	2	0	0	2	0	0	0	0	0	2	0	0	2	0	2	2	2	2	2	0	0	0	0	0	0
scaffold1867_3	10501	19000	8500	61	deletion	0	0	2	2	0	2	0	2	0	0	0	0	0	0	0	0	2	0	2	0	2	0	0	0	0	0	0	0	0	0	2	0	2	0	0	0	0	2	0	0	0	0	0	0
scaffold1885_1	540501	547000	6500	12	deletion	2	2	0	2	2	2	0	0	2	2	2	2	2	2	2	2	2	2	2	2	0	0	2	2	2	2	2	2	2	2	2	2	2	2	2	2	2	2	2	2	0	0	2	2
scaffold1885_1	500001	509000	9000	23	deletion	2	2	2	2	2	2	2	2	0	2	2	2	2	2	2	2	2	2	2	2	2	2	2	0	0	0	0	0	2	2	2	2	2	2	2	2	2	2	2	2	0	0	2	2
scaffold1952_1	53001	98000	45000	29	duplication	2	3	2	3	2	3	2	3	2	3	3	2	2	3	2	3	2	2	2	2	3	3	4	3	2	2	3	3	3	2	2	3	2	2	2	3	4	2	3	2	2	2	3	2
scaffold1952_1	3501	16000	12500	4	deletion	2	2	2	1	2	2	2	2	2	2	2	2	2	2	1	2	2	2	2	2	2	1	2	2	2	2	2	2	2	2	2	2	2	2	2	1	2	2	2	2	2	2	2	2
scaffold1943_1	27001	55000	28000	40	duplication	2	4	2	2	4	4	4	4	2	2	2	2	4	5	4	2	4	4	2	2	2	4	4	4	5	4	2	2	2	5	2	4	2	2	4	4	4	2	4	4	3	5	2	2
scaffold1943_1	1	14000	14000	15	duplication	2	2	2	2	2	4	2	2	2	2	2	2	2	4	2	2	2	2	2	2	2	2	4	3	2	2	2	2	2	4	4	4	2	2	2	2	2	2	2	2	2	4	2	2
scaffold1939_1	444501	541000	96500	4	duplication	2	2	2	2	2	2	2	2	2	2	2	2	2	2	2	2	2	2	2	2	2	3	2	2	2	2	2	2	2	2	3	2	2	2	2	2	2	2	2	2	2	2	2	3
scaffold1927_1	126001	135500	9500	78	deletion	0	0	0	0	0	0	0	0	0	0	0	0	0	0	0	0	0	0	0	0	0	0	0	0	0	0	0	0	0	0	0	0	0	0	0	0	0	0	0	0	0	0	0	0
scaffold1893_1	1131501	1373500	242000	5	duplication	2	2	2	2	2	2	2	2	2	2	2	2	2	2	2	2	2	2	2	2	2	2	2	2	2	2	2	2	2	2	2	2	2	2	2	3	3	2	2	2	2	2	2	2
scaffold1826_1	1	130500	130500	79	combination	0	0	0	0	0	0	0	0	0	0	0	0	0	0	0	0	0	0	0	0	0	0	0	0	0	0	0	0	0	0	0	0	0	0	0	3	0	0	0	0	0	0	0	0
scaffold1826_1	130501	563500	433000	8	duplication	2	2	2	2	2	2	2	2	2	2	2	3	2	2	2	2	2	2	2	2	2	3	2	2	2	2	2	2	2	2	3	2	2	2	2	3	2	3	3	2	2	2	2	2
scaffold1826_3	1141501	1184000	42500	79	combination	0	0	0	0	0	0	0	0	0	0	0	0	0	0	0	0	0	0	0	0	0	0	0	0	0	0	0	0	0	0	0	0	0	0	0	0	0	0	0	0	0	0	0	0
scaffold1946_1	390501	734000	343500	4	combination	2	2	2	2	2	2	2	2	2	2	2	2	2	2	2	2	2	2	2	2	2	2	2	2	2	2	2	2	2	2	2	2	2	2	2	3	2	3	2	2	2	2	2	2
scaffold1974_1	1	10500	10500	25	deletion	2	1	2	2	2	0	2	2	2	2	0	2	2	0	1	2	2	2	2	2	2	1	0	2	0	2	0	2	1	2	0	2	2	1	2	0	2	2	0	2	1	2	2	0
scaffold1972_1	10001	30000	20000	4	combination	2	2	2	2	2	2	2	2	2	1	2	2	2	2	2	2	2	2	2	2	2	2	2	2	3	2	2	2	2	2	2	2	2	2	2	2	2	2	2	2	2	2	2	2
scaffold1852_1	12001	20500	8500	75	deletion	2	0	0	0	0	0	0	0	0	0	0	0	0	0	0	0	0	0	0	0	0	0	0	0	0	0	0	0	0	0	0	0	0	0	0	0	0	0	0	0	0	0	0	0
scaffold1983_1	31001	38500	7500	74	deletion	0	0	0	0	0	0	0	0	0	0	0	0	0	0	0	0	0	0	2	0	2	0	0	0	0	0	0	0	0	0	0	0	0	0	0	0	2	0	0	0	0	0	0	0
scaffold1961_1	62501	71000	8500	79	deletion	0	0	0	0	0	0	0	0	0	0	0	0	0	0	0	0	0	0	0	0	0	0	0	0	0	0	0	0	0	0	0	0	0	0	0	0	0	0	0	0	0	0	0	0
scaffold1947_1	610001	756000	146000	4	combination	2	2	2	2	2	2	2	2	0	2	2	2	2	2	2	2	2	2	2	2	2	2	2	2	2	2	2	2	2	2	2	2	2	2	2	2	2	2	2	2	2	0	2	2
scaffold1954_1	1	286500	286500	71	combination	0	0	0	0	0	0	0	2	0	0	0	0	0	0	0	0	0	0	0	0	0	3	0	0	0	0	2	0	0	0	0	0	3	0	0	3	3	3	3	0	0	0	0	3
scaffold1997_1	9501	62000	52500	66	duplication	6	6	5	6	2	6	5	7	6	2	5	8	2	2	5	2	6	5	6	6	6	6	6	6	2	2	2	6	6	6	6	6	8	5	5	5	6	7	2	6	6	5	6	5
scaffold1945_1	315501	321500	6000	8	deletion	2	2	2	2	2	2	2	2	2	2	2	2	2	2	2	2	2	2	2	2	2	2	2	2	2	2	2	2	2	2	2	2	2	2	0	2	2	2	0	2	2	0	2	2
scaffold1960_1	35501	43500	8000	77	deletion	0	0	0	0	0	0	0	0	0	0	0	0	0	0	0	0	0	2	0	0	0	0	0	0	0	0	0	0	0	0	0	0	0	0	0	0	0	0	0	0	0	0	0	0
scaffold1960_1	220001	439000	219000	11	duplication	2	2	2	2	2	2	2	2	2	2	2	3	2	2	2	2	2	2	2	2	2	3	2	2	2	2	2	2	2	2	2	2	3	2	2	3	3	3	3	2	2	2	2	3
scaffold1949_1	87501	293500	206000	4	duplication	2	2	2	2	2	2	2	2	2	2	2	2	2	2	2	2	2	2	2	2	2	2	2	2	2	2	2	2	2	2	2	2	2	2	2	3	3	2	3	2	2	2	2	2
scaffold1932_1	257001	266500	9500	21	deletion	2	2	0	2	2	2	2	0	0	2	0	0	0	0	2	0	2	2	0	2	0	0	2	2	2	2	2	2	2	2	0	2	2	2	2	0	2	2	0	2	2	0	2	2
scaffold1888_1	174501	184000	9500	78	deletion	0	0	0	0	0	0	0	0	0	0	0	0	0	0	0	0	0	0	0	0	0	0	0	0	0	0	0	0	0	0	0	0	0	0	0	0	0	0	0	0	0	0	0	0
scaffold1888_1	745501	752000	6500	65	deletion	0	0	0	0	0	0	0	0	0	0	0	0	0	0	0	2	0	0	0	0	0	0	0	0	0	2	2	0	2	0	0	0	0	0	0	0	0	2	2	2	0	0	0	0
scaffold1966_1	94501	288000	193500	7	duplication	2	2	2	2	2	2	2	2	2	2	2	2	2	2	2	2	2	2	2	2	2	3	2	2	2	2	3	2	2	2	2	2	3	2	2	3	2	2	2	2	2	2	2	3
scaffold1966_1	291501	523500	232000	7	duplication	2	2	2	2	2	2	2	2	2	2	2	2	2	2	2	2	2	2	2	2	2	3	2	2	2	2	2	2	2	2	3	2	3	2	3	3	2	2	2	2	2	2	2	3
scaffold1965_1	215001	229000	14000	76	deletion	0	0	0	0	0	0	0	0	0	0	0	0	0	0	0	1	0	0	0	0	0	1	0	0	0	0	0	0	0	0	0	2	1	0	0	0	0	0	0	0	0	0	0	0
scaffold2024_1	152001	225500	73500	70	combination	0	0	0	0	0	0	0	0	0	3	0	0	0	0	0	0	0	0	0	0	0	0	0	0	1	0	0	0	0	0	0	0	0	0	0	2	2	0	0	0	0	0	0	2
scaffold2024_1	111001	119000	8000	44	deletion	2	2	2	0	0	0	2	2	0	0	2	2	0	2	2	2	0	2	0	0	2	2	0	0	2	0	0	0	0	0	2	0	2	0	0	2	0	0	0	2	2	0	0	2
scaffold2015_1	142501	784500	642000	8	duplication	2	2	2	2	2	2	2	2	2	2	2	2	2	2	2	2	2	2	3	3	3	2	2	2	2	2	2	2	2	2	2	2	2	2	2	2	2	3	2	2	2	2	2	2
scaffold1914_1	650001	658500	8500	4	deletion	0	2	2	2	2	2	2	2	2	2	2	2	2	2	2	2	2	2	2	2	2	2	2	2	2	2	2	2	2	2	2	2	2	2	2	2	2	2	2	2	2	2	2	2
scaffold1914_1	584001	594000	10000	36	deletion	2	2	2	2	2	2	2	2	0	2	2	2	2	0	0	0	2	2	2	2	2	2	2	0	0	0	2	2	2	2	2	2	2	0	2	0	2	0	0	0	0	0	0	2
scaffold2031_1	49001	98500	49500	31	duplication	2	2	3	2	2	3	2	2	3	2	3	2	2	2	3	3	3	3	2	2	2	2	2	3	3	4	2	4	3	3	2	2	2	3	2	3	2	3	2	4	5	2	3	3
scaffold1979_1	207001	214500	7500	4	deletion	2	2	2	2	2	2	2	0	0	2	2	2	2	2	2	2	2	2	2	2	2	2	2	2	2	2	2	2	2	2	2	2	2	2	2	2	2	2	2	2	2	0	2	2
scaffold1913_1	258001	276500	18500	41	deletion	2	2	2	0	1	2	2	0	0	2	0	2	2	1	0	2	0	2	1	0	2	1	2	1	2	0	0	0	1	2	2	2	2	1	2	2	0	2	0	2	1	2	2	2
scaffold1941_1	1404001	1445000	41000	79	deletion	0	0	0	0	0	0	0	0	0	0	0	0	0	0	0	0	0	0	0	0	0	0	0	0	0	0	0	0	0	0	0	0	0	0	0	0	0	0	0	0	0	0	0	0
scaffold1941_1	1535501	1791500	256000	4	duplication	2	2	2	2	2	2	2	2	2	2	2	2	2	2	2	2	2	2	2	2	2	2	2	2	2	2	2	2	2	2	2	2	2	2	2	3	3	2	2	2	2	2	2	2
scaffold1959_1	26001	33500	7500	7	deletion	0	2	2	2	2	2	2	2	2	0	2	2	2	2	2	2	2	2	2	2	2	2	2	2	0	2	2	2	2	0	2	2	2	2	2	2	2	2	2	2	2	2	2	2
scaffold1959_1	859501	1200500	341000	4	duplication	2	2	2	2	2	2	2	2	2	2	2	2	2	2	2	2	2	2	2	2	2	2	2	2	2	2	2	2	2	2	3	2	2	2	2	2	3	3	2	2	2	2	2	2
scaffold1959_1	241001	247500	6500	5	deletion	2	2	2	2	2	2	2	2	2	2	2	2	2	2	2	2	2	2	2	2	2	2	2	2	2	2	2	2	2	2	2	2	2	2	2	2	2	2	2	2	0	2	2	2
scaffold2014_1	459001	498500	39500	31	duplication	2	2	2	2	2	4	2	2	4	2	4	2	2	2	2	5	2	4	4	5	5	2	2	4	4	4	2	2	2	5	2	2	2	2	2	3	2	2	5	4	2	2	2	2
scaffold1766_1	255501	363500	108000	4	duplication	2	2	2	2	2	2	2	2	2	2	2	2	2	2	2	2	2	2	2	2	2	3	2	2	2	2	2	2	2	2	2	2	2	2	2	3	2	3	2	2	2	2	2	2
scaffold1766_2	1	122000	122000	10	combination	2	2	2	2	2	2	2	2	2	2	2	2	2	2	2	2	2	2	2	2	2	2	2	2	2	2	2	2	2	2	2	2	2	2	2	3	3	3	2	2	0	0	2	2
scaffold1766_3	986501	1132000	145500	78	combination	0	0	0	0	0	0	0	0	0	0	0	0	0	0	0	0	0	0	0	0	0	0	0	0	0	0	0	0	0	0	0	2	0	0	0	0	0	0	0	0	0	0	0	0
scaffold1766_3	1528501	1536500	8000	15	duplication	2	2	2	3	2	2	2	2	2	2	2	2	2	2	2	2	4	2	2	2	2	2	2	2	2	2	2	2	2	2	2	2	2	2	4	2	4	4	2	2	5	5	2	2
scaffold1912_1	32501	40500	8000	79	deletion	0	0	0	0	0	0	0	0	0	0	0	0	0	0	0	0	0	0	0	0	0	0	0	0	0	0	0	0	0	0	0	0	0	0	0	0	0	0	0	0	0	0	0	0
scaffold1912_1	1182001	1192000	10000	33	deletion	2	2	0	2	0	0	2	2	2	0	0	0	2	2	0	2	2	2	0	0	0	2	0	2	0	2	2	2	0	0	2	2	0	2	2	2	2	2	2	0	2	2	0	2
scaffold1889_1	396501	406500	10000	77	deletion	0	0	0	0	0	0	0	0	0	0	0	0	0	0	0	0	0	0	0	0	0	0	0	0	0	0	0	0	0	0	0	0	0	0	0	0	0	0	0	0	0	0	0	0
scaffold1889_1	492501	500500	8000	39	deletion	2	2	2	2	2	2	2	0	0	2	2	0	2	2	2	2	2	0	2	2	0	0	2	0	0	0	0	0	0	2	2	2	2	2	0	2	2	0	0	0	0	0	2	2
scaffold1889_1	1504501	1514000	9500	15	deletion	2	2	2	2	2	2	2	2	2	0	2	2	1	0	0	0	2	2	2	2	2	2	2	2	0	0	2	0	2	2	2	2	2	2	2	2	2	2	2	2	2	2	2	2
scaffold1948_1	85001	204500	119500	78	combination	0	0	0	0	0	0	0	0	0	0	0	0	0	0	0	2	0	0	0	0	0	3	0	0	0	0	0	0	0	0	0	0	0	0	0	3	0	0	3	0	0	0	0	0
scaffold2057_1	5501	36000	30500	10	duplication	2	2	2	2	2	3	2	2	2	2	2	2	4	2	2	2	2	2	2	2	2	2	2	2	2	2	2	2	2	2	2	2	2	2	2	2	2	2	2	2	3	3	3	2
scaffold2057_1	83501	104000	20500	5	combination	2	2	2	2	2	2	2	2	2	2	2	2	2	1	1	2	2	2	2	2	2	2	2	2	2	2	2	2	2	2	2	2	2	1	2	2	2	2	2	2	2	2	2	2
scaffold2052_1	76001	91500	15500	12	duplication	2	2	2	2	2	2	5	2	2	2	5	2	5	2	2	2	2	2	2	2	2	5	2	5	2	2	2	2	2	2	2	2	2	2	2	2	2	2	5	2	2	2	5	2
scaffold2051_1	51001	64000	13000	61	deletion	0	0	2	0	0	0	0	0	2	0	0	0	0	2	0	2	0	0	0	0	0	0	0	0	0	0	0	0	2	0	0	2	0	0	0	0	0	0	2	0	0	0	2	0
scaffold2051_1	147501	155500	8000	15	deletion	2	2	2	2	2	2	2	2	0	2	2	2	2	2	2	2	2	2	2	2	2	2	2	0	2	2	2	2	2	2	2	2	2	2	2	2	2	0	2	2	0	0	2	2
scaffold2061_1	1	39000	39000	28	combination	0	0	2	0	2	2	0	2	2	2	2	2	2	2	0	2	2	2	0	0	2	0	2	2	0	2	0	0	0	2	2	0	0	2	0	0	2	0	2	0	2	2	2	2
scaffold1928_1	1093501	1105500	12000	5	deletion	2	2	2	2	2	2	2	2	2	2	2	2	2	2	2	2	2	2	2	2	2	2	2	2	2	2	2	2	2	2	2	2	2	2	2	2	2	2	2	2	0	2	2	2
scaffold2064_1	62001	72500	10500	23	deletion	0	0	2	0	2	0	2	2	2	0	0	0	0	2	0	0	2	2	2	2	2	0	2	2	2	2	2	2	2	2	0	0	2	2	2	0	2	2	2	0	2	2	2	0
scaffold2040_1	184001	410500	226500	79	combination	0	0	0	0	0	0	0	0	0	0	0	3	0	3	0	0	0	0	0	0	0	0	0	0	0	0	0	0	0	0	0	0	0	0	3	0	0	0	0	0	0	0	0	0
scaffold2040_1	350501	1044000	693500	16	duplication	2	2	2	2	2	2	2	2	2	2	2	3	2	3	2	2	2	2	2	2	2	3	2	2	3	2	2	2	2	2	3	2	3	2	3	3	3	3	3	2	2	2	2	3
scaffold2028_1	1	17500	17500	66	deletion	0	0	1	2	1	1	0	1	1	1	0	0	0	2	1	1	2	1	2	1	1	0	1	0	0	0	1	1	1	1	1	1	1	0	1	1	1	2	0	1	0	0	1	1
scaffold2047_1	191501	206000	14500	56	deletion	2	0	0	2	2	0	0	0	0	2	0	0	0	0	2	2	2	2	2	0	2	0	0	0	0	0	0	0	0	2	0	2	2	0	0	0	2	0	0	0	0	0	0	0
scaffold2003_1	830501	841000	10500	55	duplication	2	4	4	4	4	4	2	4	4	2	4	2	4	2	4	4	2	4	4	4	4	2	4	4	4	4	4	5	4	2	2	4	2	4	3	4	4	2	2	4	4	4	4	2
scaffold2003_1	1310501	1317000	6500	7	deletion	2	2	2	2	2	2	2	2	0	2	2	2	2	2	2	2	2	2	2	2	2	2	2	2	2	2	2	2	2	2	2	2	2	2	2	2	2	2	2	0	0	2	2	2
scaffold2003_1	198001	470000	272000	8	duplication	2	2	2	2	2	2	2	2	2	2	2	2	2	2	2	2	2	2	2	2	2	3	2	2	2	2	2	2	2	2	3	2	2	2	2	3	2	2	3	2	2	2	2	3
scaffold2004_1	1282501	1292500	10000	79	deletion	0	0	0	0	0	0	0	0	0	0	0	0	0	0	0	0	0	0	0	0	0	0	0	0	0	0	0	0	0	0	0	0	0	0	0	0	0	0	0	0	0	0	0	0
scaffold2004_1	218501	224500	6000	4	deletion	2	2	0	2	2	2	2	2	2	2	2	2	2	2	2	0	2	2	2	2	2	2	2	2	0	2	2	2	2	2	2	2	2	2	2	2	2	2	2	2	2	2	2	2
scaffold1951_1	23501	34500	11000	79	deletion	0	0	0	0	0	0	0	0	0	0	0	0	0	0	0	0	0	0	0	0	0	0	0	0	0	0	0	0	0	0	0	0	0	0	0	0	0	0	0	0	0	0	0	0
scaffold1957_1	1039501	1047000	7500	78	deletion	0	0	0	0	0	0	0	0	0	0	0	0	0	0	0	0	0	0	0	0	0	0	0	0	0	0	0	0	0	0	0	0	0	0	0	0	0	0	0	0	0	0	0	0
scaffold1957_1	1850001	1859500	9500	29	deletion	0	2	2	2	2	2	2	2	0	2	2	0	2	2	2	2	2	2	2	2	0	0	2	0	0	0	2	2	2	2	2	2	2	2	2	2	2	2	2	0	0	0	2	2
scaffold1859_1	427001	435500	8500	68	deletion	0	0	0	0	0	0	0	0	0	0	0	0	0	0	0	0	0	0	0	0	0	0	0	0	0	2	0	2	0	0	0	0	0	0	0	0	0	0	0	0	0	0	0	0
scaffold1859_1	973501	986500	13000	79	deletion	0	0	0	0	0	0	0	0	0	0	0	0	0	0	0	0	0	0	0	0	0	0	0	0	0	0	0	0	0	0	0	0	0	0	0	0	0	0	0	0	0	0	0	0
scaffold1859_1	176501	193500	17000	69	deletion	2	0	0	0	0	0	0	0	0	0	0	0	2	0	2	0	2	0	0	0	0	0	0	0	0	0	0	0	2	2	0	0	0	0	2	1	2	0	0	0	0	0	0	0
scaffold2077_1	396001	404500	8500	44	deletion	2	2	0	0	2	2	2	0	0	2	2	0	2	0	2	2	0	2	2	0	2	0	2	0	0	0	0	0	0	2	2	0	2	0	0	2	2	2	2	2	0	0	0	2
scaffold2102_1	4501	52000	47500	73	duplication	2	3	4	3	3	4	4	4	4	3	3	4	4	3	3	3	4	3	3	2	4	3	4	4	3	3	4	3	3	3	4	4	3	3	3	4	4	3	3	4	4	4	4	2
scaffold2034_1	920501	930500	10000	66	deletion	2	2	2	0	2	2	0	0	0	0	0	0	0	0	2	0	0	0	0	0	0	0	2	0	2	0	2	0	2	0	0	0	0	0	0	0	0	0	0	0	0	0	0	0
scaffold2069_1	171501	207000	35500	18	duplication	2	3	2	3	2	2	2	2	2	2	2	2	3	2	2	3	2	2	2	2	2	2	2	3	2	2	2	2	3	2	2	2	2	2	2	2	2	2	2	3	3	2	2	2
scaffold2069_1	48501	54500	6000	16	deletion	2	2	0	2	2	2	2	2	2	2	0	2	0	2	2	2	2	2	2	2	2	2	2	2	0	2	2	2	2	0	2	2	2	0	2	2	2	2	2	0	2	0	2	2
scaffold1906_1	1825001	1834500	9500	76	deletion	0	0	0	0	0	0	0	0	0	0	0	0	0	0	0	0	0	0	0	2	0	0	0	0	0	0	0	0	0	0	0	0	0	0	0	0	0	0	0	0	0	0	0	0
scaffold2109_1	28501	45000	16500	30	deletion	2	2	2	2	2	0	2	1	1	2	0	2	2	0	2	2	0	0	2	2	2	0	2	0	2	2	2	0	0	2	2	0	0	2	0	2	2	2	2	2	0	2	0	2
scaffold2087_1	1	164500	164500	5	duplication	2	2	2	2	2	2	2	2	2	2	2	2	2	2	2	2	2	2	2	2	2	2	2	2	2	2	2	2	2	2	2	2	2	2	2	3	3	3	2	2	2	2	2	2
scaffold1978_1	476001	484500	8500	26	deletion	0	2	2	2	2	2	2	0	2	2	2	0	2	2	2	2	0	2	2	2	2	2	2	0	0	0	2	2	2	2	2	2	2	2	2	2	0	0	0	2	0	0	0	2
scaffold2119_1	1	59500	59500	9	combination	2	2	1	2	2	2	2	2	2	2	2	1	2	2	2	2	2	2	2	2	2	2	2	2	2	2	2	2	2	2	1	2	2	2	2	1	2	2	2	2	2	0	2	2
scaffold2122_1	3501	48500	45000	11	duplication	2	2	2	2	2	2	3	2	2	2	2	2	2	2	2	2	2	2	2	2	3	2	2	2	3	2	3	3	2	2	2	2	2	2	2	2	2	2	2	2	2	2	2	2
scaffold2110_1	1	63500	63500	12	duplication	3	2	2	2	3	2	2	2	2	2	2	2	3	2	2	2	2	2	2	2	2	2	2	2	2	2	2	2	2	3	2	2	2	2	2	2	3	2	2	2	2	2	2	2
scaffold2025_1	333001	339000	6000	10	deletion	2	2	0	2	2	2	2	2	2	2	2	2	2	2	2	2	2	2	2	2	2	2	2	2	0	2	2	2	2	2	2	2	2	2	2	2	2	0	2	2	2	0	2	2
scaffold2035_1	290001	300000	10000	5	deletion	2	2	2	2	2	2	2	2	2	2	2	2	2	2	2	2	2	2	2	2	2	2	2	1	2	2	2	2	2	2	2	2	2	2	2	2	2	2	2	2	2	2	2	2
scaffold2137_1	1	11500	11500	35	deletion	2	2	1	2	1	0	2	2	2	2	2	2	0	2	1	2	2	2	2	2	2	2	0	2	1	0	1	2	2	1	1	0	2	2	2	2	1	2	1	0	1	1	2	1
scaffold2132_1	7001	57500	50500	34	duplication	2	2	6	3	2	2	3	2	4	4	3	3	2	2	2	4	3	3	2	2	2	2	2	3	3	2	2	2	2	2	3	2	2	2	4	3	4	4	2	2	2	3	2	2
scaffold2076_2	357001	369000	12000	5	deletion	2	2	2	2	2	0	2	2	2	2	2	2	2	2	2	2	2	2	2	2	2	2	2	2	2	2	2	2	2	2	2	2	2	2	2	2	2	2	2	2	2	2	2	2
scaffold2002_1	1901501	1996500	95000	6	duplication	2	2	2	2	2	2	2	2	2	2	2	2	2	2	2	2	2	2	2	2	2	3	2	2	2	2	2	2	2	2	2	2	2	2	2	3	2	3	2	2	2	2	2	3
scaffold2002_1	876501	1371000	494500	5	duplication	2	2	2	2	2	2	2	2	2	2	2	2	2	2	2	2	2	2	2	2	2	2	2	2	2	2	2	2	2	2	2	2	2	2	2	3	3	3	2	2	2	2	2	2
scaffold2121_1	69501	76500	7000	8	deletion	0	2	2	2	2	2	2	2	2	2	2	0	2	2	2	2	2	2	2	2	0	2	2	1	2	2	2	2	0	2	2	2	2	2	0	2	2	2	2	2	2	2	2	2
scaffold2091_1	335001	347000	12000	12	deletion	2	2	2	2	2	2	2	0	0	2	2	2	2	2	2	2	2	2	2	2	2	2	2	2	0	2	2	2	2	2	2	2	2	2	2	2	2	2	2	2	2	2	2	2
scaffold2091_1	1	12000	12000	15	deletion	2	2	2	2	2	2	2	2	2	2	2	1	2	2	2	2	2	2	2	2	2	2	2	2	2	2	2	2	1	1	2	2	2	2	2	1	0	1	2	2	1	1	0	2
scaffold2038_1	1348501	1364500	16000	74	duplication	8	4	12	7	6	4	4	8	9	4	8	13	11	11	7	12	4	4	10	10	10	12	13	4	5	2	8	5	6	6	11	10	2	14	6	8	10	14	18	4	16	10	6	6
scaffold2116_1	438001	673000	235000	5	combination	2	2	2	2	2	2	2	2	2	2	2	3	2	2	2	2	2	2	2	2	2	2	2	2	2	2	2	2	2	2	3	2	2	2	2	3	3	2	2	2	2	2	2	2
scaffold1907_1	2363001	2370000	7000	54	deletion	0	0	0	2	0	0	0	2	0	0	2	0	0	0	0	2	0	2	0	2	0	0	0	2	2	2	2	2	2	0	0	2	0	0	0	0	0	0	0	0	0	2	0	0
scaffold1976_1	1404501	1412500	8000	77	deletion	0	0	0	2	0	0	0	0	0	0	0	0	0	0	0	0	0	2	0	0	0	0	0	0	0	0	0	0	0	0	0	0	0	0	0	0	0	0	0	0	0	0	0	0
scaffold1976_1	1478501	1489000	10500	8	deletion	2	2	2	2	2	2	2	2	0	2	2	2	2	2	2	2	2	2	2	2	2	2	2	2	2	2	2	2	2	2	2	2	2	2	2	2	2	2	2	2	0	0	2	2
scaffold2096_1	538001	544500	6500	71	deletion	0	0	0	0	0	0	0	2	0	0	0	0	0	0	0	0	0	0	0	0	0	0	0	0	0	0	0	0	0	0	0	0	0	0	0	0	0	0	0	0	0	2	0	0
scaffold2127_1	139001	177500	38500	7	duplication	2	2	2	2	2	2	3	2	2	3	2	2	2	2	2	2	2	2	2	2	2	2	2	2	2	2	2	2	2	3	2	2	2	2	2	2	2	2	2	2	2	2	2	2
scaffold2068_1	1	83000	83000	9	duplication	2	2	2	2	2	2	2	3	2	2	2	3	2	2	2	2	2	2	2	2	2	2	2	2	2	2	2	2	2	2	3	2	2	2	2	2	3	3	3	2	2	2	2	2
scaffold2068_1	1176501	1187000	10500	4	deletion	2	2	2	2	2	2	2	1	2	2	2	2	2	2	2	2	2	2	2	2	2	2	2	2	2	2	2	2	2	2	2	2	2	2	2	2	2	2	0	2	2	0	2	2
scaffold2105_2	428501	458500	30000	77	duplication	9	9	10	10	10	10	10	10	12	9	9	11	10	10	10	9	9	10	9	10	10	11	9	10	11	9	11	11	10	9	11	9	10	10	2	14	11	12	10	10	9	11	10	9
scaffold2079_1	81001	89500	8500	79	deletion	0	0	0	0	0	0	0	0	0	0	0	0	0	0	0	0	0	0	0	0	0	0	0	0	0	0	0	0	0	0	0	0	0	0	0	0	0	0	0	0	0	0	0	0
scaffold2079_1	668001	678500	10500	71	deletion	0	0	0	2	0	2	0	0	0	0	0	0	0	0	0	2	0	2	0	0	0	2	0	0	0	0	0	0	2	2	0	0	0	0	0	0	2	0	0	0	0	0	0	0
scaffold2170_1	1	128500	128500	14	duplication	3	3	3	4	2	3	4	2	2	2	2	3	2	3	3	2	2	2	2	2	2	2	2	2	2	2	2	2	2	2	2	2	2	2	2	2	2	2	2	3	2	2	3	3
scaffold2168_1	1	25000	25000	76	combination	0	0	5	0	7	0	0	6	5	0	5	0	5	0	6	0	0	0	0	0	0	0	0	0	4	4	6	0	0	0	0	0	0	0	0	0	2	2	0	4	0	0	0	0
scaffold2168_1	28501	106500	78000	55	duplication	3	2	5	3	5	3	2	4	4	4	5	4	5	2	5	4	3	3	4	4	4	3	2	4	4	2	5	4	2	4	4	4	3	2	3	3	2	2	2	2	4	3	2	4
scaffold2159_1	111001	120000	9000	67	deletion	0	0	0	0	0	0	0	0	0	0	2	0	0	0	0	0	2	0	0	0	2	0	0	0	0	0	0	0	0	0	0	2	2	2	0	0	2	0	2	0	0	0	0	0
scaffold2159_1	60001	69500	9500	10	deletion	2	2	2	2	2	2	2	0	0	2	2	2	2	2	2	2	2	2	2	2	2	2	2	2	2	2	1	2	2	2	2	2	2	2	2	2	2	2	2	2	0	1	2	2
scaffold2159_1	27001	46500	19500	6	duplication	2	2	2	2	2	2	2	2	2	2	2	2	2	2	2	2	3	2	3	2	2	2	2	2	2	2	2	2	3	2	2	2	2	2	2	2	2	2	2	2	2	2	2	2
scaffold2190_1	1	26500	26500	22	deletion	0	2	2	1	2	0	2	0	2	2	2	2	2	2	0	2	2	2	2	2	2	2	2	2	2	2	1	2	0	2	1	1	2	2	2	1	2	2	2	2	2	1	2	2
scaffold2188_1	1	53000	53000	79	duplication	57	63	46	64	59	50	62	48	62	67	46	67	44	45	45	60	48	47	39	39	39	41	73	52	52	46	68	48	62	60	64	47	46	43	57	60	43	45	57	65	57	66	61	48
scaffold2048_2	219501	335500	116000	38	duplication	3	3	2	3	3	3	3	2	2	3	2	2	2	2	3	2	3	3	2	2	2	2	2	2	2	3	3	3	2	3	2	2	2	2	3	2	2	2	2	3	2	2	3	3
scaffold2140_1	1	193000	193000	4	duplication	2	2	2	2	2	2	2	2	2	2	2	2	2	2	2	2	2	2	2	2	2	2	2	2	2	2	2	2	2	2	2	2	2	2	2	2	3	3	2	2	2	2	2	2
scaffold2164_1	15501	28000	12500	47	deletion	2	0	0	2	0	2	2	0	0	2	2	0	2	0	2	0	0	2	2	2	0	0	2	0	0	0	0	0	2	0	2	2	2	0	0	2	0	0	0	2	0	0	2	2
scaffold2196_1	6501	24500	18000	26	deletion	2	2	2	2	1	2	0	0	2	2	2	2	2	0	0	2	2	1	2	2	2	2	0	1	2	1	1	2	2	1	2	2	0	1	2	2	1	2	2	0	0	2	1	0
scaffold2197_1	1	20500	20500	4	deletion	2	2	2	2	2	2	2	2	2	2	2	2	2	2	2	2	2	2	2	2	2	2	2	2	2	2	2	2	2	2	2	2	2	2	2	2	2	2	2	2	2	2	2	2
scaffold2150_1	317001	534500	217500	6	duplication	2	2	2	2	2	2	2	2	2	2	2	2	2	2	2	2	2	2	2	2	2	3	2	2	2	2	2	2	2	2	2	2	2	2	2	3	2	3	2	2	2	2	2	2
scaffold2100_1	309501	317000	7500	72	deletion	0	0	0	0	0	0	0	0	0	0	0	0	0	0	0	0	0	0	0	0	0	0	0	0	0	0	0	0	2	0	0	0	0	2	0	0	0	0	0	0	0	0	0	0
scaffold2202_1	1	47000	47000	20	combination	2	1	2	2	2	2	2	0	2	2	0	2	2	2	2	2	0	2	2	2	2	2	2	2	2	2	1	2	2	2	0	2	2	2	2	2	1	2	1	2	0	2	2	2
scaffold2166_1	297501	352500	55000	11	duplication	3	2	2	2	3	2	3	2	2	2	2	2	2	2	2	2	2	2	2	2	2	2	2	2	2	2	3	4	2	2	2	2	2	2	2	2	2	2	2	3	2	2	2	2
scaffold2166_1	423501	518000	94500	47	duplication	3	4	2	4	3	3	3	2	2	4	2	2	2	2	4	2	3	3	2	2	2	2	2	4	4	2	4	3	3	4	2	2	3	2	4	2	2	2	2	3	2	2	3	4
scaffold2166_1	1	19000	19000	11	duplication	2	2	2	2	2	2	2	2	2	2	2	2	2	2	2	2	2	2	2	2	2	3	2	2	2	2	3	3	2	2	2	2	2	2	2	2	2	2	2	2	3	2	2	2
scaffold2143_1	176501	196000	19500	18	deletion	2	2	0	2	1	2	2	2	2	2	2	2	0	2	0	2	2	2	0	0	0	2	2	2	2	2	2	2	2	2	2	2	0	0	2	2	2	0	2	0	2	0	0	2
scaffold2104_1	478001	487500	9500	15	deletion	2	2	2	2	2	2	2	0	2	2	0	2	2	2	2	2	2	2	2	2	2	2	2	0	2	2	2	0	2	2	2	2	2	2	2	2	2	2	2	2	0	0	2	0
scaffold2151_1	427501	443000	15500	8	deletion	1	2	2	2	2	2	2	2	2	2	2	2	2	2	2	2	2	2	2	1	1	2	2	2	1	1	2	2	2	2	2	2	2	2	2	2	2	2	2	2	2	2	2	2
scaffold2054_1	816501	895500	79000	6	duplication	2	2	2	2	2	2	2	2	2	2	2	2	2	3	2	2	2	2	2	2	2	3	2	2	2	2	2	2	2	2	2	2	2	2	2	3	2	2	2	2	2	2	2	3
scaffold2054_1	980001	1193500	213500	5	duplication	2	2	2	2	2	2	2	2	2	2	2	2	2	2	2	2	2	2	2	2	2	3	2	2	2	2	2	2	2	2	2	2	2	2	2	3	3	3	2	2	2	2	2	2
scaffold2212_1	58501	71000	12500	12	deletion	2	2	2	2	2	2	2	2	0	2	2	2	2	2	2	0	2	2	2	2	2	2	1	2	2	0	2	2	2	0	2	2	2	2	2	2	2	2	2	2	1	2	0	2
scaffold2223_1	3001	16000	13000	78	deletion	0	0	0	0	0	0	0	1	0	0	0	0	0	0	0	2	0	0	0	0	0	0	0	0	0	0	0	0	0	0	0	0	0	0	0	1	0	0	0	0	0	1	0	0
scaffold2200_1	87501	94500	7000	11	deletion	2	2	2	2	2	0	2	2	2	2	2	2	2	0	2	2	0	2	2	0	2	0	2	0	2	2	2	0	2	2	2	0	2	2	2	2	2	2	2	2	2	2	2	2
scaffold2200_1	9001	46000	37000	6	duplication	2	2	2	2	2	2	2	2	2	2	2	2	2	2	2	2	2	2	2	2	2	2	2	2	2	2	2	2	2	2	2	2	2	2	2	3	2	2	2	2	2	2	2	2
scaffold2176_1	107501	120000	12500	50	deletion	2	0	2	2	2	0	0	0	0	0	2	0	0	2	0	2	2	2	0	0	2	0	0	2	0	0	0	2	0	0	0	2	2	1	0	1	2	0	0	0	0	0	0	2
scaffold2176_1	95501	102000	6500	23	deletion	2	2	2	2	2	2	0	2	0	2	2	2	2	2	2	2	2	2	2	2	2	2	0	0	2	0	0	2	2	2	2	2	2	2	2	2	2	2	2	2	0	0	0	2
scaffold2235_1	38501	45000	6500	76	deletion	0	0	0	0	2	0	0	0	0	0	0	0	0	0	0	0	0	2	0	0	0	0	0	0	0	0	0	0	0	0	0	0	0	0	0	0	2	0	0	0	0	0	0	0
scaffold2182_1	473501	482500	9000	21	deletion	2	2	2	0	0	2	2	0	2	2	2	0	0	2	2	2	2	2	2	2	2	2	2	2	0	2	0	0	2	2	2	0	0	2	2	2	0	2	2	2	2	0	2	2
scaffold2158_1	355501	371000	15500	62	deletion	0	0	0	0	0	0	0	0	0	0	1	0	2	0	0	0	0	0	0	2	0	2	2	0	0	0	0	0	0	2	0	2	2	0	0	0	2	0	2	2	0	0	0	2
scaffold2158_1	205501	212000	6500	9	deletion	2	2	2	2	2	2	2	2	2	2	2	0	2	2	2	2	2	2	2	2	2	2	2	2	2	2	2	2	2	2	2	2	2	2	2	2	2	2	2	2	2	2	2	2
scaffold2136_1	784001	794500	10500	26	deletion	0	2	2	2	2	2	2	0	2	2	2	0	2	2	2	2	2	2	2	2	2	0	2	2	2	0	2	0	2	2	2	2	0	2	0	2	0	2	2	2	0	0	2	0
scaffold2083_1	937501	949000	11500	21	deletion	2	2	2	0	2	2	2	0	2	2	2	2	2	2	2	2	2	2	2	2	2	2	2	0	0	2	2	0	2	2	2	2	2	2	2	2	0	2	2	2	2	2	2	2
scaffold2203_1	118001	125500	7500	72	deletion	2	0	0	0	2	0	0	0	0	0	0	0	0	2	2	0	2	0	0	0	0	0	0	0	0	0	0	0	0	0	0	2	0	0	0	0	0	0	0	0	0	0	0	0
scaffold2203_1	61501	69000	7500	5	deletion	2	2	2	2	2	2	2	0	2	2	2	2	2	2	2	2	2	2	2	2	2	2	2	2	2	0	0	2	2	2	2	2	2	2	2	2	2	2	2	2	0	2	2	2
scaffold2074_1	331001	338500	7500	64	deletion	0	0	0	0	0	0	0	0	2	0	0	0	0	0	0	0	0	0	0	0	0	0	0	2	0	0	2	2	0	0	0	0	0	0	0	0	0	0	0	0	0	2	0	0
scaffold2231_1	383001	420500	37500	79	duplication	9	9	18	10	10	9	10	17	17	10	19	19	19	17	10	18	10	10	19	19	19	18	19	8	10	10	8	9	10	10	17	19	9	19	7	18	19	19	19	9	18	22	7	9
scaffold2107_1	6001	13500	7500	13	deletion	2	2	2	2	2	2	2	0	2	2	2	2	2	2	2	2	2	2	2	2	2	2	2	2	0	2	0	0	2	2	2	2	2	2	2	2	2	2	2	2	2	0	2	2
scaffold2085_1	909001	919000	10000	79	deletion	0	0	0	0	0	0	0	0	0	0	0	0	0	0	0	0	0	0	0	0	0	0	0	0	0	0	0	0	0	0	0	0	0	0	0	0	0	0	0	0	0	0	0	0
scaffold2264_1	21501	37500	16000	14	deletion	2	2	2	2	2	2	2	2	2	2	2	2	2	2	2	2	2	2	2	2	2	2	2	1	2	2	2	1	2	2	2	2	2	2	2	2	2	2	2	2	2	2	2	2
scaffold2210_1	229501	237500	8000	79	deletion	0	0	0	0	0	0	0	0	0	0	0	0	0	0	0	0	0	0	0	0	0	0	0	0	0	0	0	0	0	0	0	0	0	0	0	0	0	0	0	0	0	0	0	0
scaffold2245_1	234501	243000	8500	5	deletion	2	2	2	2	2	2	2	2	2	2	2	2	2	2	2	2	2	2	2	2	2	2	2	2	2	2	2	2	2	2	2	2	2	2	2	2	2	2	2	2	0	2	2	2
scaffold2272_1	1	19500	19500	29	combination	2	2	2	2	4	2	4	2	4	2	2	2	2	0	2	2	2	2	2	0	2	5	2	2	0	0	2	2	5	4	2	0	2	0	4	0	2	0	0	2	0	2	2	2
scaffold2192_1	73001	444000	371000	4	duplication	2	2	2	2	2	2	2	2	2	2	2	2	2	2	2	2	2	2	2	2	2	2	2	2	2	2	2	2	2	2	2	2	2	2	2	3	2	2	2	2	2	2	2	2
scaffold2233_1	590001	596000	6000	9	deletion	2	2	0	2	2	2	2	2	2	2	0	2	2	2	2	2	2	2	0	2	2	2	2	2	2	2	2	2	2	2	2	2	2	2	2	0	2	2	2	0	0	2	2	2
scaffold2282_1	3501	12500	9000	58	deletion	2	0	2	2	2	2	2	0	0	0	0	0	2	0	0	2	2	2	0	0	2	0	2	0	0	0	0	0	2	0	0	2	0	0	0	0	2	0	0	0	0	0	0	2
scaffold2163_1	1	17500	17500	28	duplication	54	2	54	2	2	2	2	53	32	2	2	2	2	2	2	2	2	2	2	2	2	70	2	54	54	54	65	60	2	2	2	2	2	2	2	2	2	2	2	2	52	54	54	2
scaffold2163_2	11001	100500	89500	9	duplication	2	2	2	2	2	2	2	2	2	2	2	2	2	2	2	2	2	2	2	2	2	3	2	2	2	2	3	2	2	2	2	2	2	2	2	3	3	3	3	2	2	2	2	2
scaffold2258_1	56001	64500	8500	73	deletion	0	0	0	0	0	0	0	0	0	0	0	2	0	0	0	0	0	0	2	0	0	0	0	0	0	2	0	0	0	0	0	0	0	0	0	0	0	0	0	0	0	0	0	0
scaffold2213_1	430501	440500	10000	78	deletion	0	0	0	0	0	0	0	0	0	0	0	0	0	0	0	0	0	0	0	0	0	0	0	0	0	0	0	0	0	0	0	0	0	0	0	0	0	0	0	0	0	0	0	0
scaffold2277_1	25501	103000	77500	6	duplication	2	2	2	2	2	2	2	2	3	2	2	2	2	2	2	2	2	2	2	2	2	2	2	2	2	2	2	2	2	2	2	2	2	2	2	2	2	2	2	2	2	2	2	2
scaffold2270_1	215501	226500	11000	38	deletion	0	2	2	0	0	2	2	0	0	0	0	2	0	2	0	0	2	2	2	2	2	2	0	0	0	2	2	2	2	0	2	2	2	2	0	2	0	0	0	0	0	0	2	2
scaffold2226_1	291501	303000	11500	73	deletion	0	0	0	0	0	0	0	0	0	0	0	0	0	0	2	0	0	2	0	2	0	0	0	0	0	0	0	0	0	0	0	0	0	0	0	0	0	0	0	1	0	0	0	0
scaffold2082_1	824501	834000	9500	46	deletion	2	2	0	2	2	2	0	0	0	2	0	0	0	0	2	2	2	2	2	2	2	0	2	0	0	0	0	0	2	0	0	2	0	2	2	2	0	0	0	0	0	0	2	2
scaffold2301_1	5501	15000	9500	23	duplication	2	2	2	2	2	2	4	2	2	2	2	2	2	4	2	4	2	2	4	4	4	4	2	3	2	2	2	2	2	2	2	2	2	2	3	4	2	2	2	2	2	4	4	2
scaffold2072_1	789501	800500	11000	35	deletion	2	2	2	2	2	2	2	0	0	2	2	2	2	0	2	2	2	2	0	2	2	0	2	0	0	0	0	0	2	2	2	2	0	2	2	0	2	2	2	2	0	0	2	2
scaffold2304_1	1	8000	8000	4	deletion	2	0	2	2	2	2	2	2	2	2	2	2	2	2	2	2	2	2	2	2	2	2	2	1	2	2	2	2	2	2	2	2	2	2	2	2	2	2	2	2	2	2	1	2
scaffold2184_1	59001	72000	13000	8	deletion	2	2	2	2	2	2	2	1	0	2	2	2	2	2	2	2	2	2	2	0	2	2	0	2	2	2	2	2	2	2	2	0	2	0	2	2	2	2	2	2	2	2	2	2
scaffold2239_1	197001	203500	6500	4	deletion	2	2	0	2	2	2	2	2	0	2	2	2	2	2	2	2	2	2	2	2	2	2	2	2	2	2	0	2	2	2	2	2	2	2	2	2	2	2	2	2	2	2	2	2
scaffold2191_1	582501	594000	11500	79	deletion	0	0	0	0	0	0	0	0	0	0	0	0	0	0	0	0	0	0	0	0	0	0	0	0	0	0	0	0	0	0	0	0	0	0	0	0	0	0	0	0	0	0	0	0
scaffold2211_1	656001	666000	10000	67	deletion	2	0	0	2	0	0	0	0	0	2	0	0	0	0	0	0	0	0	0	0	0	0	0	0	0	0	0	0	0	2	0	2	0	2	0	0	0	0	0	0	0	0	0	0
scaffold2221_1	1135501	1149500	14000	61	deletion	0	0	2	2	2	0	0	0	0	0	2	2	0	0	0	0	0	2	0	0	0	2	0	0	0	0	0	0	0	0	0	0	0	0	0	2	1	0	2	0	0	0	0	0
scaffold2221_1	300501	307500	7000	6	deletion	2	2	2	2	0	2	2	2	2	2	2	2	2	2	0	2	2	2	2	2	2	2	2	2	2	2	2	2	2	2	2	2	2	2	2	2	2	2	0	0	2	2	2	2
scaffold2221_1	235001	243000	8000	35	deletion	2	2	2	2	2	2	2	0	0	2	2	2	2	0	0	2	2	2	2	2	2	2	2	2	0	0	0	0	2	2	2	2	2	2	2	0	2	0	0	2	0	2	2	2
scaffold2247_1	205501	215000	9500	31	deletion	2	2	2	2	2	2	2	0	0	2	2	2	0	2	2	2	2	2	2	0	2	2	2	0	0	0	0	0	2	2	2	2	2	2	2	0	2	2	2	2	0	0	2	2
scaffold2284_1	290501	300000	9500	20	deletion	2	0	2	2	2	2	2	0	2	2	2	2	2	2	2	2	2	2	2	2	2	0	2	2	2	2	0	0	2	2	2	2	2	2	2	2	0	0	2	0	0	2	2	2
scaffold2095_1	1629501	1644000	14500	49	deletion	0	2	0	0	0	0	0	2	2	0	0	0	0	0	0	0	0	0	0	0	2	0	2	2	2	2	2	2	0	0	0	2	0	2	2	1	2	0	0	0	2	0	0	0
scaffold2254_1	67501	75000	7500	35	deletion	2	2	0	2	2	2	2	0	0	0	0	2	2	2	2	2	2	2	2	2	2	2	0	0	0	0	0	0	2	2	2	2	2	2	2	2	2	2	2	2	0	0	2	0
scaffold2280_1	1539501	1552500	13000	43	deletion	2	2	2	2	0	0	2	2	2	0	0	2	0	0	2	2	0	1	2	0	2	2	1	2	0	0	0	2	0	2	0	2	0	2	0	2	2	2	2	0	0	0	0	0
scaffold2280_1	1400001	1406000	6000	14	deletion	2	2	2	2	2	2	2	0	2	2	2	2	2	2	2	2	2	2	2	2	2	2	2	0	0	0	0	2	2	2	2	2	2	2	2	2	2	2	2	2	2	0	2	2
scaffold2280_1	582501	765500	183000	4	duplication	2	2	2	2	2	2	2	2	2	2	2	2	2	2	2	2	2	2	2	2	2	3	2	2	2	2	2	2	2	2	2	2	2	2	2	3	2	2	2	2	2	2	2	3
scaffold2345_1	1	46000	46000	4	duplication	2	2	2	2	2	2	2	2	2	2	2	2	2	2	2	2	2	2	2	2	2	3	2	2	2	2	2	2	2	2	2	2	2	2	3	2	2	2	2	2	2	2	2	3
scaffold2260_2	148501	228500	80000	79	combination	0	0	0	0	0	0	0	0	0	0	0	0	0	0	0	0	0	0	0	0	0	3	0	0	0	0	0	0	0	0	0	0	0	0	0	0	0	0	0	0	0	0	0	3
scaffold2243_1	319501	331500	12000	10	deletion	2	2	2	2	2	2	2	2	2	2	2	2	2	2	2	0	2	2	2	2	2	2	2	2	0	0	2	2	2	2	2	2	2	2	2	2	2	2	2	2	2	2	2	2
scaffold2268_1	584001	590500	6500	28	deletion	2	2	0	2	2	2	2	0	0	2	0	0	0	0	2	0	2	2	0	0	0	0	0	2	2	2	2	2	2	2	0	0	2	0	2	0	0	0	0	2	2	0	2	2
scaffold2287_1	231001	244500	13500	4	duplication	2	2	2	2	2	2	2	2	2	2	2	2	2	2	2	2	2	2	2	2	2	2	2	2	2	5	4	2	2	2	2	2	2	2	2	2	2	2	2	2	2	2	2	2
scaffold2342_1	1	131500	131500	51	combination	2	2	4	2	3	4	2	5	3	3	6	2	2	5	4	3	2	2	3	3	3	5	4	2	4	4	4	3	3	0	2	2	4	5	2	2	3	4	4	5	3	4	5	2
scaffold2229_2	1168001	1176500	8500	49	deletion	0	0	0	0	0	0	2	0	2	0	0	0	0	2	0	0	0	2	2	2	2	0	0	0	0	2	0	0	0	2	0	0	0	0	2	2	2	0	0	0	0	0	2	2
scaffold2352_1	1	116000	116000	35	combination	2	2	2	0	2	3	0	2	2	2	5	0	2	2	2	4	2	2	2	0	2	2	0	2	5	0	2	3	2	4	2	2	2	2	2	2	1	2	2	2	2	4	0	1
scaffold2161_1	869001	1015000	146000	5	duplication	2	2	2	2	2	2	2	2	2	2	2	2	2	2	2	2	2	2	2	2	2	2	2	2	2	2	2	2	2	2	2	3	3	2	2	2	2	2	2	3	2	2	2	2
scaffold2328_1	41501	239500	198000	5	duplication	2	2	2	2	2	2	2	2	2	2	2	2	2	2	2	2	2	2	2	2	2	3	2	2	2	2	2	2	2	2	2	2	2	2	2	3	2	2	2	2	2	2	2	2
scaffold2296_1	51001	60000	9000	6	deletion	2	2	0	2	2	2	2	2	2	2	2	2	2	2	2	2	2	2	2	2	2	2	2	2	2	2	0	2	2	2	2	2	2	2	2	2	2	2	0	2	2	2	2	2
scaffold2374_1	17501	37500	20000	7	deletion	2	2	2	2	2	2	2	2	2	2	2	2	2	2	0	2	2	2	2	2	2	2	2	2	2	2	2	2	2	0	2	2	2	2	0	2	2	2	2	2	2	0	0	2
scaffold2387_1	1	70500	70500	79	duplication	73	78	59	85	76	64	76	51	65	58	64	60	56	60	60	83	63	62	59	56	54	41	65	76	86	50	74	75	82	73	58	61	47	53	76	74	53	61	69	79	104	87	59	57
scaffold2279_1	615501	625000	9500	77	deletion	0	0	0	0	0	0	0	0	0	0	0	0	0	0	0	0	0	0	0	0	0	0	0	0	0	0	2	0	0	0	2	0	0	0	0	0	0	0	0	0	0	0	0	0
scaffold2396_1	1	24500	24500	49	combination	2	2	2	2	5	5	2	3	2	3	5	3	2	7	4	4	5	5	2	2	2	5	5	6	3	4	2	2	2	0	2	2	5	6	2	0	2	6	4	5	4	4	7	0
scaffold2336_1	31501	40500	9000	79	deletion	0	0	0	0	0	0	0	0	0	0	0	0	0	0	0	0	0	0	0	0	0	0	0	0	0	0	0	0	0	0	0	0	0	0	0	0	0	0	0	0	0	0	0	0
scaffold2322_1	389501	490500	101000	8	duplication	2	2	2	2	2	2	2	2	2	2	2	2	2	2	2	2	2	2	2	2	2	3	2	2	2	2	2	2	2	2	3	2	2	2	2	3	3	3	3	2	2	2	2	2
scaffold2344_1	213501	220500	7000	11	deletion	0	2	2	2	2	2	2	2	0	2	2	2	0	0	2	2	2	2	2	2	2	2	2	2	2	2	2	2	2	2	2	0	2	0	2	0	0	0	0	2	0	2	2	2
scaffold2175_1	1179501	1194500	15000	76	deletion	0	0	0	2	0	0	0	0	1	0	0	0	0	0	0	0	0	0	0	0	0	0	0	0	0	0	0	0	0	0	2	0	0	0	0	0	0	0	0	0	0	1	0	0
scaffold2175_1	159001	167000	8000	33	deletion	2	2	0	0	2	0	0	2	0	2	2	2	0	2	2	2	2	2	0	2	0	2	2	0	2	0	0	0	2	2	2	0	2	2	0	2	2	0	0	2	0	0	2	2
scaffold2237_1	446001	454500	8500	78	deletion	0	0	0	0	0	0	0	0	0	0	0	0	0	0	0	0	0	0	0	0	0	0	0	0	0	0	0	0	0	0	0	2	0	0	0	0	0	0	0	0	0	0	0	0
scaffold2237_1	500001	530000	30000	76	deletion	1	2	0	0	0	1	0	1	0	0	0	1	1	0	2	0	0	0	0	0	0	0	1	0	0	1	1	0	0	1	0	0	0	0	1	1	0	0	0	0	1	1	2	1
scaffold2319_1	521001	535500	14500	25	deletion	2	2	2	2	2	2	2	2	2	2	0	2	0	0	0	2	2	0	0	2	2	0	2	0	2	0	2	0	2	0	2	0	2	2	2	2	2	2	2	2	0	2	2	2
scaffold2404_1	50001	63500	13500	22	duplication	5	2	2	2	2	4	2	4	2	2	2	2	2	2	2	2	2	2	2	2	2	4	2	6	4	4	2	2	2	2	2	4	2	2	2	2	2	3	2	2	2	2	2	2
scaffold2403_1	19501	46500	27000	38	duplication	2	5	2	2	2	2	2	4	4	4	2	2	2	2	4	2	2	4	4	2	2	5	4	5	2	4	4	5	5	2	2	2	2	4	4	2	4	2	5	2	4	4	5	4
scaffold2364_1	229001	373500	144500	5	duplication	2	2	2	2	2	2	2	2	2	2	2	2	2	2	2	2	2	2	2	2	2	3	2	2	2	2	2	2	2	2	2	2	3	2	2	3	2	2	3	2	2	2	2	2
scaffold2368_1	34501	436000	401500	7	duplication	2	2	2	2	2	2	2	2	2	2	2	2	2	2	2	2	2	2	2	2	2	3	2	2	2	2	3	2	2	2	2	2	2	2	2	3	2	3	2	2	2	2	2	3
scaffold2350_1	346001	357500	11500	68	deletion	0	0	0	0	0	0	0	0	0	0	0	0	0	0	0	0	0	2	0	0	0	0	0	0	2	0	0	2	0	0	0	0	0	0	0	0	0	0	0	0	0	2	0	0
scaffold2414_1	4001	57000	53000	68	duplication	6	6	5	2	7	6	5	6	5	5	5	2	5	4	5	2	6	5	6	7	2	5	6	6	5	2	5	5	6	6	6	7	7	5	5	6	6	7	5	7	5	5	6	5
scaffold2422_1	1	35500	35500	37	combination	0	5	2	2	6	4	2	2	2	2	4	2	4	2	2	2	4	4	2	2	2	2	2	4	4	1	2	6	2	4	2	2	2	2	2	4	2	4	7	4	2	2	7	2
scaffold2420_1	16501	35500	19000	12	duplication	4	2	2	2	2	2	2	2	4	2	2	2	2	4	2	2	2	5	2	4	2	2	5	5	2	2	2	2	2	2	2	4	5	2	2	2	2	2	2	2	2	2	2	2
scaffold2385_1	445001	458500	13500	10	duplication	2	2	2	2	2	2	2	2	2	2	2	2	2	2	2	2	2	2	2	2	4	2	2	2	2	4	2	2	2	2	2	2	5	5	2	2	2	2	2	2	2	2	2	2
scaffold2429_1	1	28000	28000	46	duplication	6	6	2	2	7	2	2	2	2	2	2	8	7	2	2	6	7	6	2	7	7	2	7	7	8	7	2	2	8	7	2	7	7	7	8	7	2	8	2	7	2	7	7	2
scaffold2371_1	184501	190500	6000	8	duplication	2	2	5	2	2	2	2	2	2	2	2	4	2	2	2	2	2	2	2	2	2	2	5	2	2	8	2	5	2	2	2	2	2	2	2	2	2	2	5	2	2	2	2	2
scaffold2391_1	478501	491000	12500	79	deletion	0	0	0	0	0	0	0	0	0	0	0	0	0	0	0	0	0	0	0	0	0	0	0	0	0	0	0	0	0	0	0	0	0	0	0	0	0	0	0	0	0	0	0	0
scaffold2391_2	1	17000	17000	24	combination	2	2	2	0	2	2	2	2	2	1	2	2	2	2	2	2	1	1	2	0	2	2	6	0	1	0	2	0	2	2	2	2	2	0	2	2	2	0	0	2	0	1	2	1
scaffold2411_1	95501	148000	52500	8	combination	2	2	2	2	2	2	2	2	2	2	2	0	2	2	2	2	2	2	2	2	2	2	2	2	2	2	2	2	2	0	2	2	2	2	2	2	2	2	0	2	2	2	2	2
scaffold2388_1	635501	951500	316000	5	duplication	2	2	2	2	2	2	2	2	2	2	2	2	2	2	2	2	2	2	2	2	2	3	2	2	2	2	2	2	2	2	2	2	2	2	2	2	3	3	2	2	2	2	2	2
scaffold2388_1	228501	616000	387500	5	duplication	2	2	2	2	2	2	2	2	2	2	2	2	2	2	2	2	2	2	2	2	2	2	2	2	2	2	2	2	2	2	2	2	2	2	2	3	3	3	2	2	2	2	2	2
scaffold2441_1	1	51000	51000	17	combination	2	2	2	2	2	2	0	0	2	2	2	2	2	2	2	2	2	2	2	2	2	2	2	2	2	2	2	2	2	2	2	2	2	2	2	0	2	2	2	2	2	0	2	2
scaffold2426_1	10501	68000	57500	74	duplication	6	6	5	6	6	2	4	6	5	4	5	6	5	5	5	4	4	5	5	2	5	6	5	4	5	6	6	5	4	5	4	2	5	4	5	5	4	4	4	5	6	5	6	4
scaffold2451_1	1	20000	20000	10	duplication	2	2	2	2	4	3	2	2	2	2	2	2	2	2	4	2	2	2	2	2	2	2	2	2	2	2	3	2	2	2	3	2	2	2	2	2	2	2	2	2	2	2	2	2
scaffold2409_2	235001	274500	39500	60	combination	0	0	0	2	2	0	0	0	0	2	0	0	0	0	2	0	2	2	0	0	0	0	0	0	0	0	3	0	2	0	0	2	0	0	2	2	0	0	2	2	0	0	2	2
scaffold2409_2	306001	313500	7500	25	deletion	2	2	2	2	2	2	2	0	0	2	2	2	2	2	2	2	2	2	2	2	2	2	2	0	0	0	0	0	2	2	2	2	2	2	2	2	2	2	2	2	0	0	2	2
scaffold2456_1	5001	11000	6000	36	deletion	0	0	2	2	2	2	2	0	0	2	2	2	2	2	2	2	2	2	2	2	2	0	0	0	0	0	0	2	2	0	0	2	0	2	2	0	2	0	0	2	0	0	2	2
scaffold2343_1	247501	260000	12500	77	deletion	0	0	0	0	0	0	0	0	0	0	0	0	0	1	0	0	0	0	1	0	0	0	0	0	0	0	0	0	0	0	0	0	0	0	0	0	0	0	0	0	0	0	1	0
scaffold2359_1	1336001	1347500	11500	62	deletion	2	0	0	0	2	0	2	0	0	0	0	0	0	2	2	0	0	2	0	2	0	2	2	0	0	0	0	0	0	0	0	0	0	0	0	2	0	1	2	2	0	0	0	0
scaffold2359_1	476501	669000	192500	4	duplication	2	2	2	2	2	2	2	2	2	2	2	2	2	2	2	2	2	2	2	2	2	3	2	2	2	2	2	2	2	2	3	2	2	2	2	3	2	2	2	2	2	2	2	2
scaffold2427_1	22501	31000	8500	79	deletion	0	0	0	0	0	0	0	0	0	0	0	0	0	0	0	0	0	0	0	0	0	0	0	0	0	0	0	0	0	0	0	0	0	0	0	0	0	0	0	0	0	0	0	0
scaffold2427_1	175501	379500	204000	78	combination	0	0	0	0	0	0	0	0	0	0	0	0	0	0	0	0	0	0	0	0	0	0	0	0	0	0	0	0	0	2	3	0	0	0	0	3	0	3	3	0	0	0	0	0
scaffold2427_1	1	22500	22500	56	duplication	2	3	4	2	4	3	2	2	5	3	3	4	2	2	3	3	3	3	4	3	3	3	3	3	3	3	3	3	3	3	3	2	3	3	3	3	2	2	3	3	2	3	2	3
scaffold2427_1	41501	173000	131500	47	duplication	2	2	3	2	3	3	3	2	4	2	4	3	2	3	2	3	2	2	4	3	3	3	3	2	3	4	3	2	3	2	2	2	3	4	2	4	2	4	3	3	3	3	3	3
scaffold2325_1	82001	94000	12000	73	deletion	0	0	0	0	0	0	0	0	0	0	0	0	2	0	0	0	2	0	0	0	0	0	0	0	0	0	2	0	0	0	0	0	0	2	0	0	0	0	0	0	2	0	0	0
scaffold2325_1	224501	233500	9000	43	deletion	0	2	0	0	2	2	2	0	2	2	0	2	2	0	0	0	0	2	2	2	2	2	0	0	0	0	0	0	0	0	0	0	0	2	0	2	2	2	0	2	0	0	0	2
scaffold2377_1	320501	331500	11000	6	deletion	2	2	2	2	2	2	2	2	0	2	2	2	2	2	2	2	2	2	2	2	2	2	2	2	0	2	2	2	2	2	2	2	2	2	2	2	2	2	2	2	2	0	2	2
scaffold2219_1	512501	521500	9000	69	deletion	0	0	0	0	0	0	0	0	0	0	0	2	0	0	0	0	0	0	2	2	2	0	0	0	0	0	0	0	2	0	0	0	0	0	0	0	0	0	0	0	0	0	2	0
scaffold2219_1	1270001	1278500	8500	5	deletion	2	2	2	2	2	2	2	2	2	2	2	2	2	2	2	2	2	2	2	2	2	2	2	2	2	2	2	2	2	2	2	2	2	2	2	2	2	2	2	2	2	2	0	2
scaffold2452_1	193501	234000	40500	4	duplication	2	2	2	2	2	2	2	2	2	2	2	2	2	2	2	2	2	2	2	2	2	2	2	2	2	2	2	2	2	2	2	2	3	2	2	3	2	2	2	2	2	2	2	2
scaffold2415_1	232501	634500	402000	6	combination	2	2	2	2	2	2	2	2	0	2	2	2	2	2	2	2	2	2	2	2	2	3	2	2	2	2	2	2	2	2	3	2	2	2	2	3	2	2	2	2	2	2	2	2
scaffold2481_1	1	25000	25000	29	deletion	1	2	2	1	2	0	2	0	2	2	2	1	2	1	2	2	2	2	2	2	2	2	2	2	2	2	0	2	2	2	1	0	2	2	2	0	2	0	2	2	1	0	2	1
scaffold2380_1	286501	294500	8000	5	deletion	2	2	2	2	2	2	2	2	0	2	2	2	2	2	2	2	2	2	2	2	2	2	2	2	2	0	2	2	2	2	2	2	2	2	2	2	2	2	2	2	2	2	2	2
scaffold2471_1	22001	61000	39000	78	combination	5	5	5	5	0	5	0	6	5	0	5	5	0	2	0	5	5	5	5	5	5	5	5	5	0	0	0	5	0	5	0	6	5	5	0	0	0	6	0	6	5	0	6	0
scaffold2471_1	1	19500	19500	4	duplication	2	2	2	2	2	2	2	2	5	2	2	2	2	2	2	2	2	2	5	2	2	2	2	2	2	2	2	2	2	2	2	2	2	2	2	2	2	2	2	2	2	2	2	2
scaffold2413_1	89501	96000	6500	6	deletion	2	2	0	2	2	2	2	0	2	2	2	2	2	2	2	2	2	2	2	2	2	2	2	2	2	2	2	2	2	2	2	2	2	2	2	2	0	2	2	2	2	0	2	2
scaffold2297_1	1089501	1100500	11000	8	deletion	2	2	2	2	2	2	2	2	2	2	2	2	2	2	2	2	2	2	2	2	2	2	2	2	2	0	2	2	2	2	2	2	2	2	2	2	2	2	2	2	2	0	2	2
scaffold2479_1	142501	149500	7000	79	deletion	0	0	0	0	0	0	0	0	0	0	0	0	0	0	0	0	0	0	0	0	0	0	0	0	0	0	0	0	0	0	0	0	0	0	0	0	0	0	0	0	0	0	0	0
scaffold2448_1	436001	603000	167000	5	duplication	2	2	2	2	2	2	2	2	2	2	2	2	2	2	2	2	2	2	2	2	2	2	2	2	2	2	3	2	2	2	2	2	2	2	2	3	3	2	2	2	2	2	2	2
scaffold2466_1	47001	55500	8500	5	deletion	2	2	2	2	2	2	2	0	2	2	2	2	2	2	2	2	2	2	2	2	2	2	2	2	0	2	2	2	2	2	2	2	2	2	2	2	2	2	2	2	0	2	2	2
scaffold2484_1	112501	131000	18500	12	duplication	2	2	3	2	2	2	2	2	2	2	2	2	4	2	2	4	2	2	2	3	4	2	4	2	2	2	2	2	2	2	2	2	2	4	2	2	2	2	2	2	4	4	2	2
scaffold2492_1	55501	61500	6000	14	deletion	2	2	2	2	2	2	2	2	0	2	2	2	2	2	2	2	2	2	2	2	2	2	2	2	0	2	0	0	2	2	2	2	2	2	2	2	2	2	2	0	2	2	2	2
scaffold2401_1	398001	441500	43500	76	combination	0	0	0	0	0	0	0	0	0	0	0	0	0	0	0	0	0	0	0	0	0	0	0	0	0	0	2	0	0	0	0	0	0	0	0	0	0	0	0	0	0	0	0	3
scaffold2446_1	228001	234500	6500	9	deletion	2	2	2	2	2	2	2	0	0	2	2	2	0	2	2	2	2	2	2	0	2	2	2	2	2	2	2	2	2	2	2	2	2	0	2	2	0	2	2	2	0	0	2	2
scaffold2514_1	9501	433500	424000	10	combination	2	2	2	2	2	2	2	1	2	2	2	2	2	2	2	2	2	2	2	2	2	3	2	2	2	2	3	2	2	2	3	2	2	2	3	3	2	2	2	2	2	2	2	2
scaffold2408_1	269001	277000	8000	13	deletion	2	2	2	2	2	2	2	0	2	2	0	2	2	2	2	2	2	2	2	2	2	2	2	0	0	2	0	0	2	2	2	2	2	2	2	2	2	2	2	2	2	2	2	2
scaffold2531_1	31501	60500	29000	28	duplication	2	2	4	2	2	2	2	4	4	2	4	4	4	4	2	4	2	2	4	4	4	4	4	2	2	2	2	2	2	2	4	4	2	4	2	4	4	4	2	2	4	4	2	2
scaffold2531_1	1	11000	11000	15	deletion	2	2	2	2	2	2	2	2	0	2	2	0	2	0	2	2	2	2	2	2	2	0	0	2	2	2	2	2	2	2	0	0	2	2	2	0	2	2	0	2	0	0	2	2
scaffold2439_1	621001	631000	10000	4	deletion	2	2	2	2	2	2	2	2	1	2	2	2	2	2	2	2	2	2	2	2	2	2	2	2	2	2	2	1	2	2	2	2	2	2	2	2	2	2	2	2	2	2	2	2
scaffold2473_1	271001	282000	11000	14	deletion	2	2	2	2	2	2	2	0	2	2	2	2	2	2	2	2	2	2	2	2	2	2	2	1	0	2	2	0	2	2	2	2	2	2	2	2	2	2	2	2	0	0	2	2
scaffold2444_1	846501	854500	8000	24	duplication	2	2	4	2	2	2	2	4	4	2	2	4	4	4	2	4	2	2	4	4	4	2	4	2	2	2	2	2	2	2	3	4	2	4	2	4	2	4	4	2	4	4	2	2
scaffold2485_1	644001	654500	10500	79	deletion	0	0	0	0	0	0	0	0	0	0	0	0	0	0	0	0	0	0	0	0	0	0	0	0	0	0	0	0	0	0	0	0	0	0	0	0	0	0	0	0	0	0	0	0
scaffold2436_1	215001	223500	8500	52	deletion	2	2	0	2	0	0	0	0	0	2	0	0	0	2	2	0	2	2	2	0	0	2	2	0	0	0	0	0	2	2	2	2	0	0	2	0	0	2	0	2	0	0	2	2
scaffold2436_1	571001	584500	13500	12	deletion	2	2	1	2	2	2	2	2	2	0	2	2	0	2	2	2	2	2	2	2	2	0	2	2	2	2	2	2	2	2	0	2	0	2	2	0	2	2	2	2	2	0	2	2
scaffold2417_1	1	15500	15500	5	deletion	2	2	2	2	2	2	2	2	2	2	2	2	2	2	2	2	2	2	2	2	2	2	2	2	2	2	2	2	2	2	2	2	2	2	2	2	2	0	2	2	2	0	2	2
scaffold2536_1	29501	38500	9000	63	deletion	0	0	0	0	0	0	0	0	0	0	2	0	2	0	2	0	0	0	0	2	0	2	0	0	0	0	0	0	0	2	0	0	0	0	0	0	0	2	2	0	0	0	0	0
scaffold2515_1	307501	625500	318000	6	combination	2	2	2	2	2	2	2	2	2	2	2	2	2	2	2	2	2	2	2	2	2	2	2	2	2	2	2	2	2	2	2	2	2	2	2	2	2	3	2	2	2	2	2	2
scaffold2486_1	802501	808500	6000	26	deletion	2	0	2	2	2	2	0	2	0	2	2	2	2	2	2	2	2	2	2	2	2	2	2	0	0	0	0	0	2	2	2	2	2	2	0	2	2	2	2	2	2	0	2	0
scaffold2553_1	10001	42000	32000	10	duplication	2	2	2	2	3	2	2	2	3	2	2	2	2	2	2	3	2	2	2	2	2	2	2	2	2	2	2	2	2	2	2	2	2	2	2	2	2	2	3	2	3	2	2	3
scaffold2440_1	695501	702500	7000	22	deletion	2	2	2	2	0	2	2	2	2	2	2	0	0	2	0	2	2	2	2	0	0	2	2	0	2	2	0	2	2	2	2	0	2	2	0	0	0	2	2	0	2	0	2	2
scaffold2513_1	160501	420500	260000	9	combination	2	2	2	2	2	2	2	2	2	2	2	2	2	2	2	2	2	2	2	2	2	3	2	2	2	0	2	2	2	2	2	2	2	2	2	3	2	2	2	2	0	2	2	2
scaffold2567_1	1	8000	8000	22	deletion	2	2	2	2	2	2	2	2	2	2	2	2	2	2	0	2	2	1	2	2	2	1	2	2	2	0	2	2	1	2	2	2	2	2	0	2	2	2	0	0	0	0	2	2
scaffold2306_1	117501	130500	13000	77	deletion	0	0	0	0	0	0	0	0	0	0	0	0	2	0	0	0	0	0	0	0	0	0	0	0	0	0	0	0	0	0	0	0	0	2	0	0	0	0	0	0	0	0	0	0
scaffold2312_1	1084501	1106500	22000	54	deletion	0	1	2	1	0	2	1	1	0	2	1	0	0	2	1	2	1	1	0	0	0	1	0	2	2	2	2	0	1	0	2	1	0	0	1	1	0	1	2	2	0	0	2	1
scaffold2312_1	966001	982500	16500	61	deletion	2	0	0	0	2	0	0	0	0	0	0	0	0	1	1	0	1	0	1	2	2	0	1	0	2	0	0	0	2	0	1	0	1	1	2	0	1	1	2	2	0	0	0	2
scaffold2447_1	389001	406500	17500	69	deletion	0	0	1	0	0	2	2	0	0	0	0	0	0	0	2	0	2	0	0	0	0	0	0	0	0	0	0	0	0	0	0	0	0	0	0	0	0	0	0	0	0	0	0	0
scaffold2447_1	522001	902000	380000	6	duplication	2	2	2	2	2	2	2	2	2	2	2	3	2	2	2	2	2	2	2	2	2	3	2	2	2	2	2	2	2	2	2	2	2	2	2	3	2	3	3	2	2	2	2	2
scaffold2528_1	159001	327500	168500	4	duplication	2	2	2	2	2	2	2	2	2	2	2	2	2	2	2	2	2	2	2	2	2	2	2	2	2	2	2	2	2	2	2	2	2	2	2	3	3	3	2	2	2	2	2	2
scaffold2434_1	598001	611500	13500	42	deletion	2	2	0	2	0	2	2	0	0	2	2	0	2	0	2	0	2	2	2	2	0	2	0	0	0	0	2	0	0	2	0	2	2	2	0	2	2	2	2	0	0	0	2	0
scaffold2487_1	876501	1000500	124000	79	combination	0	0	0	0	0	0	0	0	0	0	0	0	0	0	0	0	0	0	0	0	0	0	0	0	0	0	0	0	0	0	0	0	0	0	0	0	0	0	0	0	0	0	0	0
scaffold2487_1	228501	238000	9500	45	deletion	2	0	0	2	0	2	2	0	0	2	2	2	2	2	0	2	0	0	2	0	2	2	2	0	0	0	0	0	2	0	0	2	0	2	0	2	2	0	0	2	0	0	2	2
scaffold2554_1	578501	784500	206000	6	duplication	2	2	2	2	2	2	2	2	2	2	2	2	2	2	2	2	2	2	2	2	2	3	2	2	2	2	2	2	2	2	2	2	3	2	2	3	2	2	2	2	2	2	2	2
scaffold2564_1	53501	61500	8000	68	deletion	0	2	0	0	0	0	0	0	0	2	0	0	0	0	0	0	0	0	0	0	0	0	0	0	0	0	0	0	0	2	0	0	0	2	0	0	0	0	0	0	0	0	0	0
scaffold2529_1	477001	728500	251500	6	duplication	2	2	2	2	2	2	2	2	2	2	2	2	2	3	2	2	2	2	2	2	2	3	2	2	2	2	2	2	2	2	2	2	2	2	2	3	2	3	2	2	2	2	2	3
scaffold2595_1	1	22000	22000	52	deletion	1	0	2	0	2	1	1	0	2	1	2	2	2	0	2	2	0	1	0	0	0	1	0	0	0	0	2	1	1	2	0	0	2	0	2	0	0	0	0	1	0	1	2	2
scaffold2606_1	1	11500	11500	4	duplication	2	2	2	2	2	2	2	2	2	2	2	2	2	2	2	2	2	2	2	2	2	2	2	2	2	2	2	2	2	2	2	2	2	2	2	2	2	2	2	2	2	2	2	2
scaffold2557_1	154501	201500	47000	5	deletion	2	2	2	2	2	2	2	2	2	2	1	2	1	1	2	2	2	2	2	2	2	2	2	2	2	2	2	2	2	2	2	2	2	2	2	2	2	2	2	2	2	2	2	2
scaffold2590_1	1	18000	18000	26	deletion	2	0	0	0	2	2	0	0	2	0	2	0	2	2	0	2	2	2	2	2	2	2	0	2	2	0	2	2	0	2	2	2	2	2	0	2	2	0	2	0	2	0	0	2
scaffold2482_1	896501	904500	8000	26	deletion	2	2	2	0	0	0	0	2	0	2	0	2	2	2	0	2	0	2	2	2	2	2	2	0	2	2	2	0	2	2	2	2	0	0	2	2	2	2	0	2	0	2	2	2
scaffold2603_1	63501	102000	38500	79	duplication	4	4	5	4	4	4	4	3	4	4	4	4	4	4	4	4	4	4	4	4	4	4	4	3	4	4	4	4	4	4	3	4	4	4	4	3	3	4	3	4	3	3	3	4
scaffold2537_1	496501	919000	422500	7	duplication	2	2	2	2	2	2	2	2	2	2	2	2	2	2	2	2	2	2	2	2	2	2	2	2	2	2	2	2	2	2	2	2	2	2	2	3	3	3	3	2	2	2	2	2
scaffold2618_1	17501	40500	23000	32	deletion	1	2	0	0	2	2	0	0	2	1	2	1	1	2	2	2	0	1	2	1	1	0	0	2	2	2	0	2	2	2	0	1	2	0	2	2	2	2	2	2	2	2	2	1
scaffold2525_1	140501	150000	9500	11	deletion	2	2	2	2	2	2	2	0	0	2	2	2	2	0	2	2	2	2	2	2	2	2	0	2	2	2	2	2	2	2	2	0	2	2	2	2	2	0	2	2	2	0	2	2
scaffold2619_1	101501	114000	12500	79	deletion	0	0	0	0	0	0	0	0	0	0	0	0	0	0	0	0	0	0	0	0	0	0	0	0	0	0	0	0	0	0	0	0	0	0	0	0	0	0	0	0	0	0	0	0
scaffold2619_1	170001	178500	8500	5	deletion	2	2	2	2	2	2	2	2	2	2	2	2	2	2	2	2	2	2	2	2	2	2	2	2	2	1	2	2	2	2	2	0	2	2	2	2	0	2	2	2	2	2	2	2
scaffold2563_1	21001	30000	9000	77	deletion	0	0	0	2	2	0	0	0	0	0	0	0	0	0	0	0	0	0	0	0	0	0	0	0	0	0	0	0	0	0	0	0	0	0	0	0	0	0	0	0	0	0	0	0
scaffold2469_1	289501	299000	9500	77	deletion	0	0	0	0	0	0	0	0	0	2	0	0	0	0	0	0	0	0	0	0	0	0	0	0	0	0	0	0	0	0	0	0	0	0	0	0	0	0	0	0	0	0	0	0
scaffold2469_1	942501	949000	6500	61	deletion	0	0	0	0	0	0	0	2	2	0	0	2	0	0	0	0	0	0	0	0	0	0	0	2	0	2	0	2	0	0	0	0	0	0	0	0	0	0	0	0	0	0	0	0
scaffold2630_1	49501	67000	17500	5	duplication	2	2	2	2	2	2	2	2	2	2	2	2	2	2	2	2	2	2	2	2	2	2	2	2	2	5	4	2	2	2	2	2	2	2	2	2	2	2	2	2	2	4	2	2
scaffold2626_1	97501	168500	71000	4	duplication	2	2	2	2	2	2	2	2	2	2	2	3	2	2	2	2	2	2	2	2	2	3	2	2	2	2	2	2	2	2	2	2	2	2	2	2	2	3	2	2	2	2	2	2
scaffold2592_1	109001	119000	10000	77	deletion	0	0	0	0	0	0	0	0	0	0	0	0	0	0	0	0	0	0	0	0	0	0	0	0	0	0	0	0	0	0	0	0	0	0	0	2	0	2	0	0	0	0	0	0
scaffold2642_1	2501	9500	7000	6	deletion	2	2	2	2	2	2	2	2	2	2	2	2	2	2	2	2	2	2	2	2	2	2	2	2	2	0	2	0	2	2	2	2	2	2	2	2	2	2	2	2	2	2	2	2
scaffold2639_1	54001	67500	13500	4	deletion	2	2	2	2	1	2	2	2	2	2	2	0	2	2	2	2	2	2	2	2	2	2	2	2	2	2	2	2	2	2	2	2	2	2	2	2	2	2	2	2	1	2	2	2
scaffold2430_1	633501	646500	13000	77	deletion	0	0	0	0	0	0	0	0	0	0	0	0	0	0	0	0	0	0	0	0	0	0	0	2	0	0	0	0	0	0	0	0	0	0	0	0	0	0	0	0	0	0	0	0
scaffold2430_1	1221001	1379500	158500	4	duplication	2	2	2	2	2	2	2	2	2	2	2	2	2	2	2	2	2	2	2	2	2	2	2	2	2	2	2	2	2	2	2	2	2	2	2	2	3	3	3	2	2	2	2	2
scaffold2430_2	246501	253500	7000	11	deletion	0	2	0	2	2	2	2	2	2	2	2	2	2	2	2	2	0	2	0	2	2	2	2	2	0	2	2	2	0	2	0	2	2	2	2	2	0	2	2	2	2	2	2	2
scaffold2629_1	79001	120000	41000	78	combination	0	0	0	0	0	0	0	0	0	0	0	0	0	2	0	0	0	0	0	0	0	0	0	0	0	0	0	0	0	0	0	0	0	0	0	0	0	0	0	0	0	0	0	0
scaffold2579_1	255001	264000	9000	4	deletion	2	2	2	2	2	2	2	2	2	2	2	0	2	2	2	2	1	2	2	2	2	2	2	2	2	2	2	2	2	2	2	2	2	2	2	2	2	2	2	2	2	2	2	2
scaffold2599_1	117001	131500	14500	78	deletion	0	0	0	2	0	0	0	0	0	0	0	0	0	0	0	0	0	0	0	0	0	0	0	0	0	0	0	0	0	0	0	0	0	0	0	0	0	0	0	0	0	0	0	0
scaffold2640_1	45001	118000	73000	17	duplication	2	2	2	2	2	3	3	2	3	2	3	2	2	3	2	2	2	2	2	2	2	2	2	2	3	2	2	3	2	2	2	2	2	3	3	2	2	3	2	2	2	3	3	2
scaffold2543_1	1801501	2097500	296000	6	duplication	2	2	2	2	2	2	2	2	2	2	2	2	2	2	2	2	2	2	2	2	2	2	2	2	2	2	2	2	2	2	2	2	2	2	2	3	3	3	2	2	2	2	2	2
scaffold2654_1	1	73000	73000	29	combination	2	2	2	2	1	2	2	2	2	2	1	2	2	1	1	2	2	2	5	2	2	1	2	2	2	2	2	0	2	2	0	5	2	2	0	2	2	0	0	1	0	1	0	2
scaffold2667_1	1	23500	23500	6	duplication	2	2	2	2	2	2	2	2	3	2	2	3	2	2	2	2	2	2	2	2	2	2	2	2	2	2	3	2	2	2	2	2	2	2	2	2	2	3	2	2	2	2	2	2
scaffold2641_1	291001	349000	58000	4	duplication	2	2	2	2	2	2	2	2	2	2	2	2	2	2	2	3	2	2	2	2	2	2	4	2	2	2	2	2	2	2	2	2	2	2	2	2	2	2	2	2	2	3	2	2
scaffold2589_1	606501	622000	15500	79	deletion	0	0	0	0	0	0	0	0	0	0	0	0	0	0	0	0	0	0	0	0	0	0	0	1	0	0	0	0	0	0	0	0	0	0	0	0	0	0	0	0	0	0	0	0
scaffold2589_1	182001	189000	7000	7	deletion	2	2	2	2	2	2	2	0	2	2	2	2	2	2	2	2	2	2	2	2	2	2	2	2	2	2	2	0	2	2	2	2	2	2	2	2	2	2	2	2	0	2	2	2
scaffold2501_1	38501	80500	42000	52	duplication	3	3	3	3	3	4	2	4	4	2	2	2	3	2	2	4	4	4	3	3	3	4	4	4	4	2	2	3	2	5	2	2	3	2	2	4	4	4	3	3	2	2	5	2
scaffold2501_1	731001	1344500	613500	8	duplication	2	2	2	2	2	2	2	2	2	2	2	3	2	2	2	2	2	2	2	2	2	3	2	2	2	2	2	2	2	2	2	2	3	2	3	3	3	3	2	2	2	2	2	2
scaffold2501_1	174501	348500	174000	7	duplication	2	2	2	2	2	2	2	2	2	2	2	2	2	2	2	2	2	2	2	2	2	3	2	2	2	2	2	2	2	2	3	2	3	2	3	2	3	2	2	2	2	2	2	2
scaffold2501_2	99501	392500	293000	77	combination	0	0	0	0	0	0	0	0	0	0	0	3	0	0	0	0	0	0	0	0	0	3	0	0	0	0	0	0	0	0	0	0	0	0	0	3	0	3	0	0	0	0	0	0
scaffold2570_1	996501	1004000	7500	79	deletion	0	0	0	0	0	0	0	0	0	0	0	0	0	0	0	0	0	0	0	0	0	0	0	0	0	0	0	0	0	0	0	0	0	0	0	0	0	0	0	0	0	0	0	0
scaffold2664_1	1	110000	110000	55	deletion	0	0	2	2	2	1	0	2	2	0	2	0	2	2	0	2	0	0	0	0	0	1	0	0	2	1	0	2	0	0	2	2	1	2	0	0	0	1	0	1	0	2	2	0
scaffold2580_2	264501	277000	12500	79	deletion	0	0	0	0	0	0	0	0	0	0	0	0	0	0	0	0	0	0	0	0	0	0	0	0	0	0	0	0	0	0	0	0	0	0	0	0	0	0	0	0	0	0	0	0
scaffold2580_2	15001	57500	42500	4	combination	2	2	2	2	2	2	2	2	2	2	2	2	2	2	2	2	2	2	2	2	2	2	2	2	2	2	2	2	2	2	2	2	2	2	2	2	2	2	2	2	1	2	2	2
scaffold2488_1	677501	686500	9000	79	deletion	0	0	0	0	0	0	0	0	0	0	0	0	0	0	0	0	0	0	0	0	0	0	0	0	0	0	0	0	0	0	0	0	0	0	0	0	0	0	0	0	0	0	0	0
scaffold2646_1	1	72000	72000	74	duplication	4	7	3	4	3	4	4	5	4	4	4	4	4	4	4	4	4	4	4	3	3	5	4	4	3	4	4	2	2	4	5	4	4	3	4	6	4	4	4	4	4	4	4	5
scaffold2684_1	1	74500	74500	10	deletion	0	2	2	2	2	2	2	2	2	2	2	2	2	2	2	2	2	2	2	2	2	2	2	0	2	0	0	2	2	2	2	2	2	2	0	2	2	2	2	2	0	2	2	2
scaffold2643_1	100501	409500	309000	72	combination	0	0	0	0	0	0	0	2	0	0	1	0	0	0	0	0	0	0	2	0	0	3	0	0	0	0	0	0	2	0	0	0	0	0	0	3	3	0	0	0	0	0	2	0
scaffold2643_1	407501	477000	69500	78	combination	0	0	0	0	0	0	0	0	0	0	0	0	0	0	0	0	0	0	0	0	0	3	0	0	0	0	0	0	0	0	0	0	0	0	0	0	0	0	0	0	0	0	0	0
scaffold2643_1	649001	664500	15500	78	deletion	0	0	0	0	0	0	0	0	0	0	0	0	0	0	0	0	0	0	0	0	0	0	0	0	0	0	0	0	0	0	2	0	0	0	0	0	0	0	1	0	0	0	0	0
scaffold2671_1	1	108500	108500	5	duplication	2	2	2	2	2	2	2	2	3	2	2	2	2	2	2	2	2	2	2	2	2	2	2	2	2	2	2	2	2	2	2	2	2	2	3	2	2	3	2	2	2	2	2	2
scaffold2671_1	114501	341500	227000	4	duplication	2	2	2	2	2	2	2	2	2	2	2	2	2	2	2	2	2	2	2	2	2	3	2	2	2	2	2	2	2	2	2	2	2	2	2	2	2	3	2	2	2	2	2	2
scaffold2671_1	316001	529000	213000	6	duplication	2	2	2	2	2	2	2	2	2	2	2	2	2	2	2	2	2	2	2	2	2	3	2	2	2	2	3	2	2	2	2	2	2	2	2	3	3	2	2	2	2	2	2	2
scaffold2644_1	414001	431000	17000	74	deletion	0	0	0	0	0	0	0	0	0	0	0	0	2	0	0	0	0	0	0	0	0	0	0	0	0	0	0	0	1	2	0	0	0	0	0	0	0	0	0	0	0	0	0	0
scaffold2645_2	18501	28000	9500	79	deletion	0	0	0	0	0	0	0	0	0	0	0	0	0	0	0	0	0	0	0	0	0	0	0	0	0	0	0	0	0	0	0	0	0	0	0	0	0	0	0	0	0	0	0	0
scaffold2550_1	747501	754000	6500	75	deletion	0	0	0	0	2	0	0	0	0	0	0	0	0	0	0	0	0	0	0	0	0	0	0	0	0	0	0	0	0	0	0	0	2	0	0	0	2	0	0	0	0	0	0	0
scaffold2615_1	258501	267000	8500	78	deletion	0	0	0	0	0	0	0	0	0	0	0	0	0	0	0	0	0	0	0	0	0	0	0	0	0	0	0	0	0	0	0	0	0	0	0	0	0	0	0	0	0	0	0	0
scaffold2677_1	152001	168000	16000	46	deletion	0	2	2	0	0	0	2	0	2	0	0	0	2	2	2	2	2	2	0	2	0	0	0	2	0	0	0	2	0	0	0	2	0	0	0	0	2	0	0	2	0	0	0	0
scaffold2474_2	1868001	1878500	10500	79	deletion	0	0	0	0	0	0	0	0	0	0	0	0	0	0	0	0	0	0	0	0	0	0	0	0	0	0	0	0	0	0	0	0	0	0	0	0	0	0	0	0	0	0	0	0
scaffold2601_1	373501	381500	8000	79	deletion	0	0	0	0	0	0	0	0	0	0	0	0	0	0	0	0	0	0	0	0	0	0	0	0	0	0	0	0	0	0	0	0	0	0	0	0	0	0	0	0	0	0	0	0
scaffold2601_1	476001	494500	18500	46	deletion	2	2	2	2	0	2	2	1	0	0	2	2	0	0	0	0	2	0	2	0	2	0	2	0	2	0	0	0	0	0	2	0	2	0	0	2	2	2	2	2	2	1	0	2
scaffold2569_1	42501	49000	6500	52	deletion	2	0	2	2	0	2	2	0	0	0	2	0	0	2	0	2	0	2	2	2	2	2	0	0	0	0	0	0	2	2	0	0	0	2	2	0	0	0	0	2	0	0	0	0
scaffold2569_1	65001	77500	12500	13	deletion	2	2	2	2	2	2	0	2	2	2	2	2	2	2	0	2	2	2	2	2	2	0	2	0	2	2	2	2	2	2	2	2	0	2	2	0	2	0	2	2	2	0	0	2
scaffold2547_1	351001	685500	334500	72	combination	0	0	0	0	2	0	0	0	0	0	0	0	0	0	0	2	0	0	0	0	0	3	0	0	0	0	0	0	0	2	0	0	0	0	0	3	0	0	2	0	0	0	0	3
scaffold2547_1	1929001	1936500	7500	11	deletion	2	2	2	2	2	2	2	2	2	0	0	2	0	2	0	2	2	2	2	2	2	2	2	2	2	2	2	2	2	2	2	2	2	2	2	2	2	2	2	0	2	0	2	2
scaffold2547_1	1938001	2335000	397000	4	duplication	2	2	2	2	2	2	2	2	2	2	2	2	2	2	2	2	2	2	2	2	2	3	2	2	2	2	2	2	2	2	2	2	2	2	2	3	2	3	2	2	2	2	2	2
scaffold2731_1	58501	69000	10500	76	deletion	0	0	0	0	0	0	0	0	0	0	0	0	0	0	0	0	0	0	0	0	0	0	0	0	0	0	0	0	0	0	0	0	0	0	0	0	0	0	0	0	0	0	0	0
scaffold2600_2	782501	800000	17500	48	duplication	2	2	7	4	2	2	2	6	7	2	7	6	7	7	2	7	2	2	6	7	6	6	7	2	2	2	4	2	2	3	6	7	4	8	4	9	6	6	6	4	8	8	4	4
scaffold2638_1	239501	247000	7500	6	deletion	2	2	2	2	2	2	2	2	2	2	2	2	2	2	2	2	2	2	2	2	2	2	2	2	2	2	2	2	0	2	2	2	2	2	2	2	2	0	2	2	0	2	2	2
scaffold2725_1	1	74500	74500	31	combination	0	2	0	2	0	0	0	2	2	2	0	0	0	0	0	2	2	2	2	2	2	0	0	2	2	2	0	2	2	2	0	2	0	2	0	2	2	0	0	0	2	2	0	2
scaffold2742_1	1	29000	29000	15	duplication	2	2	2	2	2	2	2	4	2	3	4	2	2	2	4	2	2	2	2	2	2	6	2	2	2	2	2	4	2	4	2	2	2	2	2	2	2	2	2	2	5	6	5	2
scaffold2647_1	471501	528500	57000	8	duplication	2	2	2	2	3	2	2	2	2	2	2	2	2	2	2	3	3	2	2	2	2	2	2	2	2	2	2	2	2	2	2	2	2	3	2	2	2	2	2	2	2	2	2	2
scaffold2584_1	710501	717000	6500	21	deletion	2	2	2	2	0	2	2	0	0	2	2	2	2	2	2	2	2	2	2	2	2	2	0	0	0	2	0	0	2	2	2	2	2	2	2	2	2	2	2	0	2	2	2	2
scaffold2738_1	1	72500	72500	54	combination	5	7	0	5	2	5	0	4	6	5	3	5	0	1	2	5	2	2	7	4	7	2	2	1	4	2	7	2	2	9	3	8	5	1	2	7	2	2	4	0	0	2	2	8
scaffold2748_1	1	36500	36500	21	combination	2	1	2	2	2	0	2	2	2	2	0	0	2	2	2	1	2	2	0	0	0	2	2	2	2	2	2	2	4	0	2	2	0	2	2	0	2	2	1	2	2	2	2	0
scaffold2617_1	8501	30500	22000	76	deletion	0	0	0	0	0	0	0	0	0	0	0	0	2	0	0	0	0	0	0	0	0	0	0	0	1	0	2	0	0	0	0	0	0	0	0	0	0	0	0	0	0	0	0	0
scaffold2661_1	130501	140500	10000	79	deletion	0	0	0	0	0	0	0	0	0	0	0	0	0	0	0	0	0	0	0	0	0	0	0	0	0	0	0	0	0	0	0	0	0	0	0	0	0	0	0	0	0	0	0	0
scaffold2632_1	182501	191500	9000	14	deletion	2	2	2	2	2	2	2	2	2	2	2	2	2	2	2	2	2	2	2	2	2	2	2	2	0	0	2	0	2	2	2	2	2	2	2	2	2	2	2	2	0	0	0	2
scaffold2746_1	69501	79000	9500	49	deletion	0	2	2	2	2	2	2	2	0	0	2	2	2	2	0	0	0	0	0	0	2	0	0	0	0	2	2	0	2	2	2	0	2	0	2	2	0	0	0	0	0	0	0	0
scaffold2573_1	211001	224000	13000	11	deletion	2	2	1	2	2	2	2	2	1	2	2	2	2	2	2	2	2	2	2	2	2	2	1	2	2	2	2	2	2	2	2	2	2	2	2	2	2	1	2	2	2	2	2	2
scaffold2755_1	1	22500	22500	79	duplication	30	27	33	33	29	38	39	33	24	19	37	25	31	23	50	29	28	30	32	31	34	24	30	30	33	28	11	29	34	31	38	29	27	36	32	26	24	31	27	29	32	23	33	26
scaffold2755_1	25501	31500	6000	37	duplication	21	18	2	23	2	2	27	2	2	15	27	19	2	14	33	2	2	19	21	2	2	18	19	2	2	2	2	2	2	20	25	19	18	2	22	16	13	22	20	17	2	2	2	16
scaffold2744_1	19001	57000	38000	10	duplication	2	2	3	2	2	2	2	2	2	2	2	3	2	2	2	2	2	2	2	2	2	2	2	3	2	3	2	2	3	2	2	3	3	2	2	2	3	2	2	2	2	2	2	2
scaffold2744_1	106501	134500	28000	5	duplication	2	2	3	2	2	2	2	2	2	2	2	3	2	2	2	2	2	2	2	2	2	2	2	2	2	2	2	2	3	2	2	3	2	2	2	2	2	2	2	2	2	2	2	2
scaffold2710_1	194001	201500	7500	4	deletion	2	2	2	2	2	2	2	2	2	2	2	2	2	2	2	2	2	2	2	2	2	0	2	2	2	2	2	2	2	2	2	2	2	2	2	2	0	0	2	2	2	2	2	0
scaffold2761_1	34501	49500	15000	76	deletion	0	0	0	0	0	0	0	0	0	0	0	0	0	0	0	0	0	0	0	0	0	0	0	0	0	0	0	2	0	0	0	1	0	0	0	0	0	0	0	0	0	0	0	0
scaffold2751_1	199001	214000	15000	35	duplication	2	5	3	2	4	2	3	3	2	4	4	2	3	4	2	2	4	3	2	2	2	3	2	2	4	2	2	2	2	4	2	3	4	2	2	2	3	4	2	2	2	4	5	2
scaffold2751_1	1	94000	94000	10	duplication	2	2	2	2	2	2	2	2	2	3	2	2	2	2	2	2	3	2	2	2	2	2	2	2	2	2	2	3	2	2	2	2	2	2	2	2	3	2	2	2	2	2	2	2
scaffold2686_1	87001	99000	12000	77	deletion	0	0	0	0	0	0	0	0	0	0	0	0	0	0	0	0	0	0	0	0	0	0	0	0	0	0	0	0	2	0	0	0	0	0	0	0	0	0	0	0	0	0	0	0
scaffold2686_1	152501	297000	144500	33	deletion	2	2	2	2	2	0	2	0	2	2	0	2	2	2	2	2	0	0	2	2	0	2	0	0	0	0	0	0	0	2	2	2	0	0	0	2	2	2	2	0	0	2	0	0
scaffold2634_2	82501	93500	11000	79	deletion	0	0	0	0	0	0	0	0	0	0	0	0	0	0	0	0	0	0	0	0	0	0	0	0	0	0	0	0	0	0	0	0	0	0	0	0	0	0	0	0	0	0	0	0
scaffold2676_1	207001	219500	12500	26	deletion	2	2	2	2	2	2	2	2	0	2	2	0	2	0	2	2	2	2	2	0	2	2	0	0	2	0	2	2	2	0	0	2	0	2	2	2	2	2	2	2	0	2	2	2
scaffold2767_1	1	90500	90500	34	deletion	2	0	0	2	2	0	0	2	0	2	0	0	2	2	2	0	2	2	0	0	0	2	2	2	2	2	2	2	2	0	2	2	0	2	2	0	2	2	0	2	2	0	2	0
scaffold2795_1	2501	19500	17000	26	combination	2	2	2	2	2	1	1	2	2	2	2	1	2	0	2	2	2	2	2	2	2	1	0	2	2	2	0	2	2	2	1	1	1	2	2	1	1	1	2	2	2	0	2	2
scaffold2809_1	1	15500	15500	35	deletion	2	2	2	2	1	2	2	1	2	2	0	2	2	0	0	2	2	2	2	2	2	0	0	2	2	0	1	0	0	2	0	2	2	2	1	2	0	0	0	0	1	0	0	2
scaffold2741_1	1	521000	521000	9	duplication	2	2	2	2	2	2	2	2	2	2	2	3	2	2	2	2	2	2	2	2	2	3	2	2	2	2	4	2	2	2	2	2	2	2	2	3	2	3	3	2	2	2	2	3
scaffold2741_1	614501	897500	283000	5	duplication	2	2	2	2	2	2	2	2	2	2	2	3	2	2	2	2	2	2	2	2	2	3	2	2	2	11	2	2	2	2	2	2	2	2	2	2	2	2	2	2	2	2	2	3
scaffold2741_1	521001	571000	50000	5	combination	2	2	2	2	2	2	2	2	2	2	2	2	2	2	2	2	2	2	2	2	2	2	2	2	0	2	0	2	2	2	2	2	2	2	2	2	2	2	2	2	2	2	2	2
scaffold2754_1	121001	129000	8000	74	deletion	0	0	0	0	0	0	0	2	0	0	0	0	0	0	0	0	0	0	0	0	0	0	0	2	0	0	0	0	0	0	0	0	0	0	0	0	0	0	0	0	0	0	0	0
scaffold2739_1	504001	544000	40000	5	duplication	2	2	2	2	2	2	2	2	2	2	2	2	2	2	2	2	2	2	2	2	2	3	2	2	2	2	2	2	2	2	2	2	2	2	2	3	2	3	3	2	2	2	2	2
scaffold2680_1	870501	879000	8500	79	deletion	0	0	0	0	0	0	0	0	0	0	0	0	0	0	0	0	0	0	0	0	0	0	0	0	0	0	0	0	0	0	0	0	0	0	0	0	0	0	0	0	0	0	0	0
scaffold2680_1	767001	778500	11500	7	deletion	2	2	2	2	2	2	2	2	2	2	2	2	2	2	0	2	2	2	2	2	2	0	2	2	2	2	0	2	2	2	2	2	2	2	2	2	2	2	2	2	2	0	2	2
scaffold2814_1	1	147500	147500	39	combination	2	2	0	2	0	2	2	0	2	0	0	0	2	0	0	2	0	0	2	2	2	3	2	2	2	2	2	0	2	2	3	2	3	0	3	3	3	3	3	2	0	2	0	2
scaffold2703_1	499501	508500	9000	13	deletion	2	2	2	2	2	2	2	2	2	2	2	2	2	2	2	2	2	2	2	2	2	0	2	2	2	2	2	0	2	2	0	2	0	0	2	2	2	2	2	2	0	2	0	2
scaffold2693_1	8001	18000	10000	7	deletion	2	2	2	2	2	2	2	0	2	2	2	2	2	2	2	2	2	2	2	2	2	0	2	2	2	2	2	2	2	2	2	2	2	2	2	2	2	2	2	2	0	2	2	2
scaffold2693_1	148001	195500	47500	7	duplication	2	2	2	2	2	2	2	2	2	2	2	2	2	3	2	2	2	2	2	2	2	3	2	2	2	2	2	2	2	2	2	2	2	2	2	3	2	2	2	2	2	2	2	3
scaffold2832_1	1	18000	18000	6	deletion	2	2	2	2	2	2	2	2	2	2	2	2	2	2	1	2	2	2	2	2	2	2	2	2	2	1	2	2	2	2	2	2	2	2	2	2	2	2	2	2	2	2	2	2
scaffold2688_1	367501	379000	11500	74	deletion	0	0	0	2	0	0	0	0	0	0	0	0	0	0	0	0	0	0	0	0	0	0	0	0	0	0	0	0	0	0	2	0	0	0	0	0	0	0	0	0	0	0	2	0
scaffold2688_1	777501	784000	6500	5	deletion	2	2	2	2	0	2	2	0	2	2	2	2	2	2	2	2	2	2	2	2	2	2	2	2	0	2	2	2	2	2	2	2	2	2	2	2	2	0	2	2	2	2	2	2
scaffold2772_1	334001	347000	13000	23	deletion	2	1	2	2	0	1	2	2	0	2	2	2	2	2	2	2	2	2	2	2	2	1	0	2	2	1	2	0	2	1	2	1	0	2	2	2	2	2	2	2	2	2	1	2
scaffold2772_1	67001	80500	13500	4	deletion	2	2	2	2	2	2	2	2	2	2	2	0	2	2	2	2	2	2	2	2	2	2	2	2	1	2	2	2	2	2	2	1	2	2	2	2	2	2	2	2	2	2	2	2
scaffold2830_1	25501	57500	32000	5	duplication	2	2	2	2	2	2	2	2	5	2	2	2	2	2	2	2	2	2	2	2	2	2	2	2	5	2	2	2	2	2	2	2	2	2	2	2	2	2	2	2	2	2	2	2
scaffold2839_1	1	49000	49000	35	deletion	2	0	0	2	2	1	0	2	0	2	0	0	2	2	2	0	2	2	0	0	0	2	2	2	2	2	1	2	2	0	2	2	1	2	2	0	2	2	0	2	2	0	2	0
scaffold2820_1	1	141000	141000	22	combination	6	8	6	4	6	5	9	2	2	2	0	3	2	5	3	2	2	2	2	2	2	2	2	2	2	2	2	0	2	2	2	2	2	2	0	2	2	2	2	3	0	2	3	3
scaffold2820_1	140501	198000	57500	15	duplication	6	7	6	4	6	3	3	2	2	2	2	3	2	4	3	2	2	2	2	2	2	2	2	2	2	2	2	2	2	2	2	2	2	2	2	2	2	2	2	3	2	2	3	3
scaffold2745_1	76001	85000	9000	79	deletion	0	0	0	0	0	0	0	0	0	0	0	0	0	0	0	0	0	0	0	0	0	0	0	0	0	0	0	0	0	0	0	0	0	0	0	0	0	0	0	0	0	0	0	0
scaffold2611_1	1689001	1696500	7500	9	deletion	2	2	2	2	2	2	2	2	0	2	2	2	2	2	2	2	2	2	2	2	2	2	2	0	2	2	2	0	2	2	2	2	2	2	2	0	2	2	2	2	2	2	2	2
scaffold2847_1	1	62500	62500	17	deletion	2	2	0	2	2	2	2	0	0	0	2	2	2	2	2	2	2	2	2	2	2	2	2	2	2	2	2	2	2	2	0	0	2	2	2	2	2	2	2	0	2	2	2	2
scaffold2838_1	1	28500	28500	30	duplication	2	2	2	2	2	2	2	6	6	2	6	7	7	2	2	6	2	2	6	6	6	5	6	2	2	2	2	2	2	2	7	6	4	6	2	7	7	6	6	2	6	7	2	2
[truncated: 637 more rows]
[truncated: 35 more columns]
