# Supplementary material for: Genome-wide patterns of copy number variation in the Chinese yak genome
Source: BMC Genomics. 2016 May 20;17:379. doi: 10.1186/s12864-016-2702-6 (PMC4875690; doi:10.1186/s12864-016-2702-6)
Supplement: Additional file 5: — Primer sequences and confirmation results for qPCR. (XLS 39 kb) [file 12864_2016_2702_MOESM5_ESM.xls]

## Sheet: Table S5
Table S5 Primer sequences and confirmation results for qPCR
CNVR Location	CNVR Type	Gene ID	Gene Name		Sequence	Length (bp)	Individuals
scaffold1326_1:1001-53000	Gain	ENSBTAP00000027255-D1	CLC5A	-F	5'-CAACCCCTGGTCAAGGAAAT-3'	20	DYG70	DYS49	DYS94	DYS42
				-R	5'-AGCCCTAAGGACTGTGCTAACTG-3'	23
scaffold1361_1:1-15500	Gain	ENSBTAP00000048332-D6	alpha-lactalbumin	-F	5'-AGTCGCTCCAGTCCTGTCCG-3'	20	DYG70	DYS49	DYS94	DYX59
				-R	5'-AACCCACTCCAGTGTTCTTGC-3'	21
scaffold1379_1:76001-109500	Loss	ENSBTAP00000048067-D99	OR8B3	-F	5'-TCTATGTGCTGACATCAATGG-3'	21	DYG67	DYS41	DYS49	DYX15
				-R	5'-GTGTCAACATATTTCCAGCGT-3'	21
scaffold1684_1:1-47000	Loss	ENSBTAP00000050876-D61	OR7C2	-F	5'-CTCGCTTGTTCTGACACCCTC-3'	21	DYG66	DYS39	DYQ24	DYS94
				-R	5'-GCTTTGCAGTTGCTCCTGACT-3'	21
scaffold1786_1:1-20000	Loss	ENSBTAP00000026100-D1	BoLA-DQB	-F	5'-CAGTGACCATCTCCCCATCC-3'	20	DYG64	DYQ57	DYS35	DYS76
				-R	5'-CGTCCAGTCCCCGTTCCTAAT-3'	21
scaffold2481_1:1-25000	Loss	ENSBTAP00000036910-D4	BTN1A1	-F	5'-CCACTGCCCATCCTGCTCTTT-3'	21	DYG07	DYG70	DYS94	DYQ30
				-R	5'-CTGAACCTCTACCTCCCAAAAG-3'	22
scaffold2865_1:81001-113500	Gain	ENSP00000395419-D4	ND4L	-F	5'-TTCACAGGCTGCGAAGACTAG-3'	21	DYG67	DYQ45	DYS94	DYS96
				-R	5'-CGTTATAGCTGCCTTAACAATCC-3'	23
scaffold3034_1:99001-219500	Gain	ENSBTAP00000052116-D1	S1PR2	-F	5'-GCAAAATGTCCCGAGGTGTC-3'	20	DYG67	DYS96	DYS99	DYX19
				-R	5'-TCCGCACAATAAAAGTGGTTGA-3'	22
scaffold3276_1:15001-99500	Gain	ENSBTAP00000001332-D1	SUHW2	-F	5'-TTTACTTTGCCCCTTTTGTCTC-3'	22	DYG70	DYS96	DYS99	DYX19
				-R	5'-ACTCTTTTCCCAGTGCCCTCTAT-3'	23
scaffold2909_1:1-83000	Gain	ENSBTAP00000049957-D8	ULBP17	-F	5'-ATGTGATGGGTGTAAACTTCTGC-3'	23	DYG03	DYQ45	DYS49	DYX11
				-R	5'-GACTGTGGTCGGTGATGCTG-3'	20
scaffold3413_1:1-29500	Gain	ENSBTAP00000011091-D4	DGAT2	-F	5'-CACCCTACGGGCTTCCTAAAG-3'	21	DYG03	DYX59	DYS42	DYS39
				-R	5'-CCGGGATAATGAAATCTTCACAG-3'	23
scaffold4107_1:1-19500	Loss	ENSBTAP00000004091-D36	TAAR8	-F	5'-TTCTGGGACTTTCAAAGGAGC-3'	21	DYS52	DYG66	DYS34	DYS39
				-R	5'-GTCCACAAAGGACAGGTTGG-3'	20
scaffold4319_1:14501-28000	Gain	ENSBTAP00000011113-D85	ZNF420	-F	5'-CAGGTAGGTATGAATGGTTGGAGAT-3'	25	DYG03	DYG67	DYQ45	DYX59
				-R	5'-GATTAAAGAGAGAGAATGAGGCAGG-3'	25
scaffold4418_1:1-12500	Loss	ENSBTAP00000047754-D3	GIMAP5	-F	5'-CAGGCAGTGGGAAAAGTGCT-3'	20	DYG06	DYG09	DYG67	DYG69
				-R	5'-CCCTGGACTGGAAGATGGAG-3'	20
scaffold5234_1:1-8500	Loss	ENSBTAP00000038807-D3	GIMAP7	-F	5'-CACGCCAAACAACACTCTG-3'	19	DYG04	DYG69	DYS33	DYS34
				-R	5'-GGGGTGTCAACAACGAGAAG-3'	20
scaffold7907_1:1-18500	Loss	ENSBTAP00000052892-D1	OR4C46	-F	5'-AATGTGCTCATCATGGTCACC-3'	21	DYG66	DYS42	DYS75	DYX56
				-R	5'-GATGGTTTTCTTTTCACGGAG-3'	21
Reference		ENSP00000369965-D6	BTF3	-F	5'-CCTTTCTGGCTTCTCAATCTGT-3'	22	All individuals
				-R	5'-GTGCCTTAATATGCCTACTCACTG-3'	24
							* Unsuccessful assays
