# Supplementary material for: Genome-wide patterns of copy number variation in the Chinese yak genome
Source: BMC Genomics. 2016 May 20;17:379. doi: 10.1186/s12864-016-2702-6 (PMC4875690; doi:10.1186/s12864-016-2702-6)
Supplement: Additional file 6: — Statistics for yak segmental duplication. (XLS 28 kb) [file 12864_2016_2702_MOESM6_ESM.xls]

## Sheet: Table S6
Table S6 Statistics of yak segmental duplication
	WGAC			WSSD
Cutoff	#block	Median size (bp)	Genome coverage (Mb)	#block	Median size (bp)	Genome coverage (Mb)
>1000	23870	1588	51.4721	5381	1248	8.18715
>5000	1223	6972	13.268	50	6229	0.363428
>10000	307	15815	6.15419	7	10765	0.086242
>50000	7	57277	0.440786	0	0	0
“# block” for WGAC method refers to the number of pair-wise alignments, while “# block” for WSSD method refers to the number of high-depth segments.
