# Supplementary material for: Genome-wide patterns of copy number variation in the Chinese yak genome
Source: BMC Genomics. 2016 May 20;17:379. doi: 10.1186/s12864-016-2702-6 (PMC4875690; doi:10.1186/s12864-016-2702-6)
Supplement: Additional file 9: — Over-representation / under-representation of molecular function, cellular component and biological process terms. (XLS 30 kb) [file 12864_2016_2702_MOESM9_ESM.xls]

## Sheet: Table S7
Table S7 Overrepresentation / underrepresentation of molecular function, cellular component and biological process terms.
GO	Type	Function	Number of CNV genes	Number of all yak genes	Adjusted p-value
GO:0004872	molecular_function	receptor activity;Combining with an extracellular or intracellular messenger to initiate a change in cell activity.	215	1546	0.0346703
GO:0004888	molecular_function	transmembrane signaling receptor activity	184	1378	0.0147526
GO:0004930	molecular_function	G-protein coupled receptor activity	133	1114	0.00410048
GO:0004984	molecular_function	olfactory receptor activity	79	738	0.00410048
GO:0005515	molecular_function	protein binding	1764	8869	0.00623918
GO:0007186	biological_process	G-protein coupled receptor signaling pathway	168	1265	0.0249456
GO:0007600	biological_process	sensory perception	121	1023	0.00410048
GO:0007606	biological_process	sensory perception of chemical stimulus	94	809	0.0128774
GO:0007608	biological_process	sensory perception of smell	81	753	0.00410048
GO:0009593	biological_process	detection of chemical stimulus	86	767	0.00742075
GO:0045095	cellular_component	keratin filament	27	43	0.0020971
GO:0050906	biological_process	detection of stimulus involved in sensory perception	88	783	0.00709055
GO:0050907	biological_process	detection of chemical stimulus involved in sensory perception	83	751	0.00709055
GO:0050911	biological_process	detection of chemical stimulus involved in sensory perception of smell	79	738	0.00410048
GO:0051606	biological_process	detection of stimulus	100	846	0.0135969
