# Supplementary material for: Genome-wide patterns of copy number variation in the Chinese yak genome
Source: BMC Genomics. 2016 May 20;17:379. doi: 10.1186/s12864-016-2702-6 (PMC4875690; doi:10.1186/s12864-016-2702-6)
Supplement: Additional file 10: — Population-differentiated CNVRs with annotated protein coding genes when comparing wild and domestic yak. (XLS 40 kb) [file 12864_2016_2702_MOESM10_ESM.xls]

## Sheet: Table S8
Table S8 Population-differentiated CNVRs with annotated protein coding genes when comparing wild and domestic yak.
Scaffold	Start	Stop	Length	individual number	VST ranking	P value	Genen ID	Description
scaffold639_1	286001	323500	37500	11	0.00113895	0.002124	ENSBTAP00000051540-D1	E1BE38_BOVIN
scaffold3664_1	17001	34000	17000	11	0.00189825	0.004204	ENSBTAP00000050833-D29	Dmbt1
scaffold2865_1	81001	113500	32500	79	0.00227791	0.0002596	ENSP00000395419-D4	ND4L
							ENSBTAP00000026339-D3	CO1
							ENSBTAP00000045710-D4	MT-ND1
scaffold6885_1	1	22500	22500	6	0.00417616	0.02359	ENSBTAP00000016053-D1	Btnl1
scaffold1474_1	62501	107000	44500	4	0.00493546	0.04009	ENSBTAP00000004214-D44	Q8NGU7_HUMAN
							ENSP00000244623-D8	E1BFG6_BOVIN
							ENSBTAP00000052878-D4	OR2H2
							ENSBTAP00000052851-D2	OR2W1
scaffold1313_1	3342501	3434500	92000	8	0.00835232	0.03635	ENSBTAP00000024086-D7	LOC527068
							ENSBTAP00000024453-D5	AKR1C3
							ENSBTAP00000024086-D14	DDBX_BOVIN
scaffold3392_1	53001	158500	105500	8	0.00873197	0.03635	ENSP00000412248-D13	Uncharacterized protein (Fragment)
							ENSBTAP00000023853-D11	Uncharacterized protein (Fragment)
							ENSBTAP00000049650-D6	Uncharacterized protein (Fragment)
scaffold530_1	1955001	1969000	14000	26	0.00911162	0.0004961	ENSP00000263187-D1	MSH4
scaffold2352_1	1	116000	116000	35	0.0110099	4.2e-05	ENSBTAP00000036910-D5	Q8SPQ3_RABIT
scaffold1521_1	375501	387000	11500	17	0.0144267	0.01172	ENSBTAP00000052485-D1	NotFound
							ENSBTAP00000034059-D1	SHH
scaffold4009_1	1	51000	51000	22	0.015186	0.006137	ENSP00000383069-D3	ANKRD19
scaffold4319_1	14501	28000	13500	22	0.0159453	0.008049	ENSBTAP00000011113-D85	KLF6
scaffold1406_1	264501	306000	41500	22	0.0174639	0.004424	ENSP00000415077-D1	Gpc1
scaffold1729_1	125001	326000	201000	15	0.0186029	0.02173	ENSBTAP00000016742-D1	SCO2
							ENSBTAP00000021364-D1	ARSA
							ENSP00000262795-D1	SHANK3
							ENSBTAP00000013607-D2	CHKB
							ENSBTAP00000037446-D1	MGC128071
							ENSBTAP00000050413-D1	LMF2
							ENSP00000379034-D1	KLHDC7B
							ENSBTAP00000021357-D1	CPT1B
							ENSP00000330572-D1	MAPK8IP2
							ENSBTAP00000016741-D2	NCAPH2
							ENSBTAP00000003315-D1	MIOX
							ENSP00000385122-D1	TSEG2
scaffold171_1	174501	218000	43500	8	0.0189825	0.03321	ENSP00000367649-D18	CHRM3
							yakA07452	Uncharacterized protein
scaffold3413_1	34501	80064	45563	75	0.0205011	0.008711	ENSP00000388431-D2	Uncharacterized protein
							ENSBTAP00000010395-D1	MOGAT2
scaffold3150_1	218001	226500	8500	11	0.0212604	0.02541	ENSP00000405482-D1	SVOPL
scaffold4045_1	1	44500	44500	43	0.0242976	6.75e-05	ENSBTAP00000049593-D23	KIR3DX1
scaffold1180_1	2527501	2535000	7500	15	0.0246773	0.01957	ENSBTAP00000023578-D1	ZFAT
scaffold245_1	1546501	1785500	239000	61	0.0254366	0.0001948	ENSBTAP00000053301-D1	CLEC16A
							ENSP00000399196-D1	Ciita
							ENSP00000316328-D1	CIITA
							ENSP00000330509-D1	Dexi
scaffold5189_1	1	16500	16500	53	0.0258162	3.37e-09	ENSP00000408119-D3	S72L2_HUMAN
scaffold8543_1	1	9500	9500	7	0.0261959	0.04747	ENSP00000303469-D66	E1B874_BOVIN
scaffold2014_1	459001	498500	39500	31	0.0307517	0.008863	ENSBTAP00000047136-D1	TCC1_MOUSE
scaffold738_1	1432001	1439000	7000	24	0.0318907	0.01019	ENSP00000383820-D1	MIER1
scaffold3422_1	38001	57500	19500	58	0.039104	0.002675	ENSP00000366348-D9	OR12D2
scaffold2422_1	1	35500	35500	37	0.0394837	0.023	ENSP00000374902-D4	E1BCR5_BOVIN
							ENSBTAP00000051048-D45	E1BAL3_BOVIN
							ENSBTAP00000052752-D5	TRBV12-3
							ENSBTAP00000052460-D24	V-TCR
							ENSBTAP00000052911-D3	V-TCR
							ENSBTAP00000048600-D23	E1BJL0_BOVIN
							ENSBTAP00000048234-D58	V-TCR
scaffold1002_1	980501	987500	7000	25	0.040243	0.01294	ENSBTAP00000023106-D1	GALNT8
scaffold1379_1	76001	109500	33500	25	0.0406226	0.01294	ENSBTAP00000048067-D99	OR8B3
scaffold2409_2	306001	313500	7500	25	0.0410023	0.01294	ENSBTAP00000008367-D1	RIPK1
scaffold2664_1	1	110000	110000	55	0.0432802	1.5e-05	yakA14115	Uncharacterized protein
scaffold774_2	39001	571500	532500	18	0.0444191	0.03972	ENSBTAP00000005857-D1	KDELR1
							ENSBTAP00000001963-D1	CYTH2
							ENSP00000341479-D1	KCNJ14
							ENSP00000317904-D1	GYS1
							ENSBTAP00000040682-D1	DHDH
							ENSP00000084795-D3	RPL18
							ENSBTAP00000031858-D1	BCAT2
							ENSP00000324175-D1	MAMSTR
							ENSBTAP00000008890-D1	CA11
							ENSP00000366493-D1	LHB
							ENSBTAP00000008883-D1	DBP
							ENSBTAP00000031853-D1	RUVBL2
							ENSP00000344041-D1	SYNGR4
							ENSP00000375370-D1	Ntf4
							ENSP00000222157-D1	FGF21
							ENSP00000263278-D1	HSD17B14
							ENSP00000413369-D1	SPHK2
							ENSBTAP00000017959-D26	Sprr1a
							ENSP00000263266-D1	FAM83E
							ENSBTAP00000000088-D1	GRWD1
							ENSBTAP00000015434-D1	IZUMO1
							ENSP00000270235-D1	NTN5
							ENSBTAP00000028720-D1	FUT2
							ENSBTAP00000040681-D1	BAX
							ENSBTAP00000003073-D1	NUCB1
							ENSBTAP00000053170-D1	PLEKHA4
							ENSBTAP00000040185-D1	Grin2d
							ENSBTAP00000019293-D1	FUT2
							ENSBTAP00000003061-D1	TULP2
							ENSP00000201586-D1	SULT2B1
							ENSP00000312774-D1	SPACA4
							ENSP00000366525-D5	FTL
							ENSBTAP00000031766-D1	FUT1
							ENSP00000222145-D1	Rasip1
							ENSBTAP00000015942-D1	LMTK3
							yakG041173	PPP1R15A
scaffold1299_1	4501	89500	85000	39	0.0497342	0.002194	ENSBTAP00000047714-D19	ENK14_HUMAN
							yakG005653	PTTG1
