# Supplementary material for: Genome-wide patterns of copy number variation in the Chinese yak genome
Source: BMC Genomics. 2016 May 20;17:379. doi: 10.1186/s12864-016-2702-6 (PMC4875690; doi:10.1186/s12864-016-2702-6)
Supplement: Additional file 11: — Population-differentiated CNVRs with annotated protein coding genes when comparing yak living at high and low altitudes. (XLS 35 kb) [file 12864_2016_2702_MOESM11_ESM.xls]

## Sheet: Table S9
Table S9 Population-differentiated CNVRs with annotated protein coding genes when comparing yak living at high and low altitudes.
Scaffold	Start	Stop	Length	individual number	P value	VST ranking	Genen ID	Description
scaffold1786_1	1	20000	20000	11	1.59e-06	0.00033761	ENSBTAP00000026100-D1	BoLA-DQB
scaffold2973_1	1	140500	140500	15	0.0005921	0.00135044	ENSBTAP00000034180-D2	BOLA-DQA3
							ENSP00000364087-D1	BOLA-DQA2
							ENSBTAP00000035721-D95	Uncharacterized protein (Fragment)
							ENSP00000364080-D2	BuLA-DQB
scaffold2015_1	142501	202000	59500	4	0.03315	0.00236327	ENSBTAP00000005521-D1	act2
scaffold5044_1	1	21000	21000	22	0.01968	0.00270088	ENSBTAP00000046985-D1	ANKRD26
scaffold4618_1	7501	22500	15000	15	0.0214	0.00405132	ENSBTAP00000045213-D1	Uncharacterized protein
							ENSBTAP00000045911-D12	TSPY
scaffold4009_1	1	51000	51000	5	0.0442	0.00472654	ENSP00000383069-D3	ANKRD19
scaffold1773_1	1	80500	80500	15	0.003198	0.00573936	ENSBTAP00000043397-D2	E1BI08_BOVIN
scaffold5149_1	9001	23500	14500	7	0.003198	0.00607698	ENSBTAP00000006031-D1	GML
scaffold1943_1	42501	55000	12500	12	0.007988	0.00675219	yakA09397	FA5
scaffold245_1	1685001	1764500	79500	20	0.01901	0.0070898	ENSP00000316328-D1	CIITA
							ENSP00000330509-D1	Dexi
scaffold63_1	1348501	1367500	19000	7	0.004036	0.00742741	ENSP00000297405-D1	CSMD3
scaffold1326_1	1001	53000	52000	17	0.007357	0.00911546	ENSBTAP00000027255-D1	CLEC5A
							ENSP00000386148-D5	OR9A4
							ENSP00000396085-D13	OR9A4
scaffold659_1	1	16500	16500	7	0.02411	0.0108035	ENSBTAP00000031486-D6	ABCC4
scaffold5396_1	1	8000	8000	7	0.005538	0.0111411	ENSP00000374949-D23	TCRA
scaffold2990_1	1	9500	9500	16	0.04731	0.0114787	ENSBTAP00000026751-D1	CATHL1
scaffold5552_1	4501	49000	44500	9	0.007692	0.0172181	ENSBTAP00000027020-D53	PAG2
							ENSBTAP00000016091-D44	PAG
scaffold1008_1	711501	721000	9500	6	0.008089	0.0185685	ENSP00000389140-D1	DCC
scaffold8656_1	2001	12000	10000	15	0.0405	0.0239703	ENSP00000374844-D65	Uncharacterized protein (Fragment)
scaffold2396_1	1	24500	24500	12	0.02206	0.0243079	ENSBTAP00000031486-D18	ABCC4
scaffold2909_1	1	82500	82500	16	0.02025	0.0256583	ENSBTAP00000016352-D7	N2DL1_HUMAN
							ENSBTAP00000049957-D8	ULBP17
							ENSBTAP00000037395-D7	ULBP1
scaffold2977_1	1	135500	135500	14	0.02856	0.0259959	ENSBTAP00000035354-D9	MRP4
scaffold2725_1	1	74500	74500	9	0.02648	0.0273464	ENSP00000315474-D13	GIMAP4
scaffold5340_1	1	25500	25500	12	0.03003	0.0286968	ENSBTAP00000048622-D1	TVA2_HUMAN
							ENSP00000374973-D1	hADV36S1
scaffold1093_1	361001	376500	15500	13	0.04433	0.033761	ENSP00000367308-D1	SLC41A2
scaffold3888_1	1	20500	20500	20	0.02724	0.0347738	ENSBTAP00000049850-D1	gpa
scaffold2170_1	1	128500	128500	11	0.0438	0.035449	ENSBTAP00000003498-D1	KIT
scaffold143_1	1	41000	41000	4	0.04009	0.0462525	ENSP00000357128-D53	E1BJ60_BOVIN
scaffold2744_1	19001	57000	38000	4	0.04009	0.0465901	ENSBTAP00000048666-D47	OR5AL1
							ENSP00000353324-D13	Olfr1040
scaffold3003_1	1	29500	29500	4	0.04009	0.0469278	ENSP00000387520-D2	ANKRD19P
